# Supplementary material for: Does interacting with trustworthy people enhance mindfulness? An experience sampling study of mindfulness in everyday situations
Source: PLoS One. 2019 Apr 26;14(4):e0215810. doi: 10.1371/journal.pone.0215810 (PMC6485709; doi:10.1371/journal.pone.0215810)
Supplement: S2 File — Data used in this study. (XLSX) [file pone.0215810.s002.xlsx]

## Sheet: Data
age	attn	attn1	attn2	attn3	attn4	attn5	gender	ID	leadertrust1	leadertrust2	leadertrust3	leadertrust4	leadertrust5	leadertrust6	leadertrust_gen	leadertrust_part	leaderyn	meta	meta1	meta2	meta3	meta4	meta5	satis	satisc	tattn1	tattn10	tattn2	tattn3	tattn4	tattn5	tattn6	tattn7	tattn8	tattn9	tattnc	teamtrust1	teamtrust2	teamtrust3	teamtrust4	teamtrust5	teamtrust_gen	teamtrust_part	teamtyn	time	tmeta1	tmeta2	tmeta3	tmeta4
22	4.4	5	5	4	4	4	1	a304037	NA	NA	NA	NA	NA	NA	-1.38412	NA	0	4.4	5	4	5	4	4	3	-1	7	2	5	6	4	6	3	6	3	3	0.271929	NA	NA	NA	NA	NA	NA	NA	0	0	6	4	4	3
26	4.6	3	5	4	5	6	0	a529588	NA	NA	NA	NA	NA	NA	-0.717453	NA	0	3.6	4	3	4	2	5	4	0.863636	5	2	3	6	5	5	3	4	3	2	-0.408861	NA	NA	NA	NA	NA	-2.83671	NA	0	0	6	5	4	5
20	4	4	4	4	4	4	1	a355439	NA	NA	NA	NA	NA	NA	0.449213	NA	0	3	3	3	3	3	3	2	-1.34783	3	1	3	7	3	3	1	1	1	1	-1.77044	7	7	7	7	7	0.534716	0.628571	1	0	1	1	1	1
21	5.8	6	5	7	6	5	1	a243666	4	4	5	5	6	6	-0.63412	-0.0833333	1	5	6	5	5	5	4	7	1.04167	3	3	6	6	4	4	3	4	5	4	-0.0198382	NA	NA	NA	NA	NA	-0.436713	NA	0	0	7	5	2	4
26	5.4	7	7	4	3	6	1	a527508	NA	NA	NA	NA	NA	NA	0.449213	NA	0	5.4	6	6	6	5	4	4	-0.954545	1	3	3	3	3	5	3	5	5	1	-0.992395	NA	NA	NA	NA	NA	NA	NA	0	0	4	2	2	2
20	6.4	6	7	6	7	6	1	a740027	NA	NA	NA	NA	NA	NA	-0.550787	NA	0	5	5	5	6	5	4	5	-1	3	3	5	3	5	6	3	5	5	3	-0.117094	NA	NA	NA	NA	NA	-1.83671	NA	0	0	6	6	5	6
21	3.2	4	2	4	3	3	1	a790045	NA	NA	NA	NA	NA	NA	1.28255	NA	0	4	4	4	4	4	4	7	1.52	6	4	2	6	6	6	4	4	6	1	0.271929	NA	NA	NA	NA	NA	1.02043	NA	0	0	4	1	2	1
21	7	7	7	7	7	7	0	a243250	6	6	3	4	7	7	0.61588	-0.833333	1	3.4	1	1	7	1	7	7	1.48	6	4	4	4	4	5	4	3	5	5	0.174673	6	6	6	6	7	0.506144	-0.142857	1	0	7	4	7	3
20	5.6	5	7	6	6	4	0	a923974	4	2	2	4	3	2	-1.94934	-0.934783	1	4.6	3	5	4	5	6	2	-1.8	5	5	6	3	4	6	5	6	5	6	0.855463	4	3	2	3	2	-2.21932	-0.817391	1	0	7	7	7	7
21	4	4	4	4	4	4	1	a954845	7	7	7	7	7	7	1.28255	0	1	4	4	4	4	4	4	6	-0.541667	3	3	2	5	6	4	6	4	5	3	-0.117094	6	6	6	6	6	1.02995	-0.866667	1	0	7	5	6	5
21	6	6	6	6	6	6	1	a835390	NA	NA	NA	NA	NA	NA	-1.47936	NA	0	4.8	4	6	4	6	4	6	-0.047619	3	4	6	4	6	6	5	6	6	6	0.952718	NA	NA	NA	NA	NA	0.176621	NA	0	0	7	5	6	6
21	5.4	6	6	3	6	6	1	a554493	5	5	5	5	6	6	-0.550787	0.166667	1	5	5	5	5	5	5	6	-0.5	4	5	6	5	6	6	6	5	6	5	1.14723	6	6	6	6	6	0.563287	-0.4	1	0	6	6	5	5
23	6	7	6	6	5	6	1	a144972	5	5	6	6	6	4	0.00476886	-0.388889	1	6	5	6	7	6	6	7	0.458333	2	3	4	1	6	6	4	5	4	2	-0.506117	NA	NA	NA	NA	NA	1.16329	NA	0	0	7	7	3	5
20	3.4	1	1	7	1	7	1	a857856	7	7	7	7	7	7	0.761713	0.520833	1	2.8	7	1	4	1	1	7	1.16667	5	2	1	7	4	3	1	1	1	1	-1.57593	7	7	7	7	7	0.376621	0.786667	1	0	6	1	1	2
23	7	7	7	7	7	7	1	a193268	6	6	6	5	6	4	0.00476886	-0.222222	1	6.8	6	7	7	7	7	6	1.85714	3	2	5	6	3	7	3	3	6	3	-0.117094	6	6	6	5	6	-0.503379	0.466667	1	0	6	2	2	3
49	1.6	1	2	1	2	2	1	a581084	5	5	5	5	5	5	0.766674	-1.48413	1	2	2	2	2	2	2	4	-2.26087	4	2	4	5	4	6	6	6	2	2	-0.117094	6	6	6	6	6	0.531708	-0.368421	1	0	6	5	4	5
21	2.8	4	3	1	3	3	1	a410061	7	7	7	7	7	7	1.28255	0	1	2.6	3	3	3	3	1	4	-0.375	4	1	3	5	3	4	3	2	3	2	-1.18691	NA	NA	NA	NA	NA	0.496621	NA	0	0	3	2	3	3
26	4	4	4	4	4	4	1	a355325	4	4	4	4	5	4	-1.55079	0	1	4	4	4	4	4	4	6	0.722222	5	3	5	5	4	5	4	6	6	3	0.369184	5	5	6	6	6	0.0632872	-0.3	1	0	5	5	4	3
22	3.8	6	5	3	3	2	1	a115874	6	6	7	7	7	7	0.949213	0	1	4.8	5	6	6	6	1	6	0.956522	3	2	6	4	6	6	3	2	2	2	-0.603372	NA	NA	NA	NA	NA	NA	NA	0	0	6	4	6	5
28	7	7	7	7	7	7	0	a159278	NA	NA	NA	NA	NA	NA	1.28255	NA	0	7	7	7	7	7	7	7	2.15	7	2	7	7	3	3	1	2	3	3	-0.408861	NA	NA	NA	NA	NA	-0.0367128	NA	0	0	2	6	6	7
27	6	6	6	6	6	6	0	a654014	6	5	7	6	7	6	0.886713	-0.4375	1	5.6	6	5	5	6	6	6	0.454545	2	3	4	6	4	4	5	5	4	3	-0.21435	6	6	6	6	6	0.854196	-0.690909	1	0	5	5	6	6
22	5.6	6	7	4	4	7	0	a611732	NA	NA	NA	NA	NA	NA	NA	NA	0	3	2	1	4	4	4	2	-2	2	3	4	2	2	6	3	6	3	4	-0.700628	6	2	3	2	6	-2.03671	0	1	0	7	6	5	6
22	4	4	4	4	4	4	1	a114974	NA	NA	NA	NA	NA	NA	-2.50912	NA	0	4	4	4	4	4	4	4	-0.875	3	2	5	4	5	4	2	2	5	2	-0.797883	4	4	4	4	4	-1.83671	0	1	0	5	6	4	4
27	3	3	3	3	3	3	1	a348455	NA	NA	NA	NA	NA	NA	NA	NA	0	6	6	6	6	6	6	6	0.0434783	3	1	3	6	4	3	3	2	2	1	-1.38142	NA	NA	NA	NA	NA	1.16329	NA	0	0	7	7	5	7
44	3.4	3	3	4	3	4	0	a980127	NA	NA	NA	NA	NA	NA	-1.98668	NA	0	4.6	5	4	5	4	5	5	0.541667	3	5	5	6	4	5	5	4	4	3	0.174673	NA	NA	NA	NA	NA	-1.39227	NA	0	0	7	5	5	3
21	2	1	1	3	3	2	1	a995814	7	6	7	7	7	7	1.14921	-0.0333333	1	5.8	5	5	7	6	6	6	-0.304348	7	2	3	5	5	6	2	3	3	1	-0.506117	NA	NA	NA	NA	NA	0.163287	NA	0	0	1	3	5	3
22	5.4	6	6	2	6	7	0	a674105	NA	NA	NA	NA	NA	NA	-0.717453	NA	0	5.6	6	5	6	6	5	6	0	6	2	5	6	5	7	5	5	6	2	0.660951	6	5	6	5	6	-0.0367128	-0.2	1	0	7	6	6	6
20	6	6	6	6	6	6	1	a116986	NA	NA	NA	NA	NA	NA	0.01588	NA	0	3.6	2	4	4	3	5	7	0.772727	2	6	6	5	6	6	7	6	6	6	1.34174	NA	NA	NA	NA	NA	0.163287	NA	0	0	5	5	3	2
19	6.4	7	6	6	6	7	0	a517107	NA	NA	NA	NA	NA	NA	1.21588	NA	0	6.6	6	7	7	6	7	7	0.333333	5	4	6	6	6	5	6	6	6	3	1.04997	NA	NA	NA	NA	NA	NA	NA	0	0	6	6	5	5
29	4	5	5	3	5	2	1	a717615	NA	NA	NA	NA	NA	NA	-1.10634	NA	0	3.4	3	4	3	3	4	6	-0.428571	6	2	6	4	7	6	6	6	3	3	0.660951	NA	NA	NA	NA	NA	-0.258935	NA	0	0	6	5	5	5
23	5.4	6	6	3	6	6	0	a726024	5	5	5	5	4	4	-0.328564	-0.722222	1	3.4	4	2	3	3	5	4	-0.190476	3	5	6	6	5	6	3	5	5	2	0.369184	NA	NA	NA	NA	NA	0.263287	NA	0	0	3	5	3	6
21	4	7	3	2	4	4	1	a792393	NA	NA	NA	NA	NA	NA	0.61588	NA	0	4	4	4	4	4	4	4	-0.818182	4	2	4	4	4	4	4	4	1	2	-0.895139	NA	NA	NA	NA	NA	NA	NA	0	0	1	2	2	2
51	5.8	1	7	7	7	7	1	a254266	NA	NA	NA	NA	NA	NA	-0.592453	NA	0	5.2	7	7	7	1	4	4	1.375	2	6	3	7	4	6	4	3	3	3	-0.117094	NA	NA	NA	NA	NA	NA	NA	0	0	6	5	1	2
21	4.2	3	4	3	4	7	0	a319279	NA	NA	NA	NA	NA	NA	-0.800787	NA	0	5.6	4	6	6	6	6	6	0.608696	2	7	6	6	7	6	6	7	7	7	1.82802	6	5	6	6	6	-0.0367128	0	1	0	7	7	4	6
21	3.2	2	5	1	5	3	1	a909735	4	4	5	5	4	4	-1.25079	-0.133333	1	1.8	1	2	2	2	2	6	-0.333333	5	4	3	7	7	6	4	3	5	1	0.271929	NA	NA	NA	NA	NA	1.06329	NA	0	0	5	5	3	6
23	6	6	6	6	7	5	0	a722807	NA	NA	NA	NA	NA	NA	NA	NA	0	6	6	6	6	6	6	5	-0.5	5	4	6	5	5	5	6	6	5	5	0.952718	6	6	6	7	6	0.363287	0	1	0	7	6	2	5
20	2.2	2	2	2	2	3	0	a834817	7	6	6	5	5	4	-0.650787	0.433333	1	5	5	5	4	5	6	5	0.047619	4	3	3	3	4	6	3	4	5	5	-0.21435	NA	NA	NA	NA	NA	0.563287	NA	0	0	7	6	6	6
21	5.6	5	6	6	5	6	1	a399907	6	6	5	6	5	6	0.297698	-0.348485	1	2.4	2	3	2	3	2	7	0.681818	6	4	6	7	4	6	5	4	6	3	0.855463	7	7	7	7	7	0.39056	0.772727	1	0	6	6	6	6
21	5	2	7	2	7	7	1	a324645	NA	NA	NA	NA	NA	NA	0.282547	NA	0	7	7	7	7	7	7	6	-0.0666667	7	5	3	7	5	4	3	5	3	3	0.271929	6	6	6	6	6	-0.37957	0.542857	1	0	7	7	7	7
32	7	7	7	7	7	7	0	a247183	NA	NA	NA	NA	NA	NA	1.09024	NA	0	7	7	7	7	7	7	7	0.0416667	4	4	5	4	6	6	7	7	7	7	1.439	NA	NA	NA	NA	NA	1.16329	NA	0	0	7	7	7	7
20	6	6	6	6	6	6	1	a399089	NA	NA	NA	NA	NA	NA	1.10546	NA	0	6	6	6	6	6	6	7	0.4	7	1	3	7	3	2	4	2	1	1	-1.08965	NA	NA	NA	NA	NA	0.286364	NA	0	0	6	5	1	4
18	5.2	6	6	2	6	6	1	a746173	NA	NA	NA	NA	NA	NA	1.28255	NA	0	7	7	7	7	7	7	6	-0.615385	4	4	6	6	6	5	3	4	5	2	0.271929	NA	NA	NA	NA	NA	1.16329	NA	0	0	6	6	7	6
22	2	2	2	1	3	2	0	a547068	NA	NA	NA	NA	NA	NA	1.20847	NA	0	2.8	2	2	3	3	4	6	-0.941176	5	6	6	6	4	6	2	3	3	2	0.0774174	NA	NA	NA	NA	NA	0.838287	NA	0	0	7	4	6	5
20	7	7	7	7	7	7	1	a465159	6	6	7	7	6	4	0.306356	-0.0238095	1	6	6	7	6	5	6	7	0.666667	4	6	6	5	2	6	5	2	3	3	-0.0198382	NA	NA	NA	NA	NA	0.223287	NA	0	0	6	3	1	3
33	3.2	3	3	3	3	4	1	a327025	NA	NA	NA	NA	NA	NA	-0.308362	NA	0	2.6	3	2	2	2	4	4	-0.565217	2	4	5	5	5	5	5	5	5	4	0.271929	3	2	2	1	2	-1.63671	-2.2	1	0	5	3	3	3
21	5	5	5	5	5	5	1	a555471	6	6	6	6	5	5	-0.0137497	-0.037037	1	5	5	5	5	5	5	5	-0.666667	5	3	6	6	7	6	6	3	3	3	0.563696	6	6	6	6	6	-0.0367128	0.2	1	0	6	5	3	5
26	3.8	4	4	3	4	4	0	a957966	NA	NA	NA	NA	NA	NA	1.18731	NA	0	5.8	7	4	7	7	4	5	1	5	5	3	5	6	5	3	4	5	1	-0.0198382	NA	NA	NA	NA	NA	1.0542	NA	0	0	2	3	2	3
20	3.2	5	3	4	2	2	0	a456273	7	7	5	7	6	7	0.199213	0.583333	1	4.8	4	4	6	4	6	6	0.333333	2	6	6	5	6	6	6	2	6	3	0.563696	7	7	7	6	5	-0.236713	0.8	1	0	6	5	3	6
21	5.4	6	6	7	2	6	0	a390428	5	5	4	6	5	3	-0.479358	-0.571429	1	6	6	6	6	6	6	6	0.368421	6	7	7	7	5	6	5	5	6	5	1.63351	NA	NA	NA	NA	NA	0.163287	NA	0	0	6	6	4	5
23	4	4	4	4	4	4	1	a288593	NA	NA	NA	NA	NA	NA	-1.71745	NA	0	4	4	4	4	4	4	4	-0.0909091	3	3	4	3	3	5	5	3	4	3	-0.603372	NA	NA	NA	NA	NA	NA	NA	0	0	5	5	3	4
21	1	1	1	1	1	1	1	a392706	NA	NA	NA	NA	NA	NA	-0.88412	NA	0	7	7	7	7	7	7	5	-0.8	2	3	6	6	3	3	6	3	3	2	-0.506117	NA	NA	NA	NA	NA	NA	NA	0	0	6	5	2	3
20	5.4	6	6	7	6	2	1	a745545	6	6	5	5	4	3	-1.36031	0.47619	1	4.6	4	5	5	4	5	7	0.923077	3	6	4	2	5	3	2	4	3	4	-0.603372	3	5	3	2	5	-0.122427	-2.11429	1	0	6	2	6	6
25	3.8	4	4	3	4	4	1	a962336	NA	NA	NA	NA	NA	NA	1.28255	NA	0	4.6	3	6	6	4	4	4	-0.875	6	5	6	6	6	6	6	6	6	5	1.53625	NA	NA	NA	NA	NA	0.163287	NA	0	0	5	3	3	3
32	3.6	2	2	3	6	5	0	a785358	2	3	3	2	3	2	-0.488287	-2.72917	1	5	3	6	7	2	7	6	0.0833333	3	7	3	4	3	6	5	5	3	3	-0.0198382	NA	NA	NA	NA	NA	-0.222427	NA	0	0	7	6	6	7
31	3.4	3	4	3	4	3	0	a356324	3	3	3	3	3	3	-0.770484	-1.94697	1	3.2	3	4	4	2	3	6	0.88	7	2	6	7	7	5	5	5	6	6	1.34174	1	1	1	1	1	-1.20193	-3.63478	1	0	6	6	5	6
19	4.8	5	4	5	5	5	1	a547568	7	7	7	7	7	7	1.25874	0.0238095	1	5	5	5	5	5	5	7	0.64	4	4	6	3	6	5	5	5	6	4	0.563696	NA	NA	NA	NA	NA	1.16329	NA	0	0	7	5	5	4
20	6.2	7	7	3	7	7	1	a626264	NA	NA	NA	NA	NA	NA	-1.09841	NA	0	1	1	1	1	1	1	7	0.869565	3	1	5	7	7	3	3	5	3	1	-0.408861	5	6	6	6	6	0.538287	-0.575	1	0	5	3	4	5
28	3.6	4	4	2	4	4	0	a308935	NA	NA	NA	NA	NA	NA	-0.0507867	NA	0	4	2	5	4	4	5	3	-2.45455	3	5	6	5	6	6	6	6	6	5	1.14723	NA	NA	NA	NA	NA	0.163287	NA	0	0	6	4	3	5
21	4.6	5	5	4	4	5	0	a427042	NA	NA	NA	NA	NA	NA	-0.50912	NA	0	4	3	4	4	4	5	5	-0.117647	4	2	3	3	4	5	3	4	4	3	-0.700628	NA	NA	NA	NA	NA	-0.436713	NA	0	0	7	6	6	5
21	6.2	6	6	6	6	7	0	a790525	NA	NA	NA	NA	NA	NA	-0.175787	NA	0	5	3	5	5	6	6	6	0.590909	3	3	2	3	2	3	2	2	5	3	-1.38142	NA	NA	NA	NA	NA	-0.0367128	NA	0	0	6	6	6	6
35	6	6	6	6	6	6	1	a497373	NA	NA	NA	NA	NA	NA	1.28255	NA	0	6	6	6	6	6	6	5	-0.727273	6	6	6	6	6	6	6	6	6	6	1.73076	NA	NA	NA	NA	NA	0.163287	NA	0	0	7	6	6	4
22	5	5	6	4	4	6	0	a870892	NA	NA	NA	NA	NA	NA	NA	NA	0	4	3	4	7	2	4	3	-1.20833	4	4	4	5	3	4	3	6	6	4	0.0774174	NA	NA	NA	NA	NA	NA	NA	0	0	3	4	3	4
20	2.2	2	3	1	2	3	0	a348998	NA	NA	NA	NA	NA	NA	-0.25449	NA	0	4.8	6	5	4	4	5	4	-0.47619	4	3	3	2	3	1	3	1	3	4	-1.47867	6	5	7	7	6	-0.436713	0.8	1	0	6	4	7	4
20	3.4	2	3	6	3	3	1	a625498	7	7	7	7	7	7	0.893658	0.388889	1	3.8	5	5	5	2	2	5	-0.153846	2	6	2	7	6	6	6	6	6	5	0.952718	7	7	7	7	7	0.0632872	1.1	1	0	7	6	5	6
21	3	3	4	2	3	3	1	a446883	NA	NA	NA	NA	NA	NA	-0.63412	NA	0	5.2	5	5	5	6	5	6	-0.0434783	2	2	3	6	2	2	5	2	2	1	-1.47867	6	5	5	4	4	-0.792268	-0.244444	1	0	6	5	3	4
24	3.4	7	7	1	1	1	0	a685728	NA	NA	NA	NA	NA	NA	0.282547	NA	0	7	7	7	7	7	7	7	1.5	2	4	6	6	4	4	2	4	3	3	-0.408861	NA	NA	NA	NA	NA	1.16329	NA	0	0	6	6	6	6
22	5	5	5	5	5	5	0	a842800	4	4	4	4	3	3	-1.32856	-0.722222	1	5.4	5	5	5	6	6	2	-3.47619	3	4	6	7	4	5	5	3	4	3	0.174673	4	2	5	3	3	-1.47671	-0.96	1	0	7	6	7	6
21	3.6	6	2	2	2	6	1	a201142	NA	NA	NA	NA	NA	NA	-0.38412	NA	0	3.8	2	4	5	4	4	7	2.86957	5	4	6	6	4	6	6	6	5	3	0.855463	NA	NA	NA	NA	NA	-0.111713	NA	0	0	7	2	5	3
20	7	7	7	7	7	7	1	a887418	NA	NA	NA	NA	NA	NA	0.949213	NA	0	6	6	6	6	6	6	6	-0.409091	3	7	6	5	7	7	6	7	7	5	1.73076	NA	NA	NA	NA	NA	NA	NA	0	0	6	3	3	4
22	4.4	5	5	2	5	5	0	a218821	NA	NA	NA	NA	NA	NA	-0.88412	NA	0	4.2	4	4	4	4	5	4	-0.136364	6	3	6	6	5	6	4	7	7	2	0.952718	NA	NA	NA	NA	NA	-0.236713	NA	0	0	6	5	3	4
21	4.6	6	3	5	5	4	1	a699464	6	6	6	6	6	6	-0.117453	0.4	1	2.2	2	3	2	3	1	7	2	5	1	4	5	2	4	1	1	2	1	-1.57593	7	7	7	7	7	1.16329	0	1	0	6	6	1	3
NA	4	7	3	4	3	3	1	a245450	6	6	5	6	6	6	0.167963	-0.0520833	1	5.2	4	4	6	6	6	5	-0.583333	3	6	6	6	7	6	6	4	7	3	1.14723	NA	NA	NA	NA	NA	0.563287	NA	0	0	6	6	5	5
21	7	7	7	7	7	7	1	a428751	7	7	7	7	7	7	0.30338	0.979167	1	7	7	7	7	7	7	6	0.0869565	7	6	6	7	6	7	6	6	7	6	2.11979	NA	NA	NA	NA	NA	-0.796713	NA	0	0	6	4	6	7
25	7	7	7	7	7	7	0	a540778	NA	NA	NA	NA	NA	NA	0.751297	NA	0	5.8	1	7	7	7	7	5	-1.10526	4	6	7	6	6	6	6	6	3	6	1.34174	6	6	6	6	6	0.218843	-0.0555556	1	0	1	5	6	7
29	5.4	6	4	5	6	6	0	a786584	6	7	6	7	7	7	0.282547	0.666667	1	5.6	6	6	6	7	3	7	1.125	2	1	1	3	1	3	1	4	2	1	-2.25672	7	7	6	6	6	0.424826	0.138462	1	0	7	3	7	7
20	4	3	4	4	5	4	1	a793808	7	5	7	6	6	4	0.603059	-0.487179	1	3.6	3	3	4	4	4	4	-0.666667	6	5	3	6	6	6	5	6	6	3	0.952718	6	6	6	6	6	-0.0367128	0.2	1	0	6	2	5	2
21	4	2	6	3	6	3	0	a189310	4	4	4	4	4	4	-0.717453	-1	1	3.2	3	3	2	3	5	6	-0.0416667	2	5	5	6	3	4	3	5	3	3	-0.311605	6	6	5	4	6	-0.189094	-0.247619	1	0	6	3	3	2
24	3	1	2	2	6	4	0	a158690	NA	NA	NA	NA	NA	NA	-1.38412	NA	0	3.8	2	5	7	3	2	6	1.27273	7	2	6	6	6	5	3	5	3	3	0.369184	NA	NA	NA	NA	NA	NA	NA	0	0	7	6	5	7
22	6	6	6	6	6	6	1	a892692	NA	NA	NA	NA	NA	NA	1.28255	NA	0	6	6	6	6	6	6	6	-0.47619	2	4	2	7	3	3	2	3	3	1	-1.18691	NA	NA	NA	NA	NA	0.963287	NA	0	0	6	3	4	2
25	6	6	6	6	6	6	0	a749112	NA	NA	NA	NA	NA	NA	-0.0507867	NA	0	4.2	5	3	3	5	5	6	1.63158	2	3	5	3	5	5	5	3	3	2	-0.603372	3	5	5	5	3	-0.616713	-1.02	1	0	6	3	4	3
21	7	7	7	7	7	7	1	a365456	7	7	7	7	7	7	1.17421	0.108333	1	7	7	7	7	7	7	7	0.608696	3	4	3	1	3	3	6	3	2	4	-0.992395	7	7	7	7	7	1.16329	0	1	0	7	7	7	7
20	6	6	6	6	6	6	0	a282520	NA	NA	NA	NA	NA	NA	1.28255	NA	0	6	6	6	6	6	6	4	-1.40909	6	6	6	6	6	5	2	6	6	4	1.04997	NA	NA	NA	NA	NA	0.663287	NA	0	0	7	7	7	7
39	6	6	6	6	6	6	0	a851550	7	7	7	7	7	7	-0.641696	1.92424	1	4.4	2	5	5	4	6	4	-1.2381	6	1	3	2	2	3	3	6	6	1	-0.895139	6	6	7	6	6	-0.00337947	0.366667	1	0	5	5	3	3
24	6.8	6	7	7	7	7	1	a191621	5	3	2	2	4	3	-0.317453	-2.23333	1	7	7	7	7	7	7	5	-0.916667	5	2	7	7	7	4	7	5	3	4	0.855463	7	5	5	5	5	-0.0992128	-0.3375	1	0	7	5	5	5
19	5.4	4	6	6	6	5	1	a419446	7	7	7	7	7	7	1.16796	0.114583	1	4.6	4	5	4	6	4	3	-2.73684	5	5	4	6	4	6	6	5	4	3	0.563696	6	6	6	5	6	0.254196	-0.290909	1	0	6	5	5	5
19	4	6	6	3	3	2	1	a935168	NA	NA	NA	NA	NA	NA	0.921436	NA	0	5.4	6	7	5	5	4	6	0.666667	7	6	3	7	5	4	3	4	5	2	0.369184	NA	NA	NA	NA	NA	0.403287	NA	0	0	5	3	3	2
20	1	1	1	1	1	1	0	a657145	6	6	6	6	6	6	0.449213	-0.166667	1	4	4	4	4	4	4	6	0.65	6	5	4	4	4	3	4	4	4	3	-0.117094	NA	NA	NA	NA	NA	NA	NA	0	0	4	4	4	4
38	5.2	3	6	7	7	3	1	a719419	NA	NA	NA	NA	NA	NA	-0.217453	NA	0	3.6	5	2	3	3	5	4	-1.4	7	2	7	7	6	5	7	3	3	3	0.758207	5	3	5	3	5	-0.156713	-1.48	1	0	6	6	5	5
24	6	6	6	6	6	6	1	a400789	7	7	6	6	7	7	1.12465	-0.175439	1	5.2	4	6	6	4	6	6	-0.0833333	6	3	6	6	6	6	3	5	4	3	0.563696	7	7	7	7	7	0.696621	0.466667	1	0	6	5	3	5
27	4.4	5	3	4	5	5	1	a463540	2	2	2	2	5	2	-0.661898	-2.55556	1	3.6	4	4	3	3	4	2	-2.94737	6	5	3	5	2	4	3	3	5	1	-0.506117	7	6	7	7	7	-1.17005	2.13333	1	0	2	2	2	1
21	5.4	6	3	6	6	6	0	a485573	NA	NA	NA	NA	NA	NA	0.226991	NA	0	4.2	5	4	2	6	4	5	0.869565	2	3	6	2	3	5	2	2	3	2	-1.18691	5	5	3	6	6	-0.836713	0	1	0	7	6	6	5
22	6	6	6	6	6	6	1	a350583	NA	NA	NA	NA	NA	NA	0.282547	NA	0	6	6	6	6	6	6	6	0.105263	5	3	4	6	6	6	5	6	5	3	0.660951	NA	NA	NA	NA	NA	-1.33671	NA	0	0	6	5	6	5
23	5.6	4	6	6	6	6	0	a666514	NA	NA	NA	NA	NA	NA	0.24088	NA	0	3.8	4	3	4	4	4	5	0.2	5	3	3	4	6	5	5	6	2	5	0.174673	6	5	6	5	6	-0.0938557	-0.142857	1	0	7	6	4	5
20	4.2	4	6	4	5	2	1	a255709	2	2	3	4	4	4	-1.15079	-1.4	1	4	3	5	5	4	3	5	1.05556	5	3	2	3	3	3	5	3	3	2	-0.992395	NA	NA	NA	NA	NA	-1.43671	NA	0	0	5	3	3	3
20	5.6	5	6	6	5	6	1	a911942	4	5	4	4	6	6	0.399213	-1.28333	1	5.2	4	5	6	6	5	7	0.75	5	6	6	7	4	6	5	5	5	3	0.952718	7	7	7	7	7	0.62043	0.542857	1	0	7	5	5	6
21	5	5	5	4	5	6	0	a999780	NA	NA	NA	NA	NA	NA	-0.850787	NA	0	3.6	3	4	4	3	4	6	0.227273	6	2	7	6	5	6	6	5	6	1	0.758207	NA	NA	NA	NA	NA	-0.836713	NA	0	0	6	2	3	2
24	4.6	6	6	4	4	3	0	a564239	6	6	6	5	6	6	-0.175787	0.291667	1	3.4	3	2	4	3	5	5	-0.166667	3	6	6	2	6	6	3	7	5	2	0.369184	NA	NA	NA	NA	NA	0.243287	NA	0	0	6	5	3	3
21	6	6	6	6	6	6	0	a127895	NA	NA	NA	NA	NA	NA	-1.55079	NA	0	3.6	4	4	4	2	4	4	-0.529412	3	3	3	4	3	3	4	3	4	3	-0.895139	NA	NA	NA	NA	NA	0.163287	NA	0	0	5	5	5	5
21	6	6	6	6	6	6	0	a791036	NA	NA	NA	NA	NA	NA	NA	NA	0	6	6	6	6	6	6	6	0.0526316	6	6	6	6	6	5	6	5	6	6	1.53625	NA	NA	NA	NA	NA	0.163287	NA	0	0	6	6	5	5
NA	3	3	4	2	4	2	1	a273745	NA	NA	NA	NA	NA	NA	0.282547	NA	0	6	6	6	5	6	7	3	-1.95238	3	2	3	6	4	3	2	4	3	2	-0.992395	NA	NA	NA	NA	NA	-0.0867128	NA	0	0	5	6	6	6
24	4	4	4	4	4	4	1	a300803	NA	NA	NA	NA	NA	NA	1.07421	NA	0	4	4	4	4	4	4	4	-0.291667	3	4	5	3	4	5	5	5	3	3	-0.21435	7	7	7	7	7	1.02995	0.133333	1	0	6	3	3	6
20	3.6	4	5	3	3	3	1	a435129	6	6	6	4	6	6	-0.13412	0.0833333	1	4	3	2	5	5	5	4	0.48	2	3	2	3	3	3	2	6	3	3	-1.18691	5	5	5	4	5	-1.23671	0.2	1	0	6	6	5	4
19	4.6	6	6	2	6	3	1	a411113	7	7	7	7	7	7	-0.0507867	1.33333	1	4.8	6	3	5	7	3	1	-3.65217	2	2	2	1	1	2	1	2	2	2	-2.45123	NA	NA	NA	NA	NA	-0.122427	NA	0	0	2	3	3	2
21	6	6	6	6	6	6	0	a677474	NA	NA	NA	NA	NA	NA	-2.42579	NA	0	5	5	5	5	5	5	6	0	6	2	6	6	6	6	6	6	6	3	1.04997	NA	NA	NA	NA	NA	-0.97957	NA	0	0	7	5	2	6
21	4.6	6	4	5	5	3	0	a652281	NA	NA	NA	NA	NA	NA	0.782547	NA	0	5.8	6	5	5	6	7	7	1.81818	3	6	5	4	6	6	4	3	4	3	0.174673	NA	NA	NA	NA	NA	NA	NA	0	0	7	5	5	6
22	4	4	4	4	4	4	0	a281004	NA	NA	NA	NA	NA	NA	NA	NA	0	4	4	4	4	4	4	4	1.66667	2	3	1	1	5	2	2	6	3	1	-1.57593	NA	NA	NA	NA	NA	NA	NA	0	0	1	5	2	3
21	7	7	7	7	7	7	1	a900739	NA	NA	NA	NA	NA	NA	1.28255	NA	0	2	2	1	2	2	3	4	-2.45	3	2	5	5	6	6	5	3	5	2	-0.0198382	NA	NA	NA	NA	NA	NA	NA	0	0	6	3	4	3
22	5.8	6	5	6	6	6	0	a705207	NA	NA	NA	NA	NA	NA	0.449213	NA	0	2	2	2	2	2	2	4	0.166667	2	1	1	3	5	2	2	3	2	1	-1.96495	NA	NA	NA	NA	NA	-1.53671	NA	0	0	3	3	4	3
23	4	4	4	4	4	4	1	a716977	NA	NA	NA	NA	NA	NA	-0.88412	NA	0	5.2	6	6	6	2	6	6	1.41176	2	3	2	2	2	4	4	5	5	3	-0.992395	NA	NA	NA	NA	NA	0.163287	NA	0	0	5	3	3	3
20	7	7	7	7	7	7	0	a423178	7	7	7	7	7	7	0.476991	0.805556	1	4	3	2	6	2	7	6	-0.785714	5	1	7	5	7	4	6	5	1	3	0.174673	NA	NA	NA	NA	NA	1.16329	NA	0	0	7	7	7	4
21	4.2	3	6	3	4	5	1	a312695	NA	NA	NA	NA	NA	NA	1.28255	NA	0	5.2	5	6	5	4	6	6	0.2	6	2	6	6	6	6	5	6	5	3	0.855463	NA	NA	NA	NA	NA	0.763287	NA	0	0	7	6	6	6
21	6	6	6	6	6	6	0	a593868	5	5	6	6	5	4	-1.55079	1	1	2.2	2	2	2	2	3	7	3.3913	4	3	6	4	6	4	6	6	6	4	0.660951	4	5	5	7	6	-0.436713	0	1	0	6	2	3	5
20	4.8	5	5	3	5	6	1	a221132	NA	NA	NA	NA	NA	NA	-0.48412	NA	0	4.4	2	6	2	6	6	4	-1.04348	2	5	6	2	5	6	5	3	3	3	-0.21435	NA	NA	NA	NA	NA	-0.136713	NA	0	0	6	5	6	5
20	7	7	7	7	7	7	0	a393771	5	4	4	4	4	3	0.511713	-2.22917	1	6	6	6	6	6	6	6	-0.238095	3	3	3	2	4	5	3	3	3	3	-0.992395	NA	NA	NA	NA	NA	0.89056	NA	0	0	6	5	5	6
20	6.4	6	7	5	7	7	1	a489929	NA	NA	NA	NA	NA	NA	-2.21745	NA	0	4.6	4	5	3	5	6	6	-0.190476	7	7	7	7	4	5	5	4	6	3	1.24449	NA	NA	NA	NA	NA	-1.03671	NA	0	0	6	3	6	3
20	4.6	6	5	6	3	3	1	a461673	NA	NA	NA	NA	NA	NA	NA	NA	0	4.8	6	6	4	4	4	5	-0.285714	3	3	2	3	5	5	3	5	3	3	-0.700628	NA	NA	NA	NA	NA	-0.436713	NA	0	0	5	5	6	5
22	7	7	7	7	7	7	0	a636026	4	4	6	6	7	6	0.143658	-0.361111	1	2.2	4	2	2	2	1	6	0.571429	3	6	3	2	3	4	2	4	4	1	-0.992395	7	7	7	7	6	0.243287	0.72	1	0	6	4	2	3
22	3	3	4	3	1	4	0	a252727	NA	NA	NA	NA	NA	NA	NA	NA	0	5	4	4	6	5	6	6	0.916667	3	3	6	7	6	6	4	6	6	6	1.04997	NA	NA	NA	NA	NA	NA	NA	0	0	6	1	2	7
21	1.4	3	1	1	1	1	1	a553135	5	5	4	6	6	5	-0.38412	-0.166667	1	1	1	1	1	1	1	4	-0.8	3	2	3	5	3	3	3	3	3	1	-1.28416	5	3	5	5	5	-0.0367128	-1.2	1	0	6	2	3	3
20	5.2	6	4	5	6	5	1	a967425	6	6	4	6	6	6	-0.38412	0.333333	1	3.6	4	4	3	3	4	6	1.13043	6	3	5	5	7	5	5	6	6	3	0.855463	NA	NA	NA	NA	NA	-1.06171	NA	0	0	5	6	5	3
40	4.2	3	2	6	5	5	0	a518049	6	6	6	6	6	6	-0.900787	1.18333	1	6	6	6	6	6	6	6	0.894737	4	3	3	5	6	3	3	6	5	2	-0.21435	6	5	6	6	6	-0.311713	0.275	1	0	3	5	5	4
29	6	6	6	6	6	6	1	a892764	5	5	7	7	7	7	-0.435402	1.05128	1	6	6	6	6	6	6	3	-2	6	3	3	7	7	6	6	6	6	4	1.14723	6	6	5	3	3	-1.30338	0.0666667	1	0	5	7	5	5
22	4.8	6	6	4	2	6	0	a899893	6	5	5	6	5	6	-0.356342	0.138889	1	6	6	6	6	6	6	7	0.95	6	2	6	6	6	3	3	5	6	2	0.271929	6	6	6	6	6	0.194056	-0.0307692	1	0	6	6	3	3
22	5.4	7	3	7	3	7	1	a816224	NA	NA	NA	NA	NA	NA	0.100728	NA	0	6	6	6	5	7	6	6	0	6	6	6	6	7	6	6	5	5	6	1.63351	NA	NA	NA	NA	NA	0.496621	NA	0	0	6	6	6	6
21	4	3	5	3	6	3	1	a584062	5	6	6	6	6	5	0.157547	-0.208333	1	6	6	6	6	6	6	6	1.47368	6	4	6	6	6	6	6	6	6	6	1.53625	7	7	7	7	7	0.229954	0.933333	1	0	6	7	5	5
21	4	4	4	4	4	4	0	a159654	7	7	7	7	7	7	0.782547	0.5	1	4	4	4	4	4	4	7	1.8	2	3	4	3	3	3	3	3	4	2	-1.18691	7	7	7	7	7	0.363287	0.8	1	0	6	5	5	5
24	7	7	7	7	7	7	0	a386856	7	7	7	7	7	7	0.74088	0.541667	1	6.4	7	7	7	4	7	7	2	2	4	6	6	6	7	5	2	4	6	0.563696	NA	NA	NA	NA	NA	-1.83671	NA	0	0	5	5	6	7
22	4	4	4	4	4	4	1	a116104	7	7	7	7	7	7	0.199213	1.08333	1	6	6	6	6	6	6	6	0.785714	2	2	3	3	2	5	4	3	3	3	-1.18691	NA	NA	NA	NA	NA	NA	NA	0	0	3	4	4	3
19	3.4	5	5	1	3	3	1	a362623	NA	NA	NA	NA	NA	NA	1.04921	NA	0	1.8	2	1	2	2	2	3	-1.89474	5	3	5	5	6	4	5	6	5	3	0.46644	NA	NA	NA	NA	NA	-0.670046	NA	0	0	6	4	3	3
24	5	5	5	5	5	5	0	a367568	NA	NA	NA	NA	NA	NA	0.511713	NA	0	4.8	5	5	5	4	5	6	-0.176471	6	2	5	1	3	3	3	6	6	2	-0.506117	6	6	7	6	6	-0.0367128	0.4	1	0	7	6	2	6
22	2	2	2	2	2	2	1	a225771	NA	NA	NA	NA	NA	NA	0.504769	NA	0	6	6	6	6	6	6	6	0.409091	7	3	5	7	7	5	7	7	5	3	1.34174	NA	NA	NA	NA	NA	0.163287	NA	0	0	6	5	2	2
22	1.8	1	2	2	2	2	1	a718098	6	6	6	6	6	6	-0.328564	0.611111	1	3	3	3	3	3	3	6	0.541667	3	4	5	5	3	4	3	5	5	4	-0.117094	NA	NA	NA	NA	NA	0.0204301	NA	0	0	6	6	6	5
21	3.6	6	3	3	3	3	1	a636600	4	4	4	4	5	5	-0.574596	-0.809524	1	5.2	6	6	6	6	2	4	-1.9	3	2	2	2	3	3	1	3	3	1	-1.8677	NA	NA	NA	NA	NA	0.0775729	NA	0	0	6	2	2	6
23	4	4	4	4	4	4	0	a863769	NA	NA	NA	NA	NA	NA	NA	NA	0	4	4	4	4	4	4	4	0	4	3	4	4	1	4	4	4	5	3	-0.603372	NA	NA	NA	NA	NA	NA	NA	0	0	4	4	4	4
20	5.8	5	6	6	6	6	1	a275516	7	7	7	7	7	7	0.782547	0.5	1	2.8	2	2	3	3	4	3	-1.31818	1	3	5	6	3	5	4	2	2	2	-0.895139	NA	NA	NA	NA	NA	-0.303379	NA	0	0	6	6	6	6
21	1.8	2	2	2	1	2	1	a618647	7	7	7	7	7	7	1.17838	0.104167	1	4.8	6	5	5	3	5	5	-0.636364	1	5	2	3	5	7	6	6	5	2	-0.0198382	NA	NA	NA	NA	NA	1.06329	NA	0	0	7	5	5	6
23	4.6	6	5	4	4	4	0	a261974	3	3	4	3	4	3	-1.41745	-0.966667	1	4	4	4	4	4	4	4	-1.81818	4	5	5	6	4	5	3	5	5	2	0.174673	NA	NA	NA	NA	NA	-1.88671	NA	0	0	5	6	4	5
19	2.6	3	3	2	3	2	1	a994514	7	7	7	7	5	5	-0.525146	1.14103	1	5.2	4	5	6	5	6	5	-0.347826	2	3	3	4	2	3	4	3	3	2	-1.28416	NA	NA	NA	NA	NA	NA	NA	0	0	5	5	3	5
20	6	2	7	7	7	7	1	a401798	NA	NA	NA	NA	NA	NA	1.28255	NA	0	2	1	1	1	1	6	7	0.583333	7	2	3	7	6	7	7	7	7	3	1.34174	NA	NA	NA	NA	NA	0.663287	NA	0	0	5	5	2	2
20	6	6	6	6	6	6	0	a355012	4	4	4	4	4	4	-0.38412	-1.33333	1	5.8	6	6	6	6	5	5	-0.75	3	7	3	5	5	6	5	6	6	6	0.952718	6	6	6	6	6	0.739758	-0.576471	1	0	5	5	5	4
19	7	7	7	7	7	7	1	a902790	5	6	7	7	7	7	1.03255	-0.25	1	6	6	6	6	6	6	6	-0.166667	3	3	6	6	4	7	1	6	4	3	0.0774174	NA	NA	NA	NA	NA	NA	NA	0	0	7	7	7	6
24	4.2	6	4	5	3	3	0	a694367	NA	NA	NA	NA	NA	NA	0.282547	NA	0	5	4	4	5	5	7	4	-1.21053	4	6	6	6	4	6	3	3	7	2	0.46644	NA	NA	NA	NA	NA	NA	NA	0	0	7	7	5	7
20	3.4	3	3	5	3	3	1	a880578	7	7	7	7	7	7	1.28255	0	1	4.2	3	5	5	3	5	7	1.69565	5	3	3	5	4	5	5	5	6	3	0.174673	NA	NA	NA	NA	NA	NA	NA	0	0	7	1	5	1
24	4.4	5	5	3	3	6	1	a604205	7	7	7	7	7	7	0.901594	0.380952	1	5.6	6	6	6	5	5	7	0.615385	6	3	6	4	6	6	6	3	3	5	0.563696	7	7	7	7	7	0.803287	0.36	1	0	7	6	5	6
23	3.8	3	4	2	5	5	1	a439576	NA	NA	NA	NA	NA	NA	-0.300787	NA	0	4.4	3	4	5	5	5	6	0.0769231	1	2	1	2	2	6	2	3	3	2	-1.77044	6	5	6	6	6	0.283287	-0.32	1	0	3	6	6	5
22	4.8	4	4	4	6	6	0	a162742	NA	NA	NA	NA	NA	NA	-0.38412	NA	0	6	6	6	6	6	6	5	-0.666667	3	6	3	4	5	6	5	3	6	3	0.174673	NA	NA	NA	NA	NA	-1.13671	NA	0	0	3	6	5	5
20	4	4	4	4	4	4	0	a158055	7	7	7	7	7	7	0.258737	1.02381	1	4	4	4	4	4	4	4	-1.78261	5	2	7	3	7	7	6	3	7	5	0.952718	NA	NA	NA	NA	NA	1.16329	NA	0	0	7	5	6	7
23	4.8	6	6	3	5	4	0	a394193	4	4	6	4	4	3	0.143658	-1.69444	1	5.6	6	4	5	6	7	5	-0.909091	5	2	3	6	6	6	5	6	3	4	0.369184	6	6	6	5	6	0.113287	-0.15	1	0	3	5	6	5
38	6	6	6	6	6	6	1	a391534	5	5	4	4	4	3	0.0825466	-1.63333	1	6	6	6	6	6	6	6	-0.1	6	6	3	6	6	6	6	6	6	4	1.24449	6	6	6	6	6	0.0966205	0.0666667	1	0	6	6	4	5
19	3	3	3	3	3	3	0	a243005	NA	NA	NA	NA	NA	NA	-0.717453	NA	0	5.6	6	5	5	6	6	6	1.38095	2	5	2	2	5	3	3	5	3	2	-0.992395	NA	NA	NA	NA	NA	-0.0367128	NA	0	0	6	6	6	6
21	2.8	6	2	2	2	2	0	a732477	NA	NA	NA	NA	NA	NA	-1.13412	NA	0	3.4	2	2	6	3	4	4	-1.4	6	7	2	6	3	3	2	3	2	1	-0.700628	6	6	6	6	6	-0.286713	0.45	1	0	3	1	1	3
24	4.8	6	6	6	3	3	1	a261433	5	5	5	5	5	5	-0.00912002	-0.708333	1	6	6	6	6	6	6	5	-0.238095	1	1	6	1	3	3	2	2	2	1	-1.96495	5	5	7	7	6	0.0966205	0.0666667	1	0	7	6	3	5
22	6	6	6	6	6	6	1	a446412	NA	NA	NA	NA	NA	NA	NA	NA	0	6	6	6	6	6	6	6	0.380952	6	2	6	6	6	5	5	5	5	3	0.660951	6	6	6	6	6	0.163287	0	1	0	5	3	3	4
21	4.6	6	2	6	4	5	0	a281721	NA	NA	NA	NA	NA	NA	0.560324	NA	0	6.6	7	7	7	7	5	7	0.117647	4	6	5	6	3	5	5	6	4	6	0.758207	NA	NA	NA	NA	NA	0.563287	NA	0	0	5	3	3	6
18	1.6	1	1	3	2	1	1	a402397	NA	NA	NA	NA	NA	NA	0.338102	NA	0	1	1	1	1	1	1	7	5	2	2	1	1	2	3	1	2	2	1	-2.45123	7	7	7	7	7	0.429954	0.733333	1	0	2	1	1	1
22	6	6	6	6	6	6	1	a588358	NA	NA	NA	NA	NA	NA	1.11588	NA	0	6	6	6	6	6	6	6	0.307692	4	3	3	6	3	5	4	4	3	3	-0.408861	NA	NA	NA	NA	NA	-0.836713	NA	0	0	5	5	3	3
22	6	6	6	6	6	6	1	a895754	4	4	4	4	6	6	-0.788882	-0.261905	1	3.8	5	5	5	2	2	6	0.857143	3	3	5	5	4	5	5	5	6	4	0.271929	NA	NA	NA	NA	NA	-0.0767128	NA	0	0	6	4	4	4
24	1.4	1	2	1	2	1	0	a504877	7	6	5	6	5	5	0.421436	-0.472222	1	6.6	7	6	7	6	7	6	0.0666667	5	7	6	5	4	3	4	3	7	5	0.660951	6	6	7	7	7	0.496621	0.266667	1	0	5	6	5	4
22	2.8	2	3	4	3	2	0	a611732	NA	NA	NA	NA	NA	NA	NA	NA	0	5	4	6	4	6	5	4	0	2	3	4	2	2	6	3	6	3	4	-0.700628	NA	NA	NA	NA	NA	-2.03671	NA	0	0.333333	7	6	5	6
32	4.2	3	5	5	5	3	0	a924403	NA	NA	NA	NA	NA	NA	NA	NA	0	6	6	6	6	6	6	7	0.444444	6	2	3	2	3	6	2	3	2	2	-1.08965	5	6	7	5	7	-0.0367128	0.2	1	0.333333	3	3	3	5
21	2.2	3	2	2	2	2	0	a281721	NA	NA	NA	NA	NA	NA	0.560324	NA	0	5.2	5	6	6	6	3	5	-1.88235	4	6	5	6	3	5	5	6	4	6	0.758207	NA	NA	NA	NA	NA	0.563287	NA	0	0.333333	5	3	3	6
21	6	6	6	6	6	6	0	a390428	NA	NA	NA	NA	NA	NA	-0.479358	NA	0	6	6	6	6	6	6	6	0.368421	6	7	7	7	5	6	5	5	6	5	1.63351	NA	NA	NA	NA	NA	0.163287	NA	0	0.333333	6	6	4	5
20	5.8	6	6	5	6	6	0	a355012	NA	NA	NA	NA	NA	NA	-0.38412	NA	0	4.6	5	5	4	4	5	4	-1.75	3	7	3	5	5	6	5	6	6	6	0.952718	NA	NA	NA	NA	NA	0.739758	NA	0	0.333333	5	5	5	4
21	6.2	6	6	6	7	6	0	a593868	NA	NA	NA	NA	NA	NA	-1.55079	NA	0	2.8	2	4	2	4	2	3	-0.608696	4	3	6	4	6	4	6	6	6	4	0.660951	NA	NA	NA	NA	NA	-0.436713	NA	0	0.333333	6	2	3	5
21	6	6	5	7	6	6	1	a243666	NA	NA	NA	NA	NA	NA	-0.63412	NA	0	5.6	6	5	6	7	4	6	0.0416667	3	3	6	6	4	4	3	4	5	4	-0.0198382	7	5	5	5	5	-0.436713	0	1	0.333333	7	5	2	4
32	7	7	7	7	7	7	0	a247183	7	7	7	7	7	7	1.09024	0.192308	1	7	7	7	7	7	7	7	0.0416667	4	4	5	4	6	6	7	7	7	7	1.439	NA	NA	NA	NA	NA	1.16329	NA	0	0.333333	7	7	7	7
21	3.4	3	5	3	3	3	1	a312695	7	7	7	7	7	7	1.28255	0	1	5	3	6	6	4	6	5	-0.8	6	2	6	6	6	6	5	6	5	3	0.855463	NA	NA	NA	NA	NA	0.763287	NA	0	0.333333	7	6	6	6
22	5	5	5	3	6	6	0	a705207	NA	NA	NA	NA	NA	NA	0.449213	NA	0	2.8	2	6	2	2	2	4	0.166667	2	1	1	3	5	2	2	3	2	1	-1.96495	6	3	5	5	5	-1.53671	0.5	1	0.333333	3	3	4	3
21	6	6	6	6	6	6	0	a677474	NA	NA	NA	NA	NA	NA	-2.42579	NA	0	6	6	6	6	6	6	6	0	6	2	6	6	6	6	6	6	6	3	1.04997	5	5	5	5	5	-0.97957	0.142857	1	0.333333	7	5	2	6
20	4.6	6	3	5	5	4	0	a923974	4	4	6	3	4	6	-1.94934	0.731884	1	5.6	4	6	7	6	5	4	0.2	5	5	6	3	4	6	5	6	5	6	0.855463	5	4	3	4	4	-2.21932	0.382609	1	0.333333	7	7	7	7
21	7	7	7	7	7	7	0	a485573	6	6	5	6	6	6	0.226991	-0.111111	1	1	1	1	1	1	1	5	0.869565	2	3	6	2	3	5	2	2	3	2	-1.18691	NA	NA	NA	NA	NA	-0.836713	NA	0	0.333333	7	6	6	5
21	4	5	6	2	3	4	1	a900739	NA	NA	NA	NA	NA	NA	1.28255	NA	0	4	3	2	5	5	5	6	-0.45	3	2	5	5	6	6	5	3	5	2	-0.0198382	NA	NA	NA	NA	NA	NA	NA	0	0.333333	6	3	4	3
23	7	7	7	7	7	7	1	a193268	NA	NA	NA	NA	NA	NA	0.00476886	NA	0	6	6	6	6	6	6	4	-0.142857	3	2	5	6	3	7	3	3	6	3	-0.117094	NA	NA	NA	NA	NA	-0.503379	NA	0	0.333333	6	2	2	3
21	4	4	4	4	4	4	0	a319279	NA	NA	NA	NA	NA	NA	-0.800787	NA	0	6	6	6	6	6	6	6	0.608696	2	7	6	6	7	6	6	7	7	7	1.82802	NA	NA	NA	NA	NA	-0.0367128	NA	0	0.333333	7	7	4	6
21	6	6	6	6	6	6	1	a554493	5	5	5	5	6	6	-0.550787	0.166667	1	6	6	6	6	6	6	6	-0.5	4	5	6	5	6	6	6	5	6	5	1.14723	6	6	6	6	6	0.563287	-0.4	1	0.333333	6	6	5	5
21	3.8	3	4	4	4	4	0	a243250	NA	NA	NA	NA	NA	NA	0.61588	NA	0	3.6	4	3	3	4	4	4	-1.52	6	4	4	4	4	5	4	3	5	5	0.174673	NA	NA	NA	NA	NA	0.506144	NA	0	0.333333	7	4	7	3
21	4.4	5	5	3	5	4	1	a995814	NA	NA	NA	NA	NA	NA	1.14921	NA	0	5.4	5	5	7	6	4	7	0.695652	7	2	3	5	5	6	2	3	3	1	-0.506117	7	7	7	7	6	0.163287	0.8	1	0.333333	1	3	5	3
27	7	7	7	7	7	7	0	a654014	NA	NA	NA	NA	NA	NA	0.886713	NA	0	7	7	7	7	7	7	6	0.454545	2	3	4	6	4	4	5	5	4	3	-0.21435	7	7	7	7	7	0.854196	0.309091	1	0.333333	5	5	6	6
23	4.4	4	4	5	5	4	1	a972177	NA	NA	NA	NA	NA	NA	NA	NA	0	4	3	4	5	5	3	6	1.86957	2	5	4	4	5	4	3	5	7	6	0.271929	NA	NA	NA	NA	NA	NA	NA	0	0.333333	6	6	4	4
20	2.8	5	2	3	2	2	1	a116986	NA	NA	NA	NA	NA	NA	0.01588	NA	0	1	1	1	1	1	1	6	-0.227273	2	6	6	5	6	6	7	6	6	6	1.34174	NA	NA	NA	NA	NA	0.163287	NA	0	0.333333	5	5	3	2
22	7	7	7	7	7	7	1	a350583	NA	NA	NA	NA	NA	NA	0.282547	NA	0	6	6	6	6	6	6	6	0.105263	5	3	4	6	6	6	5	6	5	3	0.660951	6	6	6	4	6	-1.33671	1.1	1	0.333333	6	5	6	5
21	2.6	4	3	2	2	2	0	a732477	NA	NA	NA	NA	NA	NA	-1.13412	NA	0	3.6	4	2	2	5	5	7	1.6	6	7	2	6	3	3	2	3	2	1	-0.700628	NA	NA	NA	NA	NA	-0.286713	NA	0	0.333333	3	1	1	3
24	5.6	7	4	6	5	6	0	a694367	NA	NA	NA	NA	NA	NA	0.282547	NA	0	5.2	2	6	6	6	6	5	-0.210526	4	6	6	6	4	6	3	3	7	2	0.46644	NA	NA	NA	NA	NA	NA	NA	0	0.333333	7	7	5	7
35	6	6	6	6	6	6	1	a497373	NA	NA	NA	NA	NA	NA	1.28255	NA	0	6	6	6	6	6	6	6	0.272727	6	6	6	6	6	6	6	6	6	6	1.73076	NA	NA	NA	NA	NA	0.163287	NA	0	0.333333	7	6	6	4
23	5.8	6	6	6	6	5	0	a394193	NA	NA	NA	NA	NA	NA	0.143658	NA	0	5.8	5	6	6	6	6	6	0.0909091	5	2	3	6	6	6	5	6	3	4	0.369184	NA	NA	NA	NA	NA	0.113287	NA	0	0.333333	3	5	6	5
26	3	3	3	3	3	3	1	a355325	NA	NA	NA	NA	NA	NA	-1.55079	NA	0	3	3	3	3	3	3	6	0.722222	5	3	5	5	4	5	4	6	6	3	0.369184	6	6	6	6	6	0.0632872	0.1	1	0.333333	5	5	4	3
20	5.2	6	6	2	6	6	1	a625498	7	7	7	7	7	7	0.893658	0.388889	1	5.2	2	6	6	6	6	3	-2.15385	2	6	2	7	6	6	6	6	6	5	0.952718	6	5	5	2	3	0.0632872	-1.7	1	0.333333	7	6	5	6
21	3	4	2	4	2	3	1	a790045	NA	NA	NA	NA	NA	NA	1.28255	NA	0	4.2	4	4	4	5	4	5	-0.48	6	4	2	6	6	6	4	4	6	1	0.271929	NA	NA	NA	NA	NA	1.02043	NA	0	0.333333	4	1	2	1
19	5	5	5	5	5	5	1	a547568	7	7	7	7	7	7	1.25874	0.0238095	1	5	5	5	5	5	5	7	0.64	4	4	6	3	6	5	5	5	6	4	0.563696	7	7	7	7	7	1.16329	0	1	0.333333	7	5	5	4
20	6	6	6	6	6	6	1	a461673	NA	NA	NA	NA	NA	NA	NA	NA	0	5.4	6	6	6	4	5	6	0.714286	3	3	2	3	5	5	3	5	3	3	-0.700628	5	5	5	4	4	-0.436713	-0.8	1	0.333333	5	5	6	5
24	4.8	4	5	5	5	5	1	a400789	7	7	7	7	7	7	1.12465	0.157895	1	6	6	6	6	6	6	5	-1.08333	6	3	6	6	6	6	3	5	4	3	0.563696	NA	NA	NA	NA	NA	0.696621	NA	0	0.333333	6	5	3	5
22	3.6	4	4	2	4	4	0	a218821	5	5	5	5	5	4	-0.88412	0	1	4	4	4	4	4	4	4	-0.136364	6	3	6	6	5	6	4	7	7	2	0.952718	NA	NA	NA	NA	NA	-0.236713	NA	0	0.333333	6	5	3	4
18	5	6	6	1	6	6	1	a746173	7	7	7	7	7	7	1.28255	0	1	6.4	6	6	7	6	7	6	-0.615385	4	4	6	6	6	5	3	4	5	2	0.271929	7	7	7	7	7	1.16329	0	1	0.333333	6	6	7	6
24	5	5	5	5	5	5	0	a367568	6	6	6	6	6	6	0.511713	-0.229167	1	5.6	6	6	6	4	6	7	0.823529	6	2	5	1	3	3	3	6	6	2	-0.506117	6	6	6	6	6	-0.0367128	0.2	1	0.333333	7	6	2	6
22	4.6	5	5	7	3	3	0	a842800	6	6	5	4	3	3	-1.32856	0.111111	1	5	5	5	5	5	5	7	1.52381	3	4	6	7	4	5	5	3	4	3	0.174673	5	6	5	5	6	-1.47671	1.04	1	0.333333	7	6	7	6
20	4.2	5	4	3	7	2	1	a255709	NA	NA	NA	NA	NA	NA	-1.15079	NA	0	4	3	3	5	6	3	3	-0.944444	5	3	2	3	3	3	5	3	3	2	-0.992395	NA	NA	NA	NA	NA	-1.43671	NA	0	0.333333	5	3	3	3
29	3	3	2	2	2	6	1	a717615	NA	NA	NA	NA	NA	NA	-1.10634	NA	0	4	3	5	3	4	5	4	-2.42857	6	2	6	4	7	6	6	6	3	3	0.660951	NA	NA	NA	NA	NA	-0.258935	NA	0	0.333333	6	5	5	5
26	5	6	5	2	6	6	0	a957966	NA	NA	NA	NA	NA	NA	1.18731	NA	0	5.8	5	6	6	6	6	2	-2	5	5	3	5	6	5	3	4	5	1	-0.0198382	NA	NA	NA	NA	NA	1.0542	NA	0	0.333333	2	3	2	3
20	5.8	6	6	5	6	6	1	a292868	5	7	4	4	4	4	0.00476886	-1.05556	1	5.6	5	6	6	5	6	3	-1.25	2	1	1	2	2	3	5	2	2	3	-1.8677	7	6	6	6	6	0.363287	0	1	0.333333	2	3	4	2
21	1	1	1	1	1	1	1	a553135	NA	NA	NA	NA	NA	NA	-0.38412	NA	0	1.4	2	1	1	1	2	2	-2.8	3	2	3	5	3	3	3	3	3	1	-1.28416	NA	NA	NA	NA	NA	-0.0367128	NA	0	0.333333	6	2	3	3
33	4	3	4	4	4	5	1	a327025	NA	NA	NA	NA	NA	NA	-0.308362	NA	0	4.6	5	5	4	5	4	4	-0.565217	2	4	5	5	5	5	5	5	5	4	0.271929	5	4	3	3	3	-1.63671	-0.6	1	0.333333	5	3	3	3
20	4.6	5	3	5	5	5	1	a435129	6	5	6	5	5	4	-0.13412	-0.416667	1	3.6	3	5	3	4	3	4	0.48	2	3	2	3	3	3	2	6	3	3	-1.18691	3	5	4	4	3	-1.23671	-0.8	1	0.333333	6	6	5	4
38	4.4	2	3	5	6	6	1	a719419	NA	NA	NA	NA	NA	NA	-0.217453	NA	0	3.8	6	2	2	3	6	6	0.6	7	2	7	7	6	5	7	3	3	3	0.758207	7	6	6	6	6	-0.156713	0.52	1	0.333333	6	6	5	5
20	6	6	7	6	7	4	1	a740027	6	7	7	4	5	7	-0.550787	0.833333	1	4.4	4	4	3	5	6	7	1	3	3	5	3	5	6	3	5	5	3	-0.117094	NA	NA	NA	NA	NA	-1.83671	NA	0	0.333333	6	6	5	6
22	3.6	3	5	3	2	5	0	a870892	NA	NA	NA	NA	NA	NA	NA	NA	0	3.2	1	3	5	3	4	5	0.791667	4	4	4	5	3	4	3	6	6	4	0.0774174	NA	NA	NA	NA	NA	NA	NA	0	0.333333	3	4	3	4
24	7	7	7	7	7	7	1	a191621	NA	NA	NA	NA	NA	NA	-0.317453	NA	0	7	7	7	7	7	7	6	0.0833333	5	2	7	7	7	4	7	5	3	4	0.855463	7	6	6	6	6	-0.0992128	0.4625	1	0.333333	7	5	5	5
27	6	6	6	6	6	6	1	a348455	NA	NA	NA	NA	NA	NA	NA	NA	0	6	6	6	6	6	6	6	0.0434783	3	1	3	6	4	3	3	2	2	1	-1.38142	NA	NA	NA	NA	NA	1.16329	NA	0	0.333333	7	7	5	7
21	4.2	3	5	4	5	4	0	a999780	6	6	5	6	5	5	-0.850787	0.633333	1	4	5	4	4	4	3	5	-0.772727	6	2	7	6	5	6	6	5	6	1	0.758207	NA	NA	NA	NA	NA	-0.836713	NA	0	0.333333	6	2	3	2
21	5.8	6	6	6	5	6	0	a790525	NA	NA	NA	NA	NA	NA	-0.175787	NA	0	5.2	2	6	6	6	6	6	0.590909	3	3	2	3	2	3	2	2	5	3	-1.38142	NA	NA	NA	NA	NA	-0.0367128	NA	0	0.333333	6	6	6	6
44	3.4	3	3	4	4	3	0	a980127	2	2	3	3	2	1	-1.98668	-1.5641	1	4	5	3	5	4	3	5	0.541667	3	5	5	6	4	5	5	4	4	3	0.174673	4	5	4	4	5	-1.39227	-0.0444444	1	0.333333	7	5	5	3
22	5.2	5	5	5	6	5	0	a429258	NA	NA	NA	NA	NA	NA	-1.13412	NA	0	4.8	5	5	5	4	5	6	0.2	2	4	2	4	3	4	5	4	3	4	-0.700628	5	5	5	5	5	-0.836713	0	1	0.333333	5	5	4	5
20	2	2	2	2	2	2	0	a393771	7	7	7	7	5	5	0.511713	0.104167	1	4.2	5	4	4	3	5	7	0.761905	3	3	3	2	4	5	3	3	3	3	-0.992395	NA	NA	NA	NA	NA	0.89056	NA	0	0.333333	6	5	5	6
49	2.8	3	3	3	3	2	1	a581084	7	7	7	7	7	7	0.766674	0.515873	1	2.8	2	2	2	2	6	5	-1.26087	4	2	4	5	4	6	6	6	2	2	-0.117094	7	7	7	7	7	0.531708	0.631579	1	0.333333	6	5	4	5
20	2.8	2	6	2	2	2	1	a626264	5	3	3	4	1	1	-1.09841	-1.78571	1	6	6	6	6	6	6	6	-0.130435	3	1	5	7	7	3	3	5	3	1	-0.408861	7	7	7	7	7	0.538287	0.625	1	0.333333	5	3	4	5
21	4	4	4	4	4	4	1	a792393	NA	NA	NA	NA	NA	NA	0.61588	NA	0	5.2	6	6	6	4	4	7	2.18182	4	2	4	4	4	4	4	4	1	2	-0.895139	NA	NA	NA	NA	NA	NA	NA	0	0.333333	1	2	2	2
27	4	4	4	4	4	4	1	a463540	3	3	6	5	4	4	-0.661898	-0.888889	1	4.2	4	4	5	4	4	4	-0.947368	6	5	3	5	2	4	3	3	5	1	-0.506117	4	4	5	5	5	-1.17005	-0.0666667	1	0.333333	2	2	2	1
21	6.4	6	6	7	6	7	1	a399907	7	5	5	5	6	6	0.297698	-0.348485	1	1.8	1	2	2	2	2	6	-0.318182	6	4	6	7	4	6	5	4	6	3	0.855463	6	6	7	5	6	0.39056	-0.227273	1	0.333333	6	6	6	6
22	6.8	6	7	7	7	7	1	a816224	NA	NA	NA	NA	NA	NA	0.100728	NA	0	6	5	6	6	6	7	7	1	6	6	6	6	7	6	6	5	5	6	1.63351	NA	NA	NA	NA	NA	0.496621	NA	0	0.333333	6	6	6	6
21	5.8	1	7	7	7	7	1	a223089	7	7	7	7	7	7	1.03255	0.25	1	6.4	7	7	7	4	7	7	0.176471	7	7	7	7	7	7	7	6	5	7	2.41155	7	7	7	7	7	1.02043	0.142857	1	0.333333	6	5	6	4
21	4.8	6	6	6	4	2	0	a427042	3	5	5	3	2	1	-0.50912	-2.04167	1	5.8	5	7	7	5	5	2	-3.11765	4	2	3	3	4	5	3	4	4	3	-0.700628	NA	NA	NA	NA	NA	-0.436713	NA	0	0.333333	7	6	6	5
21	3	3	2	2	4	4	1	a446883	NA	NA	NA	NA	NA	NA	-0.63412	NA	0	3.6	3	3	2	5	5	6	-0.0434783	2	2	3	6	2	2	5	2	2	1	-1.47867	6	6	5	3	4	-0.792268	-0.244444	1	0.333333	6	5	3	4
24	4.8	6	6	4	4	4	0	a386856	5	5	5	6	4	4	0.74088	-1.625	1	5	5	5	5	5	5	4	-1	2	4	6	6	6	7	5	2	4	6	0.563696	NA	NA	NA	NA	NA	-1.83671	NA	0	0.333333	5	5	6	7
21	5	5	5	5	5	5	1	a555471	7	7	7	7	7	7	-0.0137497	1.2963	1	5	5	5	5	5	5	6	0.333333	5	3	6	6	7	6	6	3	3	3	0.563696	6	6	6	6	6	-0.0367128	0.2	1	0.333333	6	5	3	5
19	6.8	7	7	7	7	6	0	a517107	NA	NA	NA	NA	NA	NA	1.21588	NA	0	7	7	7	7	7	7	7	0.333333	5	4	6	6	6	5	6	6	6	3	1.04997	NA	NA	NA	NA	NA	NA	NA	0	0.333333	6	6	5	5
20	4	5	4	1	6	4	1	a857856	NA	NA	NA	NA	NA	NA	0.761713	NA	0	1	1	1	1	1	1	2	-3.83333	5	2	1	7	4	3	1	1	1	1	-1.57593	1	1	4	1	1	0.376621	-4.61333	1	0.333333	6	1	1	2
28	5.8	6	6	5	6	6	0	a308935	NA	NA	NA	NA	NA	NA	-0.0507867	NA	0	5.2	5	6	5	5	5	3	-2.45455	3	5	6	5	6	6	6	6	6	5	1.14723	NA	NA	NA	NA	NA	0.163287	NA	0	0.333333	6	4	3	5
25	4.2	2	5	3	6	5	1	a962336	NA	NA	NA	NA	NA	NA	1.28255	NA	0	5.2	6	6	6	4	4	6	1.125	6	5	6	6	6	6	6	6	6	5	1.53625	NA	NA	NA	NA	NA	0.163287	NA	0	0.333333	5	3	3	3
21	7	7	7	7	7	7	0	a159654	NA	NA	NA	NA	NA	NA	0.782547	NA	0	6.4	7	6	6	6	7	4	-1.2	2	3	4	3	3	3	3	3	4	2	-1.18691	NA	NA	NA	NA	NA	0.363287	NA	0	0.333333	6	5	5	5
20	7	7	7	7	7	7	0	a158055	NA	NA	NA	NA	NA	NA	0.258737	NA	0	6	6	6	6	6	6	6	0.217391	5	2	7	3	7	7	6	3	7	5	0.952718	NA	NA	NA	NA	NA	1.16329	NA	0	0.333333	7	5	6	7
22	2.2	3	2	2	2	2	1	a718098	NA	NA	NA	NA	NA	NA	-0.328564	NA	0	3.2	3	3	3	3	4	5	-0.458333	3	4	5	5	3	4	3	5	5	4	-0.117094	6	6	6	6	6	0.0204301	0.142857	1	0.333333	6	6	6	5
25	5.4	3	6	6	6	6	0	a922194	7	7	7	6	7	7	1.08558	0.030303	1	6.2	6	6	6	6	7	6	-0.75	2	3	6	6	6	6	2	3	5	2	-0.117094	7	7	7	7	7	1.05559	0.107692	1	0.333333	6	5	6	5
20	3.2	3	2	3	5	3	1	a355439	NA	NA	NA	NA	NA	NA	0.449213	NA	0	3	4	2	3	3	3	4	0.652174	3	1	3	7	3	3	1	1	1	1	-1.77044	NA	NA	NA	NA	NA	0.534716	NA	0	0.333333	1	1	1	1
20	6	6	6	6	6	6	1	a221132	NA	NA	NA	NA	NA	NA	-0.48412	NA	0	5.2	5	5	5	6	5	5	-0.0434783	2	5	6	2	5	6	5	3	3	3	-0.21435	NA	NA	NA	NA	NA	-0.136713	NA	0	0.333333	6	5	6	5
19	4.6	2	4	5	6	6	1	a419446	NA	NA	NA	NA	NA	NA	1.16796	NA	0	5.8	6	6	6	6	5	5	-0.736842	5	5	4	6	4	6	6	5	4	3	0.563696	6	6	6	6	6	0.254196	-0.0909091	1	0.333333	6	5	5	5
19	3.6	6	3	3	3	3	1	a935168	7	7	7	7	6	6	0.921436	0.0277778	1	4.6	5	6	3	5	4	5	-0.333333	7	6	3	7	5	4	3	4	5	2	0.369184	NA	NA	NA	NA	NA	0.403287	NA	0	0.333333	5	3	3	2
23	4	3	4	5	5	3	1	a144972	5	5	4	4	6	7	0.00476886	-0.555556	1	5.2	5	5	4	6	6	6	-0.541667	2	3	4	1	6	6	4	5	4	2	-0.506117	NA	NA	NA	NA	NA	1.16329	NA	0	0.333333	7	7	3	5
21	1.8	2	2	2	1	2	0	a959717	7	7	4	4	4	4	-0.717453	0	1	6	6	6	7	6	5	6	0.590909	4	2	7	7	7	6	6	4	6	3	0.952718	NA	NA	NA	NA	NA	-0.636713	NA	0	0.333333	5	5	3	5
20	4.4	2	6	5	7	2	1	a745545	4	5	5	6	3	4	-1.36031	0.142857	1	4.2	3	6	4	6	2	5	-1.07692	3	6	4	2	5	3	2	4	3	4	-0.603372	6	6	7	7	7	-0.122427	0.885714	1	0.333333	6	2	6	6
20	7	7	7	7	7	7	1	a376142	7	7	7	7	7	7	0.81588	0.466667	1	7	7	7	7	7	7	7	0.956522	6	2	7	6	7	7	3	5	6	5	1.14723	NA	NA	NA	NA	NA	0.663287	NA	0	0.333333	5	6	3	6
24	4.2	5	3	4	3	6	0	a564239	NA	NA	NA	NA	NA	NA	-0.175787	NA	0	4.2	5	5	3	4	4	5	-0.166667	3	6	6	2	6	6	3	7	5	2	0.369184	6	6	6	5	6	0.243287	-0.28	1	0.333333	6	5	3	3
22	3	3	3	3	3	3	0	a636026	NA	NA	NA	NA	NA	NA	0.143658	NA	0	4	4	4	4	4	4	4	-1.42857	3	6	3	2	3	4	2	4	4	1	-0.992395	NA	NA	NA	NA	NA	0.243287	NA	0	0.333333	6	4	2	3
32	3.6	3	2	1	7	5	0	a785358	NA	NA	NA	NA	NA	NA	-0.488287	NA	0	4.8	2	5	5	6	6	5	-0.916667	3	7	3	4	3	6	5	5	3	3	-0.0198382	NA	NA	NA	NA	NA	-0.222427	NA	0	0.333333	7	6	6	7
20	6.6	6	7	7	6	7	1	a465159	7	7	7	7	7	7	0.306356	0.97619	1	6.8	7	7	7	7	6	7	0.666667	4	6	6	5	2	6	5	2	3	3	-0.0198382	NA	NA	NA	NA	NA	0.223287	NA	0	0.333333	6	3	1	3
20	2.4	3	2	3	2	2	1	a450941	4	4	5	5	7	6	0.726991	-1.27778	1	6	6	6	6	6	6	7	0.473684	2	1	7	3	3	5	3	2	6	1	-0.895139	NA	NA	NA	NA	NA	-0.0367128	NA	0	0.333333	5	6	5	2
24	2.2	3	2	2	2	2	0	a504877	NA	NA	NA	NA	NA	NA	0.421436	NA	0	6.2	5	6	6	7	7	5	-0.933333	5	7	6	5	4	3	4	3	7	5	0.660951	NA	NA	NA	NA	NA	0.496621	NA	0	0.333333	5	6	5	4
21	7	7	7	7	7	7	1	a324645	NA	NA	NA	NA	NA	NA	0.282547	NA	0	7	7	7	7	7	7	4	-2.06667	7	5	3	7	5	4	3	5	3	3	0.271929	1	1	6	4	4	-0.37957	-2.25714	1	0.333333	7	7	7	7
21	7	7	7	7	7	7	1	a954845	NA	NA	NA	NA	NA	NA	1.28255	NA	0	4	4	4	4	4	4	7	0.458333	3	3	2	5	6	4	6	4	5	3	-0.117094	7	7	7	7	7	1.02995	0.133333	1	0.333333	7	5	6	5
21	4.2	5	5	1	5	5	1	a909735	4	4	4	4	4	4	-1.25079	-0.466667	1	3	3	3	3	3	3	7	0.666667	5	4	3	7	7	6	4	3	5	1	0.271929	NA	NA	NA	NA	NA	1.06329	NA	0	0.333333	5	5	3	6
24	7	7	7	7	7	7	1	a878701	7	7	7	5	4	6	0.74088	-0.458333	1	2.2	2	2	2	3	2	5	-0.714286	6	1	4	7	3	5	4	3	3	2	-0.408861	NA	NA	NA	NA	NA	-1.23671	NA	0	0.333333	7	6	6	5
24	4	4	4	4	4	4	0	a525386	NA	NA	NA	NA	NA	NA	1.28255	NA	0	4.2	4	4	4	5	4	4	-0.571429	1	1	7	1	7	7	7	3	1	1	-0.603372	NA	NA	NA	NA	NA	-0.236713	NA	0	0.333333	7	7	7	7
23	3	2	3	5	3	2	0	a537695	NA	NA	NA	NA	NA	NA	0.61588	NA	0	5.4	5	6	6	5	5	2	-0.421053	5	6	5	6	6	4	5	6	5	4	0.952718	6	6	6	6	6	0.563287	-0.4	1	0.333333	7	4	5	6
20	3.6	2	3	5	3	5	1	a793808	6	6	6	5	5	4	0.603059	-0.987179	1	5.4	6	6	6	5	4	4	-0.666667	6	5	3	6	6	6	5	6	6	3	0.952718	7	7	7	7	7	-0.0367128	1.2	1	0.333333	6	2	5	2
20	7	7	7	7	7	7	1	a887418	NA	NA	NA	NA	NA	NA	0.949213	NA	0	6	6	6	6	6	6	7	0.590909	3	7	6	5	7	7	6	7	7	5	1.73076	NA	NA	NA	NA	NA	NA	NA	0	0.333333	6	3	3	4
22	6	6	6	6	6	6	1	a116104	NA	NA	NA	NA	NA	NA	0.199213	NA	0	5.2	6	6	5	4	5	5	-0.214286	2	2	3	3	2	5	4	3	3	3	-1.18691	NA	NA	NA	NA	NA	NA	NA	0	0.333333	3	4	4	3
19	2.6	3	3	1	3	3	1	a411113	NA	NA	NA	NA	NA	NA	-0.0507867	NA	0	2.8	2	3	2	1	6	2	-2.65217	2	2	2	1	1	2	1	2	2	2	-2.45123	NA	NA	NA	NA	NA	-0.122427	NA	0	0.333333	2	3	3	2
21	3.2	2	3	5	3	3	0	a189310	NA	NA	NA	NA	NA	NA	-0.717453	NA	0	4.2	3	5	5	5	3	6	-0.0416667	2	5	5	6	3	4	3	5	3	3	-0.311605	7	7	6	6	7	-0.189094	0.952381	1	0.333333	6	3	3	2
20	3.2	2	4	5	2	3	1	a967425	NA	NA	NA	NA	NA	NA	-0.38412	NA	0	4.2	5	3	4	4	5	4	-0.869565	6	3	5	5	7	5	5	6	6	3	0.855463	NA	NA	NA	NA	NA	-1.06171	NA	0	0.333333	5	6	5	3
20	7	7	7	7	7	7	1	a120453	6	6	6	6	6	6	0.282547	0	1	6	6	6	6	6	6	6	0.166667	3	2	3	2	2	5	3	3	5	3	-1.08965	NA	NA	NA	NA	NA	NA	NA	0	0.333333	6	5	5	5
20	4.6	6	5	3	4	5	1	a911942	7	7	7	7	7	7	0.399213	0.883333	1	5.4	5	5	6	5	6	6	-0.25	5	6	6	7	4	6	5	5	5	3	0.952718	4	7	6	4	5	0.62043	-1.25714	1	0.333333	7	5	5	6
31	5	4	5	5	6	5	0	a356324	5	4	6	5	5	4	-0.770484	-0.113636	1	3.6	2	4	4	3	5	5	-0.12	7	2	6	7	7	5	5	5	6	6	1.34174	5	5	5	5	5	-1.20193	0.365217	1	0.333333	6	6	5	6
NA	2.2	2	2	3	2	2	1	a273745	6	6	6	6	4	4	0.282547	-0.666667	1	5.6	6	5	6	5	6	3	-1.95238	3	2	3	6	4	3	2	4	3	2	-0.992395	NA	NA	NA	NA	NA	-0.0867128	NA	0	0.333333	5	6	6	6
22	4	4	4	4	4	4	1	a304037	NA	NA	NA	NA	NA	NA	-1.38412	NA	0	3.8	2	4	4	5	4	4	0	7	2	5	6	4	6	3	6	3	3	0.271929	NA	NA	NA	NA	NA	NA	NA	0	0.333333	6	4	4	3
24	2.4	2	4	2	2	2	1	a261433	NA	NA	NA	NA	NA	NA	-0.00912002	NA	0	3.4	2	6	3	3	3	2	-3.2381	1	1	6	1	3	3	2	2	2	1	-1.96495	NA	NA	NA	NA	NA	0.0966205	NA	0	0.333333	7	6	3	5
19	5.6	6	6	6	6	4	0	a243005	NA	NA	NA	NA	NA	NA	-0.717453	NA	0	5	5	5	5	5	5	3	-1.61905	2	5	2	2	5	3	3	5	3	2	-0.992395	NA	NA	NA	NA	NA	-0.0367128	NA	0	0.333333	6	6	6	6
21	6	6	6	6	6	6	0	a127895	NA	NA	NA	NA	NA	NA	-1.55079	NA	0	4	4	4	4	4	4	6	1.47059	3	3	3	4	3	3	4	3	4	3	-0.895139	NA	NA	NA	NA	NA	0.163287	NA	0	0.333333	5	5	5	5
21	4.8	6	6	4	3	5	0	a652281	6	6	7	6	7	7	0.782547	0	1	5.2	5	6	5	4	6	4	-1.18182	3	6	5	4	6	6	4	3	4	3	0.174673	NA	NA	NA	NA	NA	NA	NA	0	0.333333	7	5	5	6
20	5.6	5	5	6	7	5	1	a489929	NA	NA	NA	NA	NA	NA	-2.21745	NA	0	5.6	5	6	5	6	6	7	0.809524	7	7	7	7	4	5	5	4	6	3	1.24449	NA	NA	NA	NA	NA	-1.03671	NA	0	0.333333	6	3	6	3
21	7	7	7	7	7	7	1	a365456	7	7	7	7	7	7	1.17421	0.108333	1	6.8	7	6	7	7	7	7	0.608696	3	4	3	1	3	3	6	3	2	4	-0.992395	7	7	7	7	7	1.16329	0	1	0.333333	7	7	7	7
20	6	6	6	6	6	6	0	a282520	NA	NA	NA	NA	NA	NA	1.28255	NA	0	5.8	6	5	6	6	6	6	0.590909	6	6	6	6	6	5	2	6	6	4	1.04997	NA	NA	NA	NA	NA	0.663287	NA	0	0.333333	7	7	7	7
21	6	6	6	6	6	6	1	a636600	NA	NA	NA	NA	NA	NA	-0.574596	NA	0	6	6	6	6	6	6	4	-1.9	3	2	2	2	3	3	1	3	3	1	-1.8677	NA	NA	NA	NA	NA	0.0775729	NA	0	0.333333	6	2	2	6
22	4	4	4	4	4	4	1	a114974	NA	NA	NA	NA	NA	NA	-2.50912	NA	0	4	4	4	4	4	4	3	-1.875	3	2	5	4	5	4	2	2	5	2	-0.797883	NA	NA	NA	NA	NA	-1.83671	NA	0	0.333333	5	6	4	4
20	6.4	6	7	5	7	7	0	a348998	NA	NA	NA	NA	NA	NA	-0.25449	NA	0	6.2	7	6	7	4	7	4	-0.47619	4	3	3	2	3	1	3	1	3	4	-1.47867	NA	NA	NA	NA	NA	-0.436713	NA	0	0.333333	6	4	7	4
NA	4.8	6	5	6	4	3	1	a245450	5	4	5	4	6	6	0.167963	-0.885417	1	6	6	6	6	6	6	6	0.416667	3	6	6	6	7	6	6	4	7	3	1.14723	7	7	7	7	7	0.563287	0.6	1	0.333333	6	6	5	5
23	3.6	2	5	6	2	3	0	a666514	NA	NA	NA	NA	NA	NA	0.24088	NA	0	4.2	5	3	4	5	4	4	-0.8	5	3	3	4	6	5	5	6	2	5	0.174673	6	6	5	5	5	-0.0938557	-0.342857	1	0.333333	7	6	4	5
20	6	6	6	6	6	6	1	a399089	7	7	7	7	7	7	1.10546	0.177083	1	4.6	5	5	4	5	4	7	0.4	7	1	3	7	3	2	4	2	1	1	-1.08965	NA	NA	NA	NA	NA	0.286364	NA	0	0.333333	6	5	1	4
24	7	7	7	7	7	7	0	a685728	NA	NA	NA	NA	NA	NA	0.282547	NA	0	7	7	7	7	7	7	6	0.5	2	4	6	6	4	4	2	4	3	3	-0.408861	NA	NA	NA	NA	NA	1.16329	NA	0	0.333333	6	6	6	6
22	6.4	7	6	6	6	7	0	a547068	7	7	5	6	6	7	1.20847	-0.592593	1	6.2	7	7	6	4	7	7	0.0588235	5	6	6	6	4	6	2	3	3	2	0.0774174	7	6	7	5	7	0.838287	-0.275	1	0.333333	7	4	6	5
21	3.2	5	3	3	3	2	1	a410061	NA	NA	NA	NA	NA	NA	1.28255	NA	0	2.8	4	3	3	3	1	4	-0.375	4	1	3	5	3	4	3	2	3	2	-1.18691	7	7	7	7	7	0.496621	0.666667	1	0.333333	3	2	3	3
22	5.4	6	6	2	6	7	0	a674105	5	5	5	5	5	5	-0.717453	0	1	5.6	6	6	5	6	5	5	-1	6	2	5	6	5	7	5	5	6	2	0.660951	NA	NA	NA	NA	NA	-0.0367128	NA	0	0.333333	7	6	6	6
21	6	6	6	6	6	6	1	a835390	5	5	4	4	2	3	-1.47936	-0.404762	1	5.4	6	6	6	5	4	6	-0.047619	3	4	6	4	6	6	5	6	6	6	0.952718	6	6	6	4	3	0.176621	-1.01333	1	0.333333	7	5	6	6
NA	6.8	6	7	7	7	7	1	a788991	NA	NA	NA	NA	NA	NA	0.449213	NA	0	6.6	6	7	6	7	7	1	-3.61111	2	1	4	6	5	3	2	5	2	3	-0.895139	NA	NA	NA	NA	NA	0.663287	NA	0	0.333333	7	6	4	6
22	4.8	6	2	3	6	7	1	a115874	NA	NA	NA	NA	NA	NA	0.949213	NA	0	5.6	6	6	5	6	5	4	-1.04348	3	2	6	4	6	6	3	2	2	2	-0.603372	NA	NA	NA	NA	NA	NA	NA	0	0.333333	6	4	6	5
22	4	4	4	4	4	4	1	a360354	NA	NA	NA	NA	NA	NA	NA	NA	0	4	4	4	4	4	4	4	-0.0454545	2	5	5	4	5	6	5	5	6	4	0.46644	NA	NA	NA	NA	NA	NA	NA	0	0.333333	6	5	5	5
21	4	4	3	3	4	6	0	a158692	NA	NA	NA	NA	NA	NA	0.282547	NA	0	4	3	4	5	4	4	6	-0.111111	6	6	5	6	6	3	4	5	4	3	0.563696	NA	NA	NA	NA	NA	NA	NA	0	0.333333	5	2	3	4
23	3	3	3	3	3	3	1	a439576	NA	NA	NA	NA	NA	NA	-0.300787	NA	0	2	2	2	2	2	2	6	0.0769231	1	2	1	2	2	6	2	3	3	2	-1.77044	6	7	7	7	7	0.283287	0.68	1	0.333333	3	6	6	5
24	2.4	1	1	4	3	3	0	a158690	NA	NA	NA	NA	NA	NA	-1.38412	NA	0	5.2	7	2	7	7	3	7	2.27273	7	2	6	6	6	5	3	5	3	3	0.369184	NA	NA	NA	NA	NA	NA	NA	0	0.333333	7	6	5	7
38	5.2	2	6	6	6	6	1	a391534	6	7	7	6	5	5	0.0825466	0.2	1	5.6	6	6	6	4	6	7	0.9	6	6	3	6	6	6	6	6	6	4	1.24449	6	5	6	5	5	0.0966205	-0.533333	1	0.333333	6	6	4	5
23	6	6	6	6	6	6	0	a434867	NA	NA	NA	NA	NA	NA	-0.38412	NA	0	5.4	6	5	5	6	5	3	-0.625	3	3	3	2	6	5	3	5	6	3	-0.311605	NA	NA	NA	NA	NA	0.363287	NA	0	0.333333	5	4	6	4
19	3.6	4	3	3	4	4	1	a362623	6	7	7	7	6	6	1.04921	-0.266667	1	2.4	2	2	2	4	2	6	1.10526	5	3	5	5	6	4	5	6	5	3	0.46644	7	7	7	7	7	-0.670046	1.83333	1	0.333333	6	4	3	3
21	7	7	7	7	7	7	1	a584062	7	7	4	5	3	3	0.157547	-1.04167	1	6	7	7	7	4	5	6	1.47368	6	4	6	6	6	6	6	6	6	6	1.53625	5	4	4	4	4	0.229954	-1.86667	1	0.333333	6	7	5	5
37	6	6	6	6	6	6	1	a942169	5	4	5	4	5	5	-0.123703	-0.927083	1	2	2	2	2	2	2	4	-1.6875	5	6	5	5	5	6	6	6	6	6	1.34174	6	6	6	5	5	0.12043	-0.357143	1	0.333333	6	3	6	5
22	5.2	6	6	6	6	2	1	a446412	NA	NA	NA	NA	NA	NA	NA	NA	0	6	6	6	6	6	6	2	-3.61905	6	2	6	6	6	5	5	5	5	3	0.660951	NA	NA	NA	NA	NA	0.163287	NA	0	0.333333	5	3	3	4
23	4.4	3	7	3	4	5	0	a261974	NA	NA	NA	NA	NA	NA	-1.41745	NA	0	1	1	1	1	1	1	6	0.181818	4	5	5	6	4	5	3	5	5	2	0.174673	5	5	6	4	5	-1.88671	1.05	1	0.333333	5	6	4	5
22	4.2	6	5	2	2	6	0	a899893	5	5	4	4	5	5	-0.356342	-0.694444	1	6	6	6	6	6	6	6	-0.05	6	2	6	6	6	3	3	5	6	2	0.271929	NA	NA	NA	NA	NA	0.194056	NA	0	0.333333	6	6	3	3
25	4.4	5	5	2	5	5	0	a749112	6	6	6	6	6	6	-0.0507867	0.333333	1	2	2	2	2	2	2	5	0.631579	2	3	5	3	5	5	5	3	3	2	-0.603372	6	6	6	6	6	-0.616713	0.78	1	0.333333	6	3	4	3
20	3	3	3	3	3	3	0	a657145	7	7	7	7	1	7	0.449213	-0.166667	1	4	4	4	4	4	4	6	0.65	6	5	4	4	4	3	4	4	4	3	-0.117094	NA	NA	NA	NA	NA	NA	NA	0	0.333333	4	4	4	4
21	7	7	7	7	7	7	1	a428751	NA	NA	NA	NA	NA	NA	0.30338	NA	0	7	7	7	7	7	7	7	1.08696	7	6	6	7	6	7	6	6	7	6	2.11979	NA	NA	NA	NA	NA	-0.796713	NA	0	0.333333	6	4	6	7
20	1.2	1	1	1	1	2	1	a275516	NA	NA	NA	NA	NA	NA	0.782547	NA	0	4.4	4	4	4	6	4	3	-1.31818	1	3	5	6	3	5	4	2	2	2	-0.895139	NA	NA	NA	NA	NA	-0.303379	NA	0	0.333333	6	6	6	6
20	1	1	1	1	1	1	1	a316566	NA	NA	NA	NA	NA	NA	NA	NA	0	1	1	1	1	1	1	2	0	3	1	5	3	2	5	3	3	3	3	-1.08965	NA	NA	NA	NA	NA	NA	NA	0	0.333333	4	3	3	4
24	5	7	5	4	2	7	1	a300803	7	7	7	7	7	7	1.07421	0.208333	1	4.4	6	6	4	2	4	1	-3.29167	3	4	5	3	4	5	5	5	3	3	-0.21435	NA	NA	NA	NA	NA	1.02995	NA	0	0.333333	6	3	3	6
25	6.8	7	7	7	7	6	0	a540778	7	7	7	7	7	7	0.751297	0.53125	1	7	7	7	7	7	7	6	-0.105263	4	6	7	6	6	6	6	6	3	6	1.34174	7	6	6	7	7	0.218843	0.544444	1	0.333333	1	5	6	7
26	4	4	4	4	4	4	1	a527508	NA	NA	NA	NA	NA	NA	0.449213	NA	0	3.2	4	3	3	3	3	6	1.04545	1	3	3	3	3	5	3	5	5	1	-0.992395	NA	NA	NA	NA	NA	NA	NA	0	0.333333	4	2	2	2
26	4.8	3	5	6	4	6	0	a529588	5	6	5	6	6	6	-0.717453	0.666667	1	5.4	6	5	5	5	6	3	-0.136364	5	2	3	6	5	5	3	4	3	2	-0.408861	NA	NA	NA	NA	NA	-2.83671	NA	0	0.333333	6	5	4	5
23	4	4	4	4	4	4	0	a863769	NA	NA	NA	NA	NA	NA	NA	NA	0	4	4	4	4	4	4	4	0	4	3	4	4	1	4	4	4	5	3	-0.603372	NA	NA	NA	NA	NA	NA	NA	0	0.333333	4	4	4	4
24	4	4	4	4	4	4	0	a705121	NA	NA	NA	NA	NA	NA	-2.71745	NA	0	4	4	4	4	4	4	5	1	7	6	5	5	5	4	4	4	6	6	0.952718	NA	NA	NA	NA	NA	NA	NA	0	0.333333	7	6	7	7
21	4	4	4	4	4	4	1	a327881	NA	NA	NA	NA	NA	NA	1.28255	NA	0	4	4	4	4	4	4	6	1.07143	2	1	2	2	3	7	4	5	1	1	-1.38142	NA	NA	NA	NA	NA	1.16329	NA	0	0.333333	7	3	5	4
20	4	7	3	3	5	2	1	a880578	NA	NA	NA	NA	NA	NA	1.28255	NA	0	4.4	3	6	5	3	5	6	0.695652	5	3	3	5	4	5	5	5	6	3	0.174673	NA	NA	NA	NA	NA	NA	NA	0	0.333333	7	1	5	1
22	4	4	4	4	4	4	0	a926269	NA	NA	NA	NA	NA	NA	NA	NA	0	4	4	4	4	4	4	6	1.66667	3	3	3	5	2	3	3	3	3	3	-1.08965	6	6	6	6	6	0.163287	0	1	0.333333	7	3	6	6
22	5	6	6	3	4	6	0	a162742	4	4	5	5	2	3	-0.38412	-1.5	1	5	4	4	5	6	6	5	-0.666667	3	6	3	4	5	6	5	3	6	3	0.174673	2	4	6	2	2	-1.13671	-1.5	1	0.333333	3	6	5	5
19	2.8	3	3	3	3	2	1	a994514	NA	NA	NA	NA	NA	NA	-0.525146	NA	0	4.2	3	5	5	3	5	5	-0.347826	2	3	3	4	2	3	4	3	3	2	-1.28416	NA	NA	NA	NA	NA	NA	NA	0	0.333333	5	5	3	5
20	3	2	3	4	4	2	0	a456273	7	6	6	4	5	6	0.199213	-0.25	1	4.4	4	4	5	5	4	3	-2.66667	2	6	6	5	6	6	6	2	6	3	0.563696	6	5	6	6	5	-0.236713	0	1	0.333333	6	5	3	6
21	3.8	2	3	3	5	6	0	a959717	NA	NA	NA	NA	NA	NA	-0.717453	NA	0	3.8	1	1	7	5	5	6	0.590909	4	2	7	7	7	6	6	4	6	3	0.952718	NA	NA	NA	NA	NA	-0.636713	NA	0	0.333333	5	5	3	5
21	6.2	6	7	5	7	6	1	a243666	NA	NA	NA	NA	NA	NA	-0.63412	NA	0	4.6	1	6	6	6	4	5	-0.958333	3	3	6	6	4	4	3	4	5	4	-0.0198382	NA	NA	NA	NA	NA	-0.436713	NA	0	0.333333	7	5	2	4
22	3.8	4	4	4	3	4	0	a218821	NA	NA	NA	NA	NA	NA	-0.88412	NA	0	4	4	4	4	4	4	4	-0.136364	6	3	6	6	5	6	4	7	7	2	0.952718	NA	NA	NA	NA	NA	-0.236713	NA	0	0.333333	6	5	3	4
22	2.8	2	2	7	2	1	0	a842800	3	3	3	3	3	3	-1.32856	-1.38889	1	4.2	5	3	3	5	5	4	-1.47619	3	4	6	7	4	5	5	3	4	3	0.174673	3	2	2	2	2	-1.47671	-2.16	1	0.333333	7	6	7	6
22	5.2	4	6	7	4	5	0	a611732	NA	NA	NA	NA	NA	NA	NA	NA	0	3	4	1	4	4	2	3	-1	2	3	4	2	2	6	3	6	3	4	-0.700628	NA	NA	NA	NA	NA	-2.03671	NA	0	0.333333	7	6	5	6
20	4.6	1	7	3	7	5	1	a626264	NA	NA	NA	NA	NA	NA	-1.09841	NA	0	7	7	7	7	7	7	2	-4.13043	3	1	5	7	7	3	3	5	3	1	-0.408861	NA	NA	NA	NA	NA	0.538287	NA	0	0.333333	5	3	4	5
20	4.6	6	5	5	3	4	0	a923974	3	4	3	3	3	4	-1.94934	-0.434783	1	3.6	2	3	4	4	5	2	-1.8	5	5	6	3	4	6	5	6	5	6	0.855463	3	3	3	4	4	-2.21932	-0.217391	1	0.333333	7	7	7	7
21	5.6	6	6	6	5	5	1	a399907	4	3	4	4	4	4	0.297698	-2.18182	1	2.8	2	3	4	3	2	7	0.681818	6	4	6	7	4	6	5	4	6	3	0.855463	5	4	5	6	6	0.39056	-1.02727	1	0.333333	6	6	6	6
21	3.6	4	3	3	3	5	1	a995814	NA	NA	NA	NA	NA	NA	1.14921	NA	0	4.6	4	4	5	5	5	6	-0.304348	7	2	3	5	5	6	2	3	3	1	-0.506117	5	5	7	4	4	0.163287	-1	1	0.333333	1	3	5	3
21	7	7	7	7	7	7	0	a485573	NA	NA	NA	NA	NA	NA	0.226991	NA	0	5.8	5	6	5	6	7	6	1.86957	2	3	6	2	3	5	2	2	3	2	-1.18691	NA	NA	NA	NA	NA	-0.836713	NA	0	0.333333	7	6	6	5
21	3.2	3	4	3	3	3	1	a312695	NA	NA	NA	NA	NA	NA	1.28255	NA	0	4.8	3	6	5	4	6	6	0.2	6	2	6	6	6	6	5	6	5	3	0.855463	7	6	7	7	6	0.763287	0	1	0.333333	7	6	6	6
21	4.4	4	5	5	4	4	0	a243250	NA	NA	NA	NA	NA	NA	0.61588	NA	0	3.8	4	4	4	4	3	5	-0.52	6	4	4	4	4	5	4	3	5	5	0.174673	NA	NA	NA	NA	NA	0.506144	NA	0	0.333333	7	4	7	3
25	3	2	3	2	3	5	0	a749112	NA	NA	NA	NA	NA	NA	-0.0507867	NA	0	3	3	2	5	3	2	5	0.631579	2	3	5	3	5	5	5	3	3	2	-0.603372	5	5	6	5	5	-0.616713	-0.02	1	0.333333	6	3	4	3
19	6.2	5	6	7	7	6	0	a517107	NA	NA	NA	NA	NA	NA	1.21588	NA	0	7	7	7	7	7	7	7	0.333333	5	4	6	6	6	5	6	6	6	3	1.04997	NA	NA	NA	NA	NA	NA	NA	0	0.333333	6	6	5	5
21	4.6	6	6	3	6	2	1	a327881	7	7	7	7	7	7	1.28255	0	1	2.8	2	2	3	3	4	6	1.07143	2	1	2	2	3	7	4	5	1	1	-1.38142	7	7	7	7	7	1.16329	0	1	0.333333	7	3	5	4
NA	6	6	6	6	6	6	0	a957687	2	2	2	2	2	2	-1.6619	-2.05556	1	6	6	6	6	6	6	6	0.55	2	2	2	2	6	6	2	6	6	6	-0.21435	4	4	6	4	4	-1.451	0.0142857	1	0.333333	6	6	6	6
22	4	4	4	4	4	4	1	a114974	NA	NA	NA	NA	NA	NA	-2.50912	NA	0	4	4	4	4	4	4	4	-0.875	3	2	5	4	5	4	2	2	5	2	-0.797883	NA	NA	NA	NA	NA	-1.83671	NA	0	0.333333	5	6	4	4
28	7	7	7	7	7	7	0	a159278	NA	NA	NA	NA	NA	NA	1.28255	NA	0	7	7	7	7	7	7	2	-2.85	7	2	7	7	3	3	1	2	3	3	-0.408861	NA	NA	NA	NA	NA	-0.0367128	NA	0	0.333333	2	6	6	7
31	3.4	4	4	3	3	3	0	a356324	NA	NA	NA	NA	NA	NA	-0.770484	NA	0	4.8	3	6	5	5	5	5	-0.12	7	2	6	7	7	5	5	5	6	6	1.34174	NA	NA	NA	NA	NA	-1.20193	NA	0	0.333333	6	6	5	6
21	4	4	4	4	4	4	1	a954845	7	7	7	7	7	7	1.28255	0	1	4	4	4	4	4	4	7	0.458333	3	3	2	5	6	4	6	4	5	3	-0.117094	NA	NA	NA	NA	NA	1.02995	NA	0	0.333333	7	5	6	5
24	7	7	7	7	7	7	1	a191621	NA	NA	NA	NA	NA	NA	-0.317453	NA	0	4.8	1	6	6	6	5	6	0.0833333	5	2	7	7	7	4	7	5	3	4	0.855463	NA	NA	NA	NA	NA	-0.0992128	NA	0	0.333333	7	5	5	5
20	5.8	5	6	6	6	6	1	a355439	NA	NA	NA	NA	NA	NA	0.449213	NA	0	3.8	2	5	4	4	4	4	0.652174	3	1	3	7	3	3	1	1	1	1	-1.77044	NA	NA	NA	NA	NA	0.534716	NA	0	0.333333	1	1	1	1
20	6	6	6	6	6	6	1	a793808	NA	NA	NA	NA	NA	NA	0.603059	NA	0	5	5	5	5	5	5	6	1.33333	6	5	3	6	6	6	5	6	6	3	0.952718	7	7	7	7	7	-0.0367128	1.2	1	0.333333	6	2	5	2
21	5.4	7	7	7	3	3	1	a900739	NA	NA	NA	NA	NA	NA	1.28255	NA	0	5.6	5	5	6	6	6	7	0.55	3	2	5	5	6	6	5	3	5	2	-0.0198382	NA	NA	NA	NA	NA	NA	NA	0	0.333333	6	3	4	3
32	4	3	6	5	4	2	0	a785358	6	4	6	3	3	2	-0.488287	-1.22917	1	5.2	5	6	6	7	2	7	1.08333	3	7	3	4	3	6	5	5	3	3	-0.0198382	7	7	7	7	7	-0.222427	1.38571	1	0.333333	7	6	6	7
24	1.6	1	1	4	1	1	1	a300803	NA	NA	NA	NA	NA	NA	1.07421	NA	0	5.8	4	4	7	7	7	1	-3.29167	3	4	5	3	4	5	5	5	3	3	-0.21435	NA	NA	NA	NA	NA	1.02995	NA	0	0.333333	6	3	3	6
21	3.4	6	2	4	2	3	1	a790045	7	7	7	7	7	7	1.28255	0	1	4	4	4	4	4	4	6	0.52	6	4	2	6	6	6	4	4	6	1	0.271929	NA	NA	NA	NA	NA	1.02043	NA	0	0.333333	4	1	2	1
19	6	6	6	6	6	6	1	a419446	7	7	7	7	7	7	1.16796	0.114583	1	5.8	6	6	6	6	5	6	0.263158	5	5	4	6	4	6	6	5	4	3	0.563696	NA	NA	NA	NA	NA	0.254196	NA	0	0.333333	6	5	5	5
19	3.2	6	2	3	3	2	1	a935168	NA	NA	NA	NA	NA	NA	0.921436	NA	0	4.2	4	6	5	2	4	6	0.666667	7	6	3	7	5	4	3	4	5	2	0.369184	NA	NA	NA	NA	NA	0.403287	NA	0	0.333333	5	3	3	2
22	4.6	2	6	2	6	7	0	a674105	NA	NA	NA	NA	NA	NA	-0.717453	NA	0	5.6	6	6	6	5	5	6	0	6	2	5	6	5	7	5	5	6	2	0.660951	NA	NA	NA	NA	NA	-0.0367128	NA	0	0.333333	7	6	6	6
24	2.4	1	2	2	5	2	0	a158690	NA	NA	NA	NA	NA	NA	-1.38412	NA	0	4.4	7	4	1	5	5	7	2.27273	7	2	6	6	6	5	3	5	3	3	0.369184	NA	NA	NA	NA	NA	NA	NA	0	0.333333	7	6	5	7
20	3.4	1	1	4	4	7	1	a255709	NA	NA	NA	NA	NA	NA	-1.15079	NA	0	3.2	3	3	2	4	4	4	0.0555556	5	3	2	3	3	3	5	3	3	2	-0.992395	NA	NA	NA	NA	NA	-1.43671	NA	0	0.333333	5	3	3	3
21	5.4	5	6	3	6	7	0	a281721	NA	NA	NA	NA	NA	NA	0.560324	NA	0	6.2	6	6	7	7	5	7	0.117647	4	6	5	6	3	5	5	6	4	6	0.758207	6	5	7	5	6	0.563287	-0.6	1	0.333333	5	3	3	6
21	4.8	6	3	4	5	6	0	a158692	NA	NA	NA	NA	NA	NA	0.282547	NA	0	5.2	2	6	6	6	6	7	0.888889	6	6	5	6	6	3	4	5	4	3	0.563696	NA	NA	NA	NA	NA	NA	NA	0	0.333333	5	2	3	4
24	4.8	6	5	4	5	4	0	a564239	NA	NA	NA	NA	NA	NA	-0.175787	NA	0	3.6	5	3	4	2	4	5	-0.166667	3	6	6	2	6	6	3	7	5	2	0.369184	5	6	7	6	7	0.243287	0.12	1	0.333333	6	5	3	3
22	4.8	5	4	5	6	4	0	a429258	NA	NA	NA	NA	NA	NA	-1.13412	NA	0	4.8	5	5	4	5	5	5	-0.8	2	4	2	4	3	4	5	4	3	4	-0.700628	NA	NA	NA	NA	NA	-0.836713	NA	0	0.333333	5	5	4	5
22	4	4	5	3	5	3	1	a718098	NA	NA	NA	NA	NA	NA	-0.328564	NA	0	4.4	4	4	5	5	4	4	-1.45833	3	4	5	5	3	4	3	5	5	4	-0.117094	NA	NA	NA	NA	NA	0.0204301	NA	0	0.333333	6	6	6	5
19	6.8	6	7	7	7	7	1	a547568	7	7	7	7	7	7	1.25874	0.0238095	1	5	5	5	5	5	5	6	-0.36	4	4	6	3	6	5	5	5	6	4	0.563696	NA	NA	NA	NA	NA	1.16329	NA	0	0.666667	7	5	5	4
23	4.6	5	4	5	4	5	0	a726024	6	5	6	5	7	7	-0.328564	0.611111	1	5	5	4	5	5	6	3	-1.19048	3	5	6	6	5	6	3	5	5	2	0.369184	NA	NA	NA	NA	NA	0.263287	NA	0	0.666667	3	5	3	6
29	3.8	3	4	3	4	5	1	a717615	NA	NA	NA	NA	NA	NA	-1.10634	NA	0	3	3	3	3	3	3	6	-0.428571	6	2	6	4	7	6	6	6	3	3	0.660951	5	6	6	5	6	-0.258935	0.0222222	1	0.666667	6	5	5	5
20	3.8	5	3	5	3	3	1	a740027	NA	NA	NA	NA	NA	NA	-0.550787	NA	0	4	3	1	5	5	6	6	0	3	3	5	3	5	6	3	5	5	3	-0.117094	NA	NA	NA	NA	NA	-1.83671	NA	0	0.666667	6	6	5	6
21	4.6	3	5	4	5	6	0	a999780	5	5	4	6	5	5	-0.850787	0.133333	1	4.4	6	5	4	4	3	7	1.22727	6	2	7	6	5	6	6	5	6	1	0.758207	NA	NA	NA	NA	NA	-0.836713	NA	0	0.666667	6	2	3	2
21	5.4	6	6	6	3	6	1	a699464	7	7	7	7	7	7	-0.117453	1.4	1	4	5	4	3	4	4	6	1	5	1	4	5	2	4	1	1	2	1	-1.57593	7	7	7	7	7	1.16329	0	1	0.666667	6	6	1	3
35	6	6	6	6	6	6	1	a497373	NA	NA	NA	NA	NA	NA	1.28255	NA	0	6	6	6	6	6	6	6	0.272727	6	6	6	6	6	6	6	6	6	6	1.73076	NA	NA	NA	NA	NA	0.163287	NA	0	0.666667	7	6	6	4
20	2.2	2	3	1	3	2	1	a399089	7	7	7	7	7	7	1.10546	0.177083	1	2.8	1	5	2	3	3	7	0.4	7	1	3	7	3	2	4	2	1	1	-1.08965	NA	NA	NA	NA	NA	0.286364	NA	0	0.666667	6	5	1	4
21	2.8	2	3	1	5	3	1	a909735	NA	NA	NA	NA	NA	NA	-1.25079	NA	0	3.4	3	4	4	3	3	7	0.666667	5	4	3	7	7	6	4	3	5	1	0.271929	7	7	7	7	7	1.06329	0.1	1	0.666667	5	5	3	6
23	5.6	5	6	5	6	6	1	a144972	NA	NA	NA	NA	NA	NA	0.00476886	NA	0	2.8	3	2	3	2	4	7	0.458333	2	3	4	1	6	6	4	5	4	2	-0.506117	NA	NA	NA	NA	NA	1.16329	NA	0	0.666667	7	7	3	5
22	1	1	1	1	1	1	1	a827556	NA	NA	NA	NA	NA	NA	NA	NA	0	1	1	1	1	1	1	7	0.0625	2	2	2	2	4	4	2	2	3	2	-1.67318	NA	NA	NA	NA	NA	NA	NA	0	0.666667	3	2	2	2
27	3	3	3	3	3	3	1	a348455	NA	NA	NA	NA	NA	NA	NA	NA	0	6	6	6	6	6	6	6	0.0434783	3	1	3	6	4	3	3	2	2	1	-1.38142	NA	NA	NA	NA	NA	1.16329	NA	0	0.666667	7	7	5	7
22	4.4	6	3	2	5	6	0	a870892	NA	NA	NA	NA	NA	NA	NA	NA	0	3.8	4	4	5	5	1	3	-1.20833	4	4	4	5	3	4	3	6	6	4	0.0774174	NA	NA	NA	NA	NA	NA	NA	0	0.666667	3	4	3	4
21	5.4	6	6	3	6	6	0	a677474	NA	NA	NA	NA	NA	NA	-2.42579	NA	0	5	5	5	5	5	5	6	0	6	2	6	6	6	6	6	6	6	3	1.04997	NA	NA	NA	NA	NA	-0.97957	NA	0	0.666667	7	5	2	6
27	7	7	7	7	7	7	0	a654014	6	6	6	6	6	6	0.886713	-0.604167	1	6.2	6	6	7	6	6	7	1.45455	2	3	4	6	4	4	5	5	4	3	-0.21435	7	7	7	7	7	0.854196	0.309091	1	0.666667	5	5	6	6
22	6	6	6	6	6	6	1	a350583	NA	NA	NA	NA	NA	NA	0.282547	NA	0	6	6	6	6	6	6	6	0.105263	5	3	4	6	6	6	5	6	5	3	0.660951	NA	NA	NA	NA	NA	-1.33671	NA	0	0.666667	6	5	6	5
32	7	7	7	7	7	7	0	a247183	NA	NA	NA	NA	NA	NA	1.09024	NA	0	7	7	7	7	7	7	7	0.0416667	4	4	5	4	6	6	7	7	7	7	1.439	7	7	7	7	7	1.16329	0	1	0.666667	7	7	7	7
21	2	2	2	2	2	2	1	a618647	7	7	7	7	7	7	1.17838	0.104167	1	2	2	2	2	2	2	6	0.363636	1	5	2	3	5	7	6	6	5	2	-0.0198382	NA	NA	NA	NA	NA	1.06329	NA	0	0.666667	7	5	5	6
21	3	3	3	3	3	3	1	a553135	NA	NA	NA	NA	NA	NA	-0.38412	NA	0	2.2	3	2	2	2	2	5	0.2	3	2	3	5	3	3	3	3	3	1	-1.28416	NA	NA	NA	NA	NA	-0.0367128	NA	0	0.666667	6	2	3	3
26	4.2	3	3	6	6	3	0	a957966	6	7	7	7	6	7	1.18731	-0.238095	1	6	6	6	6	6	6	5	1	5	5	3	5	6	5	3	4	5	1	-0.0198382	7	7	7	7	7	1.0542	0.109091	1	0.666667	2	3	2	3
21	5	5	5	5	5	5	1	a555471	5	5	5	5	5	5	-0.0137497	-0.703704	1	5	5	5	5	5	5	6	0.333333	5	3	6	6	7	6	6	3	3	3	0.563696	5	5	5	5	5	-0.0367128	-0.8	1	0.666667	6	5	3	5
20	2.4	3	1	3	2	3	0	a348998	7	6	6	7	7	5	-0.25449	0.87037	1	4.4	4	7	5	4	2	1	-3.47619	4	3	3	2	3	1	3	1	3	4	-1.47867	NA	NA	NA	NA	NA	-0.436713	NA	0	0.666667	6	4	7	4
21	2.2	3	1	3	2	2	0	a732477	5	5	5	4	3	3	-1.13412	-0.416667	1	3	2	2	3	2	6	2	-3.4	6	7	2	6	3	3	2	3	2	1	-0.700628	5	5	5	5	5	-0.286713	-0.55	1	0.666667	3	1	1	3
26	5.2	2	6	6	6	6	0	a529588	NA	NA	NA	NA	NA	NA	-0.717453	NA	0	4	5	1	4	4	6	2	-1.13636	5	2	3	6	5	5	3	4	3	2	-0.408861	NA	NA	NA	NA	NA	-2.83671	NA	0	0.666667	6	5	4	5
38	6	6	6	6	6	6	1	a391534	6	7	5	6	5	4	0.0825466	-0.3	1	6	6	6	6	6	6	7	0.9	6	6	3	6	6	6	6	6	6	4	1.24449	NA	NA	NA	NA	NA	0.0966205	NA	0	0.666667	6	6	4	5
33	5.4	3	6	5	7	6	1	a327025	6	6	5	5	4	4	-0.308362	-0.409091	1	4.8	6	5	5	4	4	4	-0.565217	2	4	5	5	5	5	5	5	5	4	0.271929	6	6	5	5	4	-1.63671	1	1	0.666667	5	3	3	3
22	6	6	6	6	6	6	1	a116104	NA	NA	NA	NA	NA	NA	0.199213	NA	0	5.2	6	5	5	5	5	4	-1.21429	2	2	3	3	2	5	4	3	3	3	-1.18691	NA	NA	NA	NA	NA	NA	NA	0	0.666667	3	4	4	3
24	7	7	7	7	7	7	1	a604205	NA	NA	NA	NA	NA	NA	0.901594	NA	0	7	7	7	7	7	7	7	0.615385	6	3	6	4	6	6	6	3	3	5	0.563696	NA	NA	NA	NA	NA	0.803287	NA	0	0.666667	7	6	5	6
20	6	6	6	6	6	6	0	a214579	NA	NA	NA	NA	NA	NA	1.28255	NA	0	5	5	5	5	5	5	7	1	3	5	1	4	2	3	3	4	3	2	-1.18691	7	7	7	7	7	1.16329	0	1	0.666667	6	4	4	3
27	4.8	5	4	6	5	4	1	a463540	NA	NA	NA	NA	NA	NA	-0.661898	NA	0	4.2	3	4	4	5	5	3	-1.94737	6	5	3	5	2	4	3	3	5	1	-0.506117	NA	NA	NA	NA	NA	-1.17005	NA	0	0.666667	2	2	2	1
18	5	6	6	1	6	6	1	a746173	NA	NA	NA	NA	NA	NA	1.28255	NA	0	6.6	6	6	7	7	7	7	0.384615	4	4	6	6	6	5	3	4	5	2	0.271929	NA	NA	NA	NA	NA	1.16329	NA	0	0.666667	6	6	7	6
20	6	6	6	6	6	6	0	a393771	7	7	7	6	5	5	0.511713	-0.0625	1	6	6	6	6	6	6	7	0.761905	3	3	3	2	4	5	3	3	3	3	-0.992395	NA	NA	NA	NA	NA	0.89056	NA	0	0.666667	6	5	5	6
20	3	3	3	3	3	3	0	a657145	NA	NA	NA	NA	NA	NA	0.449213	NA	0	5	5	5	5	5	5	5	-0.35	6	5	4	4	4	3	4	4	4	3	-0.117094	NA	NA	NA	NA	NA	NA	NA	0	0.666667	4	4	4	4
19	5	6	6	3	5	5	0	a243005	NA	NA	NA	NA	NA	NA	-0.717453	NA	0	5	5	5	5	5	5	3	-1.61905	2	5	2	2	5	3	3	5	3	2	-0.992395	NA	NA	NA	NA	NA	-0.0367128	NA	0	0.666667	6	6	6	6
21	6	6	6	6	6	6	1	a428751	NA	NA	NA	NA	NA	NA	0.30338	NA	0	6	6	6	6	6	6	6	0.0869565	7	6	6	7	6	7	6	6	7	6	2.11979	NA	NA	NA	NA	NA	-0.796713	NA	0	0.666667	6	4	6	7
28	5.8	6	6	5	6	6	0	a308935	NA	NA	NA	NA	NA	NA	-0.0507867	NA	0	5.6	5	6	5	6	6	6	0.545455	3	5	6	5	6	6	6	6	6	5	1.14723	NA	NA	NA	NA	NA	0.163287	NA	0	0.666667	6	4	3	5
20	7	7	7	7	7	7	1	a745545	3	2	1	4	1	3	-1.36031	-2.02381	1	6.2	6	7	7	7	4	7	0.923077	3	6	4	2	5	3	2	4	3	4	-0.603372	6	6	6	7	5	-0.122427	0.285714	1	0.666667	6	2	6	6
21	4.8	4	5	5	6	4	0	a652281	NA	NA	NA	NA	NA	NA	0.782547	NA	0	5.4	5	4	5	6	7	6	0.818182	3	6	5	4	6	6	4	3	4	3	0.174673	NA	NA	NA	NA	NA	NA	NA	0	0.666667	7	5	5	6
21	6	6	6	6	6	6	0	a791036	NA	NA	NA	NA	NA	NA	NA	NA	0	6	6	6	6	6	6	6	0.0526316	6	6	6	6	6	5	6	5	6	6	1.53625	NA	NA	NA	NA	NA	0.163287	NA	0	0.666667	6	6	5	5
21	5.4	6	5	5	6	5	0	a790525	4	4	5	4	4	4	-0.175787	-1.375	1	2.2	2	2	2	2	3	6	0.590909	3	3	2	3	2	3	2	2	5	3	-1.38142	NA	NA	NA	NA	NA	-0.0367128	NA	0	0.666667	6	6	6	6
20	3.6	3	3	3	4	5	0	a834817	NA	NA	NA	NA	NA	NA	-0.650787	NA	0	4.4	3	6	4	4	5	4	-0.952381	4	3	3	3	4	6	3	4	5	5	-0.21435	NA	NA	NA	NA	NA	0.563287	NA	0	0.666667	7	6	6	6
39	3	3	2	2	2	6	0	a851550	NA	NA	NA	NA	NA	NA	-0.641696	NA	0	4.8	5	4	5	4	6	4	-1.2381	6	1	3	2	2	3	3	6	6	1	-0.895139	NA	NA	NA	NA	NA	-0.00337947	NA	0	0.666667	5	5	3	3
21	5.6	7	6	3	5	7	0	a427042	NA	NA	NA	NA	NA	NA	-0.50912	NA	0	3.8	3	6	4	4	2	4	-1.11765	4	2	3	3	4	5	3	4	4	3	-0.700628	NA	NA	NA	NA	NA	-0.436713	NA	0	0.666667	7	6	6	5
21	5.8	5	6	6	6	6	0	a390428	6	6	6	6	6	5	-0.479358	0.595238	1	5.6	5	6	6	5	6	7	1.36842	6	7	7	7	5	6	5	5	6	5	1.63351	NA	NA	NA	NA	NA	0.163287	NA	0	0.666667	6	6	4	5
26	3	3	3	3	3	3	1	a355325	NA	NA	NA	NA	NA	NA	-1.55079	NA	0	4	4	4	4	4	4	6	0.722222	5	3	5	5	4	5	4	6	6	3	0.369184	5	5	5	5	5	0.0632872	-0.9	1	0.666667	5	5	4	3
20	7	7	7	7	7	7	0	a158055	NA	NA	NA	NA	NA	NA	0.258737	NA	0	6	6	6	6	6	6	4	-1.78261	5	2	7	3	7	7	6	3	7	5	0.952718	NA	NA	NA	NA	NA	1.16329	NA	0	0.666667	7	5	6	7
20	5.6	6	7	6	3	6	1	a911942	NA	NA	NA	NA	NA	NA	0.399213	NA	0	4	4	4	4	3	5	6	-0.25	5	6	6	7	4	6	5	5	5	3	0.952718	NA	NA	NA	NA	NA	0.62043	NA	0	0.666667	7	5	5	6
21	2.6	5	2	1	2	3	1	a446883	NA	NA	NA	NA	NA	NA	-0.63412	NA	0	3.6	2	3	3	5	5	7	0.956522	2	2	3	6	2	2	5	2	2	1	-1.47867	NA	NA	NA	NA	NA	-0.792268	NA	0	0.666667	6	5	3	4
24	6	7	6	6	5	6	0	a694367	7	6	6	6	7	4	0.282547	0	1	6.4	6	6	6	7	7	6	0.789474	4	6	6	6	4	6	3	3	7	2	0.46644	NA	NA	NA	NA	NA	NA	NA	0	0.666667	7	7	5	7
20	7	7	7	7	7	7	1	a887418	6	6	6	6	6	6	0.949213	-0.666667	1	7	7	7	7	7	7	7	0.590909	3	7	6	5	7	7	6	7	7	5	1.73076	NA	NA	NA	NA	NA	NA	NA	0	0.666667	6	3	3	4
24	6.8	7	7	7	6	7	0	a685728	NA	NA	NA	NA	NA	NA	0.282547	NA	0	7	7	7	7	7	7	7	1.5	2	4	6	6	4	4	2	4	3	3	-0.408861	7	7	7	7	7	1.16329	0	1	0.666667	6	6	6	6
44	3.8	5	3	4	4	3	0	a980127	NA	NA	NA	NA	NA	NA	-1.98668	NA	0	4.2	5	5	3	3	5	5	0.541667	3	5	5	6	4	5	5	4	4	3	0.174673	NA	NA	NA	NA	NA	-1.39227	NA	0	0.666667	7	5	5	3
21	6	6	6	6	6	6	1	a636600	NA	NA	NA	NA	NA	NA	-0.574596	NA	0	6	6	6	6	6	6	4	-1.9	3	2	2	2	3	3	1	3	3	1	-1.8677	NA	NA	NA	NA	NA	0.0775729	NA	0	0.666667	6	2	2	6
33	6	6	6	6	6	6	0	a153738	NA	NA	NA	NA	NA	NA	NA	NA	0	6	6	6	6	6	6	3	-0.111111	6	6	6	6	6	6	6	6	6	5	1.63351	NA	NA	NA	NA	NA	0.163287	NA	0	0.666667	6	5	5	5
21	5.2	2	6	6	6	6	1	a554493	5	5	5	5	6	6	-0.550787	0.166667	1	6	6	6	6	6	6	6	-0.5	4	5	6	5	6	6	6	5	6	5	1.14723	7	7	7	7	7	0.563287	0.6	1	0.666667	6	6	5	5
19	4	4	4	4	4	4	1	a362623	NA	NA	NA	NA	NA	NA	1.04921	NA	0	4.6	3	4	5	5	6	5	0.105263	5	3	5	5	6	4	5	6	5	3	0.46644	NA	NA	NA	NA	NA	-0.670046	NA	0	0.666667	6	4	3	3
21	6	6	6	6	6	6	0	a127895	NA	NA	NA	NA	NA	NA	-1.55079	NA	0	4	4	4	4	4	4	6	1.47059	3	3	3	4	3	3	4	3	4	3	-0.895139	NA	NA	NA	NA	NA	0.163287	NA	0	0.666667	5	5	5	5
24	1.8	1	2	3	1	2	0	a504877	5	7	6	6	5	5	0.421436	-0.472222	1	5.2	4	3	6	6	7	6	0.0666667	5	7	6	5	4	3	4	3	7	5	0.660951	6	6	5	7	5	0.496621	-0.533333	1	0.666667	5	6	5	4
20	5.2	6	5	4	5	6	1	a967425	5	5	3	4	4	4	-0.38412	-1.16667	1	5.4	6	6	5	5	5	5	0.130435	6	3	5	5	7	5	5	6	6	3	0.855463	NA	NA	NA	NA	NA	-1.06171	NA	0	0.666667	5	6	5	3
29	2.6	2	2	2	2	5	1	a892764	3	3	1	2	1	1	-0.435402	-3.44872	1	3.4	2	2	2	5	6	3	-2	6	3	3	7	7	6	6	6	6	4	1.14723	6	6	3	2	4	-1.30338	-0.333333	1	0.666667	5	7	5	5
40	3.8	6	2	6	2	3	0	a518049	NA	NA	NA	NA	NA	NA	-0.900787	NA	0	6	6	6	6	6	6	6	0.894737	4	3	3	5	6	3	3	6	5	2	-0.21435	NA	NA	NA	NA	NA	-0.311713	NA	0	0.666667	3	5	5	4
20	6.8	7	7	7	6	7	1	a465159	6	7	6	6	6	7	0.306356	0.309524	1	6.4	6	6	7	6	7	6	-0.333333	4	6	6	5	2	6	5	2	3	3	-0.0198382	NA	NA	NA	NA	NA	0.223287	NA	0	0.666667	6	3	1	3
22	5.6	6	6	4	6	6	0	a162742	7	7	7	7	7	5	-0.38412	1.33333	1	6	6	6	6	6	6	7	1.33333	3	6	3	4	5	6	5	3	6	3	0.174673	NA	NA	NA	NA	NA	-1.13671	NA	0	0.666667	3	6	5	5
21	1	1	1	1	1	1	1	a189650	7	7	7	7	7	7	0.925404	0.357143	1	5	7	5	3	5	5	3	-1.53333	1	4	2	3	2	3	1	1	4	1	-1.96495	7	5	4	4	7	0.523287	-0.96	1	0.666667	7	7	7	7
25	2.6	3	3	3	3	1	0	a537120	7	7	6	7	7	6	0.31588	0.633333	1	4.8	4	5	5	5	5	4	-0.2	3	3	7	4	5	5	4	5	5	3	0.174673	7	7	6	7	7	-0.136713	1.1	1	0.666667	4	5	2	2
21	3	3	3	3	3	3	1	a392706	NA	NA	NA	NA	NA	NA	-0.88412	NA	0	5	5	5	5	5	5	6	0.2	2	3	6	6	3	3	6	3	3	2	-0.506117	NA	NA	NA	NA	NA	NA	NA	0	0.666667	6	5	2	3
21	3.4	4	4	3	2	4	0	a319279	NA	NA	NA	NA	NA	NA	-0.800787	NA	0	4.8	4	4	5	5	6	6	0.608696	2	7	6	6	7	6	6	7	7	7	1.82802	6	6	6	6	4	-0.0367128	-0.2	1	0.666667	7	7	4	6
23	5.6	6	5	5	6	6	0	a537695	NA	NA	NA	NA	NA	NA	0.61588	NA	0	6	6	6	6	6	6	1	-1.42105	5	6	5	6	6	4	5	6	5	4	0.952718	NA	NA	NA	NA	NA	0.563287	NA	0	0.666667	7	4	5	6
20	7	7	7	7	7	7	1	a401798	NA	NA	NA	NA	NA	NA	1.28255	NA	0	7	7	7	7	7	7	7	0.583333	7	2	3	7	6	7	7	7	7	3	1.34174	NA	NA	NA	NA	NA	0.663287	NA	0	0.666667	5	5	2	2
21	1.4	1	1	3	1	1	1	a365456	7	7	7	7	7	7	1.17421	0.108333	1	3.8	1	1	5	6	6	7	0.608696	3	4	3	1	3	3	6	3	2	4	-0.992395	7	7	7	7	7	1.16329	0	1	0.666667	7	7	7	7
21	5.6	6	6	5	5	6	1	a835390	NA	NA	NA	NA	NA	NA	-1.47936	NA	0	5.8	5	6	6	6	6	6	-0.047619	3	4	6	4	6	6	5	6	6	6	0.952718	6	7	6	5	6	0.176621	-0.0133333	1	0.666667	7	5	6	6
22	5.4	5	6	4	7	5	0	a399483	NA	NA	NA	NA	NA	NA	-0.88412	NA	0	3.8	3	5	3	4	4	5	-0.333333	5	7	5	5	6	5	4	7	7	7	1.53625	NA	NA	NA	NA	NA	NA	NA	0	0.666667	6	6	5	6
20	2.2	3	3	1	3	1	1	a857856	NA	NA	NA	NA	NA	NA	0.761713	NA	0	2.2	1	1	1	7	1	6	0.166667	5	2	1	7	4	3	1	1	1	1	-1.57593	NA	NA	NA	NA	NA	0.376621	NA	0	0.666667	6	1	1	2
21	2.2	2	2	2	3	2	0	a189310	4	4	5	5	4	4	-0.717453	-0.666667	1	2.4	2	2	2	3	3	7	0.958333	2	5	5	6	3	4	3	5	3	3	-0.311605	6	6	4	4	6	-0.189094	-0.447619	1	0.666667	6	3	3	2
21	7	7	7	7	7	7	1	a324645	NA	NA	NA	NA	NA	NA	0.282547	NA	0	7	7	7	7	7	7	7	0.933333	7	5	3	7	5	4	3	5	3	3	0.271929	NA	NA	NA	NA	NA	-0.37957	NA	0	0.666667	7	7	7	7
22	6	6	6	6	6	6	1	a892692	7	7	7	7	7	7	1.28255	0	1	6	6	6	6	6	6	7	0.52381	2	4	2	7	3	3	2	3	3	1	-1.18691	7	7	7	6	7	0.963287	0	1	0.666667	6	3	4	2
29	3.2	2	4	5	3	2	0	a786584	6	5	7	4	6	6	0.282547	-0.333333	1	3.2	4	2	4	4	2	6	0.125	2	1	1	3	1	3	1	4	2	1	-2.25672	NA	NA	NA	NA	NA	0.424826	NA	0	0.666667	7	3	7	7
20	3	3	3	3	3	3	0	a282520	NA	NA	NA	NA	NA	NA	1.28255	NA	0	6	6	6	6	6	6	5	-0.409091	6	6	6	6	6	5	2	6	6	4	1.04997	NA	NA	NA	NA	NA	0.663287	NA	0	0.666667	7	7	7	7
51	6.2	3	7	7	7	7	1	a254266	7	7	7	7	7	7	-0.592453	1.875	1	3.2	6	2	6	1	1	4	1.375	2	6	3	7	4	6	4	3	3	3	-0.117094	NA	NA	NA	NA	NA	NA	NA	0	0.666667	6	5	1	2
25	7	7	7	7	7	7	0	a540778	6	5	6	6	6	6	0.751297	-0.635417	1	6	6	6	6	6	6	6	-0.105263	4	6	7	6	6	6	6	6	3	6	1.34174	6	6	6	6	6	0.218843	-0.0555556	1	0.666667	1	5	6	7
23	2	2	2	2	2	2	1	a716977	5	5	5	5	5	5	-0.88412	0.166667	1	4.2	4	4	4	4	5	6	1.41176	2	3	2	2	2	4	4	5	5	3	-0.992395	6	6	6	6	6	0.163287	0	1	0.666667	5	3	3	3
38	6.6	6	7	7	7	6	1	a719419	NA	NA	NA	NA	NA	NA	-0.217453	NA	0	4.8	6	6	3	3	6	6	0.6	7	2	7	7	6	5	7	3	3	3	0.758207	6	6	6	6	6	-0.156713	0.32	1	0.666667	6	6	5	5
24	4.4	6	6	2	2	6	1	a400789	NA	NA	NA	NA	NA	NA	1.12465	NA	0	3.8	3	3	4	4	5	5	-1.08333	6	3	6	6	6	6	3	5	4	3	0.563696	NA	NA	NA	NA	NA	0.696621	NA	0	0.666667	6	5	3	5
24	4	7	7	2	2	2	1	a261433	NA	NA	NA	NA	NA	NA	-0.00912002	NA	0	5.2	6	2	6	6	6	6	0.761905	1	1	6	1	3	3	2	2	2	1	-1.96495	NA	NA	NA	NA	NA	0.0966205	NA	0	0.666667	7	6	3	5
21	7	7	7	7	7	7	1	a223089	7	7	7	7	7	7	1.03255	0.25	1	6.4	7	7	7	4	7	7	0.176471	7	7	7	7	7	7	7	6	5	7	2.41155	7	7	7	7	7	1.02043	0.142857	1	0.666667	6	5	6	4
23	6.2	5	5	7	7	7	0	a261974	NA	NA	NA	NA	NA	NA	-1.41745	NA	0	3.2	1	5	4	2	4	4	-1.81818	4	5	5	6	4	5	3	5	5	2	0.174673	NA	NA	NA	NA	NA	-1.88671	NA	0	0.666667	5	6	4	5
22	6.2	6	7	6	6	6	1	a895754	3	3	3	4	4	4	-0.788882	-1.42857	1	3.8	3	6	6	2	2	6	0.857143	3	3	5	5	4	5	5	5	6	4	0.271929	5	6	5	6	6	-0.0767128	-0.16	1	0.666667	6	4	4	4
21	4	4	4	4	4	4	1	a584062	NA	NA	NA	NA	NA	NA	0.157547	NA	0	4	4	4	4	4	4	4	-0.526316	6	4	6	6	6	6	6	6	6	6	1.53625	NA	NA	NA	NA	NA	0.229954	NA	0	0.666667	6	7	5	5
22	3.8	4	4	4	3	4	1	a115874	NA	NA	NA	NA	NA	NA	0.949213	NA	0	6	6	6	6	6	6	4	-1.04348	3	2	6	4	6	6	3	2	2	2	-0.603372	NA	NA	NA	NA	NA	NA	NA	0	0.666667	6	4	6	5
21	4	4	4	4	4	4	0	a159654	NA	NA	NA	NA	NA	NA	0.782547	NA	0	5.8	4	6	6	6	7	4	-1.2	2	3	4	3	3	3	3	3	4	2	-1.18691	NA	NA	NA	NA	NA	0.363287	NA	0	0.666667	6	5	5	5
20	5.2	5	5	5	5	6	1	a116986	NA	NA	NA	NA	NA	NA	0.01588	NA	0	6	6	5	6	7	6	6	-0.227273	2	6	6	5	6	6	7	6	6	6	1.34174	NA	NA	NA	NA	NA	0.163287	NA	0	0.666667	5	5	3	2
23	2.4	2	2	2	2	4	1	a193268	NA	NA	NA	NA	NA	NA	0.00476886	NA	0	4.6	4	5	5	3	6	2	-2.14286	3	2	5	6	3	7	3	3	6	3	-0.117094	NA	NA	NA	NA	NA	-0.503379	NA	0	0.666667	6	2	2	3
22	4.4	4	5	4	4	5	1	a304037	4	4	3	6	5	4	-1.38412	0	1	4.4	5	5	3	4	5	6	2	7	2	5	6	4	6	3	6	3	3	0.271929	NA	NA	NA	NA	NA	NA	NA	0	0.666667	6	4	4	3
23	3.8	3	4	4	4	4	1	a972177	NA	NA	NA	NA	NA	NA	NA	NA	0	4	4	4	4	4	4	4	-0.130435	2	5	4	4	5	4	3	5	7	6	0.271929	NA	NA	NA	NA	NA	NA	NA	0	0.666667	6	6	4	4
20	6.6	6	6	7	7	7	0	a423178	7	7	5	5	6	5	0.476991	-0.361111	1	6.4	7	7	7	4	7	7	0.214286	5	1	7	5	7	4	6	5	1	3	0.174673	NA	NA	NA	NA	NA	1.16329	NA	0	0.666667	7	7	7	4
21	2.8	4	3	1	3	3	1	a657981	4	4	5	4	4	4	0.0325466	-1.58333	1	4.6	3	5	5	5	5	6	0.166667	3	2	6	6	6	6	3	5	6	2	0.271929	NA	NA	NA	NA	NA	-0.470046	NA	0	0.666667	4	2	2	2
24	7	7	7	7	7	7	0	a386856	7	7	7	7	7	7	0.74088	0.541667	1	7	7	7	7	7	7	4	-1	2	4	6	6	6	7	5	2	4	6	0.563696	NA	NA	NA	NA	NA	-1.83671	NA	0	0.666667	5	5	6	7
22	5.4	7	2	6	6	6	1	a225771	NA	NA	NA	NA	NA	NA	0.504769	NA	0	3.6	2	2	6	2	6	7	1.40909	7	3	5	7	7	5	7	7	5	3	1.34174	NA	NA	NA	NA	NA	0.163287	NA	0	0.666667	6	5	2	2
NA	4.6	5	3	3	5	7	1	a788991	NA	NA	NA	NA	NA	NA	0.449213	NA	0	6.8	6	7	7	7	7	7	2.38889	2	1	4	6	5	3	2	5	2	3	-0.895139	NA	NA	NA	NA	NA	0.663287	NA	0	0.666667	7	6	4	6
22	2	2	2	2	2	2	0	a705207	NA	NA	NA	NA	NA	NA	0.449213	NA	0	2	2	2	2	2	2	2	-1.83333	2	1	1	3	5	2	2	3	2	1	-1.96495	NA	NA	NA	NA	NA	-1.53671	NA	0	0.666667	3	3	4	3
20	6.8	7	7	7	7	6	1	a376142	NA	NA	NA	NA	NA	NA	0.81588	NA	0	7	7	7	7	7	7	6	-0.0434783	6	2	7	6	7	7	3	5	6	5	1.14723	NA	NA	NA	NA	NA	0.663287	NA	0	0.666667	5	6	3	6
19	3.6	5	5	1	4	3	1	a994514	7	7	6	6	5	4	-0.525146	0.641026	1	4.4	2	5	5	5	5	6	0.652174	2	3	3	4	2	3	4	3	3	2	-1.28416	NA	NA	NA	NA	NA	NA	NA	0	0.666667	5	5	3	5
26	3.2	4	2	4	3	3	1	a527508	NA	NA	NA	NA	NA	NA	0.449213	NA	0	4	4	4	4	4	4	7	2.04545	1	3	3	3	3	5	3	5	5	1	-0.992395	NA	NA	NA	NA	NA	NA	NA	0	0.666667	4	2	2	2
20	3.6	3	4	3	5	3	1	a435129	5	5	6	5	5	6	-0.13412	-0.25	1	3.8	3	3	3	5	5	2	-1.52	2	3	2	3	3	3	2	6	3	3	-1.18691	NA	NA	NA	NA	NA	-1.23671	NA	0	0.666667	6	6	5	4
19	4.8	6	6	1	6	5	1	a411113	NA	NA	NA	NA	NA	NA	-0.0507867	NA	0	4.4	3	5	5	4	5	2	-2.65217	2	2	2	1	1	2	1	2	2	2	-2.45123	NA	NA	NA	NA	NA	-0.122427	NA	0	0.666667	2	3	3	2
20	6	6	6	6	6	6	1	a292868	6	5	7	7	7	7	0.00476886	0.777778	1	6	6	6	6	6	6	2	-2.25	2	1	1	2	2	3	5	2	2	3	-1.8677	NA	NA	NA	NA	NA	0.363287	NA	0	0.666667	2	3	4	2
NA	6	6	6	6	6	6	1	a245450	6	6	6	6	6	6	0.167963	0.114583	1	5.8	5	6	6	6	6	6	0.416667	3	6	6	6	7	6	6	4	7	3	1.14723	6	6	6	6	7	0.563287	-0.2	1	0.666667	6	6	5	5
22	7	7	7	7	7	7	0	a636026	NA	NA	NA	NA	NA	NA	0.143658	NA	0	2.4	4	2	2	2	2	7	1.57143	3	6	3	2	3	4	2	4	4	1	-0.992395	NA	NA	NA	NA	NA	0.243287	NA	0	0.666667	6	4	2	3
21	6	6	6	6	6	6	0	a593868	NA	NA	NA	NA	NA	NA	-1.55079	NA	0	2.4	2	2	2	4	2	4	0.391304	4	3	6	4	6	4	6	6	6	4	0.660951	NA	NA	NA	NA	NA	-0.436713	NA	0	0.666667	6	2	3	5
22	6	6	6	6	6	6	1	a446412	NA	NA	NA	NA	NA	NA	NA	NA	0	6	6	6	6	6	6	2	-3.61905	6	2	6	6	6	5	5	5	5	3	0.660951	NA	NA	NA	NA	NA	0.163287	NA	0	0.666667	5	3	3	4
21	6	6	6	5	6	7	1	a201142	6	4	6	6	4	6	-0.38412	0	1	3.4	5	3	3	2	4	7	2.86957	5	4	6	6	4	6	6	6	5	3	0.855463	7	7	7	7	7	-0.111713	1.275	1	0.666667	7	2	5	3
25	6.2	7	6	6	6	6	1	a962336	NA	NA	NA	NA	NA	NA	1.28255	NA	0	4.4	6	4	4	4	4	6	1.125	6	5	6	6	6	6	6	6	6	5	1.53625	NA	NA	NA	NA	NA	0.163287	NA	0	0.666667	5	3	3	3
23	4	4	4	4	4	4	1	a288593	NA	NA	NA	NA	NA	NA	-1.71745	NA	0	4	4	4	4	4	4	4	-0.0909091	3	3	4	3	3	5	5	3	4	3	-0.603372	NA	NA	NA	NA	NA	NA	NA	0	0.666667	5	5	3	4
NA	3	3	3	3	3	3	1	a273745	NA	NA	NA	NA	NA	NA	0.282547	NA	0	5.4	5	5	5	5	7	6	1.04762	3	2	3	6	4	3	2	4	3	2	-0.992395	6	6	7	6	6	-0.0867128	0.45	1	0.666667	5	6	6	6
49	2	2	2	2	2	2	1	a581084	7	7	4	5	6	6	0.766674	-0.650794	1	2.8	2	2	2	2	6	6	-0.26087	4	2	4	5	4	6	6	6	2	2	-0.117094	6	6	6	6	6	0.531708	-0.368421	1	0.666667	6	5	4	5
24	2	2	2	2	2	2	0	a367568	5	5	6	5	7	5	0.511713	-0.729167	1	3.4	3	2	1	7	4	6	-0.176471	6	2	5	1	3	3	3	6	6	2	-0.506117	6	7	6	3	2	-0.0367128	-1	1	0.666667	7	6	2	6
20	4.2	5	5	3	5	3	1	a880578	NA	NA	NA	NA	NA	NA	1.28255	NA	0	4.2	1	3	5	6	6	7	1.69565	5	3	3	5	4	5	5	5	6	3	0.174673	NA	NA	NA	NA	NA	NA	NA	0	0.666667	7	1	5	1
20	6	6	6	6	6	6	0	a355012	4	4	4	4	4	4	-0.38412	-1.33333	1	6	6	6	6	6	6	6	0.25	3	7	3	5	5	6	5	6	6	6	0.952718	NA	NA	NA	NA	NA	0.739758	NA	0	0.666667	5	5	5	4
22	4	4	4	4	4	4	1	a360354	NA	NA	NA	NA	NA	NA	NA	NA	0	4	4	4	4	4	4	4	-0.0454545	2	5	5	4	5	6	5	5	6	4	0.46644	NA	NA	NA	NA	NA	NA	NA	0	0.666667	6	5	5	5
22	6.2	6	7	6	6	6	0	a252727	NA	NA	NA	NA	NA	NA	NA	NA	0	4	4	3	2	5	6	6	0.916667	3	3	6	7	6	6	4	6	6	6	1.04997	NA	NA	NA	NA	NA	NA	NA	0	0.666667	6	1	2	7
20	4.6	5	4	4	5	5	1	a489929	NA	NA	NA	NA	NA	NA	-2.21745	NA	0	3.8	4	3	3	4	5	4	-2.19048	7	7	7	7	4	5	5	4	6	3	1.24449	5	5	5	5	5	-1.03671	0.2	1	0.666667	6	3	6	3
21	3.8	2	6	1	4	6	0	a881543	7	7	7	4	7	7	-0.439676	1.22222	1	5.2	6	2	6	6	6	6	-0.571429	1	2	6	2	4	4	3	4	3	3	-0.992395	NA	NA	NA	NA	NA	-0.236713	NA	0	0.666667	7	5	7	6
22	6.2	6	6	7	6	6	1	a816224	NA	NA	NA	NA	NA	NA	0.100728	NA	0	6.2	5	5	7	7	7	7	1	6	6	6	6	7	6	6	5	5	6	1.63351	NA	NA	NA	NA	NA	0.496621	NA	0	0.666667	6	6	6	6
23	2.2	1	2	2	4	2	1	a439576	4	5	4	5	5	4	-0.300787	-0.916667	1	1.6	1	1	2	2	2	4	-1.92308	1	2	1	2	2	6	2	3	3	2	-1.77044	5	6	7	7	6	0.283287	0.08	1	0.666667	3	6	6	5
21	1.6	1	2	1	2	2	1	a197188	5	5	5	5	6	5	0.36588	-0.916667	1	3.4	6	6	2	2	1	6	0.5	2	2	1	5	5	3	5	3	3	1	-1.18691	7	7	6	6	6	0.513287	0.05	1	0.666667	5	3	3	2
21	3.6	3	3	3	3	6	1	a410061	7	7	7	7	7	7	1.28255	0	1	2.2	3	2	1	1	4	4	-0.375	4	1	3	5	3	4	3	2	3	2	-1.18691	NA	NA	NA	NA	NA	0.496621	NA	NA	0.666667	3	2	3	3
27	6	6	6	6	6	6	1	a348455	NA	NA	NA	NA	NA	NA	NA	NA	0	6	6	6	6	6	6	6	0.0434783	3	1	3	6	4	3	3	2	2	1	-1.38142	NA	NA	NA	NA	NA	1.16329	NA	0	1	7	7	5	7
20	6	6	6	6	6	6	1	a465159	7	7	7	7	7	3	0.306356	0.309524	1	7	7	7	7	7	7	7	0.666667	4	6	6	5	2	6	5	2	3	3	-0.0198382	6	6	7	7	6	0.223287	0.34	1	1	6	3	1	3
22	4	4	4	4	4	4	1	a360354	NA	NA	NA	NA	NA	NA	NA	NA	0	4	4	4	4	4	4	4	-0.0454545	2	5	5	4	5	6	5	5	6	4	0.46644	NA	NA	NA	NA	NA	NA	NA	0	1	6	5	5	5
24	6	6	6	6	6	6	1	a400789	7	7	7	7	7	7	1.12465	0.157895	1	6	6	6	6	6	6	6	-0.0833333	6	3	6	6	6	6	3	5	4	3	0.563696	NA	NA	NA	NA	NA	0.696621	NA	0	1	6	5	3	5
22	5.2	4	6	7	5	4	0	a611732	NA	NA	NA	NA	NA	NA	NA	NA	0	4	4	3	4	5	4	2	-2	2	3	4	2	2	6	3	6	3	4	-0.700628	NA	NA	NA	NA	NA	-2.03671	NA	0	1	7	6	5	6
21	3.6	4	4	3	4	3	1	a312695	NA	NA	NA	NA	NA	NA	1.28255	NA	0	5.4	5	6	6	4	6	6	0.2	6	2	6	6	6	6	5	6	5	3	0.855463	NA	NA	NA	NA	NA	0.763287	NA	0	1	7	6	6	6
20	6	6	6	5	6	7	0	a923974	NA	NA	NA	NA	NA	NA	-1.94934	NA	0	3.2	4	3	4	3	2	4	0.2	5	5	6	3	4	6	5	6	5	6	0.855463	NA	NA	NA	NA	NA	-2.21932	NA	0	1	7	7	7	7
21	6.2	7	6	6	6	6	0	a485573	NA	NA	NA	NA	NA	NA	0.226991	NA	0	5.8	6	6	5	6	6	6	1.86957	2	3	6	2	3	5	2	2	3	2	-1.18691	NA	NA	NA	NA	NA	-0.836713	NA	0	1	7	6	6	5
20	4.4	6	3	2	7	4	0	a456273	NA	NA	NA	NA	NA	NA	0.199213	NA	0	4.2	3	6	4	5	3	6	0.333333	2	6	6	5	6	6	6	2	6	3	0.563696	6	4	7	5	5	-0.236713	-0.2	1	1	6	5	3	6
19	2.4	2	2	2	2	4	0	a243005	NA	NA	NA	NA	NA	NA	-0.717453	NA	0	4.8	4	5	5	5	5	3	-1.61905	2	5	2	2	5	3	3	5	3	2	-0.992395	NA	NA	NA	NA	NA	-0.0367128	NA	0	1	6	6	6	6
20	2.6	4	3	2	3	1	1	a355439	5	4	5	5	6	4	0.449213	-1.33333	1	2.4	3	3	2	2	2	3	-0.347826	3	1	3	7	3	3	1	1	1	1	-1.77044	7	6	5	4	4	0.534716	-1.17143	1	1	1	1	1	1
24	5	7	3	6	3	6	1	a300803	6	6	6	6	7	6	1.07421	-0.625	1	7	7	7	7	7	7	1	-3.29167	3	4	5	3	4	5	5	5	3	3	-0.21435	7	7	7	5	5	1.02995	-0.666667	1	1	6	3	3	6
21	6	6	6	6	6	6	0	a791036	NA	NA	NA	NA	NA	NA	NA	NA	0	6	6	6	6	6	6	6	0.0526316	6	6	6	6	6	5	6	5	6	6	1.53625	NA	NA	NA	NA	NA	0.163287	NA	0	1	6	6	5	5
21	3	3	4	2	2	4	1	a327881	7	7	7	7	7	7	1.28255	0	1	3.4	4	3	3	4	3	4	-0.928571	2	1	2	2	3	7	4	5	1	1	-1.38142	NA	NA	NA	NA	NA	1.16329	NA	0	1	7	3	5	4
23	4	5	4	3	5	3	1	a972177	NA	NA	NA	NA	NA	NA	NA	NA	0	4.6	5	5	5	5	3	6	1.86957	2	5	4	4	5	4	3	5	7	6	0.271929	NA	NA	NA	NA	NA	NA	NA	0	1	6	6	4	4
21	3.4	4	4	3	3	3	0	a319279	NA	NA	NA	NA	NA	NA	-0.800787	NA	0	6	6	6	6	6	6	5	-0.391304	2	7	6	6	7	6	6	7	7	7	1.82802	NA	NA	NA	NA	NA	-0.0367128	NA	0	1	7	7	4	6
21	7	7	7	7	7	7	1	a365456	7	7	7	7	7	7	1.17421	0.108333	1	7	7	7	7	7	7	7	0.608696	3	4	3	1	3	3	6	3	2	4	-0.992395	7	7	7	7	7	1.16329	0	1	1	7	7	7	7
22	3.4	4	4	1	4	4	0	a218821	NA	NA	NA	NA	NA	NA	-0.88412	NA	0	4	4	3	4	4	5	4	-0.136364	6	3	6	6	5	6	4	7	7	2	0.952718	NA	NA	NA	NA	NA	-0.236713	NA	0	1	6	5	3	4
20	1.2	2	1	1	1	1	1	a625498	NA	NA	NA	NA	NA	NA	0.893658	NA	0	2.8	2	2	2	6	2	6	0.846154	2	6	2	7	6	6	6	6	6	5	0.952718	7	4	7	7	7	0.0632872	0.5	1	1	7	6	5	6
21	6	6	6	6	6	6	0	a390428	NA	NA	NA	NA	NA	NA	-0.479358	NA	0	4.6	2	2	6	7	6	6	0.368421	6	7	7	7	5	6	5	5	6	5	1.63351	NA	NA	NA	NA	NA	0.163287	NA	0	1	6	6	4	5
24	7	7	7	7	7	7	1	a191621	7	7	4	5	4	4	-0.317453	-0.233333	1	7	7	7	7	7	7	3	-2.91667	5	2	7	7	7	4	7	5	3	4	0.855463	NA	NA	NA	NA	NA	-0.0992128	NA	0	1	7	5	5	5
27	4	5	5	3	3	4	1	a463540	7	7	7	7	7	7	-0.661898	1.94444	1	5	3	6	5	6	5	7	2.05263	6	5	3	5	2	4	3	3	5	1	-0.506117	5	5	6	5	6	-1.17005	0.733333	1	1	2	2	2	1
22	6	6	6	6	6	6	1	a350583	5	5	5	5	5	5	0.282547	-1	1	6	6	6	6	6	6	6	0.105263	5	3	4	6	6	6	5	6	5	3	0.660951	NA	NA	NA	NA	NA	-1.33671	NA	0	1	6	5	6	5
21	2.4	2	3	1	3	3	1	a909735	NA	NA	NA	NA	NA	NA	-1.25079	NA	0	1	1	1	1	1	1	6	-0.333333	5	4	3	7	7	6	4	3	5	1	0.271929	NA	NA	NA	NA	NA	1.06329	NA	0	1	5	5	3	6
21	6	6	6	6	6	6	0	a243250	NA	NA	NA	NA	NA	NA	0.61588	NA	0	4.2	2	6	4	5	4	7	1.48	6	4	4	4	4	5	4	3	5	5	0.174673	NA	NA	NA	NA	NA	0.506144	NA	0	1	7	4	7	3
24	3.8	5	4	3	3	4	0	a564239	NA	NA	NA	NA	NA	NA	-0.175787	NA	0	4.4	4	6	5	4	3	4	-1.16667	3	6	6	2	6	6	3	7	5	2	0.369184	NA	NA	NA	NA	NA	0.243287	NA	0	1	6	5	3	3
21	4	4	4	4	4	4	1	a792393	NA	NA	NA	NA	NA	NA	0.61588	NA	0	4.8	6	6	4	4	4	4	-0.818182	4	2	4	4	4	4	4	4	1	2	-0.895139	NA	NA	NA	NA	NA	NA	NA	0	1	1	2	2	2
38	6.2	3	7	7	7	7	1	a719419	NA	NA	NA	NA	NA	NA	-0.217453	NA	0	6	6	6	6	6	6	6	0.6	7	2	7	7	6	5	7	3	3	3	0.758207	6	6	6	6	6	-0.156713	0.32	1	1	6	6	5	5
21	3.8	6	2	1	4	6	0	a281721	NA	NA	NA	NA	NA	NA	0.560324	NA	0	5.8	5	6	7	7	4	7	0.117647	4	6	5	6	3	5	5	6	4	6	0.758207	NA	NA	NA	NA	NA	0.563287	NA	0	1	5	3	3	6
22	6	7	7	7	2	7	0	a547068	7	7	7	7	7	7	1.20847	0.0740741	1	5.6	6	6	6	4	6	7	0.0588235	5	6	6	6	4	6	2	3	3	2	0.0774174	7	7	7	7	7	0.838287	0.325	1	1	7	4	6	5
20	4.4	6	3	4	6	3	1	a255709	NA	NA	NA	NA	NA	NA	-1.15079	NA	0	4.2	6	5	2	2	6	4	0.0555556	5	3	2	3	3	3	5	3	3	2	-0.992395	NA	NA	NA	NA	NA	-1.43671	NA	0	1	5	3	3	3
20	7	7	7	7	7	7	1	a857856	NA	NA	NA	NA	NA	NA	0.761713	NA	0	4	7	7	4	1	1	6	0.166667	5	2	1	7	4	3	1	1	1	1	-1.57593	NA	NA	NA	NA	NA	0.376621	NA	0	1	6	1	1	2
21	3.2	4	4	3	2	3	1	a553135	NA	NA	NA	NA	NA	NA	-0.38412	NA	0	3.2	3	3	3	3	4	5	0.2	3	2	3	5	3	3	3	3	3	1	-1.28416	NA	NA	NA	NA	NA	-0.0367128	NA	0	1	6	2	3	3
31	2.6	3	3	3	2	2	0	a356324	6	5	5	6	4	4	-0.770484	0.0530303	1	5.2	4	6	5	5	6	6	0.88	7	2	6	7	7	5	5	5	6	6	1.34174	5	6	5	4	5	-1.20193	0.365217	1	1	6	6	5	6
19	5	5	5	5	5	5	1	a547568	NA	NA	NA	NA	NA	NA	1.25874	NA	0	5	5	5	5	5	5	7	0.64	4	4	6	3	6	5	5	5	6	4	0.563696	7	7	7	7	7	1.16329	0	1	1	7	5	5	4
22	4.2	5	3	5	4	4	0	a870892	NA	NA	NA	NA	NA	NA	NA	NA	0	3	3	4	4	3	1	3	-1.20833	4	4	4	5	3	4	3	6	6	4	0.0774174	NA	NA	NA	NA	NA	NA	NA	0	1	3	4	3	4
19	6	6	6	6	6	6	1	a419446	7	7	7	7	7	7	1.16796	0.114583	1	6	6	6	6	6	6	6	0.263158	5	5	4	6	4	6	6	5	4	3	0.563696	NA	NA	NA	NA	NA	0.254196	NA	0	1	6	5	5	5
22	6.2	6	6	6	6	7	1	a895754	6	5	3	4	2	2	-0.788882	-1.2619	1	4.2	5	6	6	2	2	5	-0.142857	3	3	5	5	4	5	5	5	6	4	0.271929	6	6	6	4	5	-0.0767128	-0.36	1	1	6	4	4	4
21	4.8	4	5	4	5	6	1	a243666	NA	NA	NA	NA	NA	NA	-0.63412	NA	0	5.4	5	5	5	6	6	7	1.04167	3	3	6	6	4	4	3	4	5	4	-0.0198382	NA	NA	NA	NA	NA	-0.436713	NA	0	1	7	5	2	4
20	4.8	6	6	3	3	6	1	a745545	NA	NA	NA	NA	NA	NA	-1.36031	NA	0	4.8	3	6	3	6	6	7	0.923077	3	6	4	2	5	3	2	4	3	4	-0.603372	NA	NA	NA	NA	NA	-0.122427	NA	0	1	6	2	6	6
19	5	6	5	5	4	5	1	a935168	NA	NA	NA	NA	NA	NA	0.921436	NA	0	5.8	5	6	6	6	6	6	0.666667	7	6	3	7	5	4	3	4	5	2	0.369184	NA	NA	NA	NA	NA	0.403287	NA	0	1	5	3	3	2
21	4.4	4	6	5	4	3	0	a158692	NA	NA	NA	NA	NA	NA	0.282547	NA	0	4.6	2	5	6	5	5	6	-0.111111	6	6	5	6	6	3	4	5	4	3	0.563696	NA	NA	NA	NA	NA	NA	NA	0	1	5	2	3	4
21	5.8	6	6	6	5	6	1	a399907	5	5	5	5	5	6	0.297698	-0.848485	1	2.6	2	3	2	3	3	7	0.681818	6	4	6	7	4	6	5	4	6	3	0.855463	5	4	6	6	7	0.39056	-0.627273	1	1	6	6	6	6
21	4.4	4	5	3	5	5	1	a189650	7	7	5	7	7	4	0.925404	-0.47619	1	5	3	6	6	6	4	1	-3.53333	1	4	2	3	2	3	1	1	4	1	-1.96495	NA	NA	NA	NA	NA	0.523287	NA	0	1	7	7	7	7
25	7	7	7	7	7	7	0	a540778	NA	NA	NA	NA	NA	NA	0.751297	NA	0	6	6	6	6	6	6	6	-0.105263	4	6	7	6	6	6	6	6	3	6	1.34174	6	6	6	6	6	0.218843	-0.0555556	1	1	1	5	6	7
20	7	7	7	7	7	7	0	a158055	NA	NA	NA	NA	NA	NA	0.258737	NA	0	6	6	6	6	6	6	6	0.217391	5	2	7	3	7	7	6	3	7	5	0.952718	NA	NA	NA	NA	NA	1.16329	NA	0	1	7	5	6	7
21	2.4	2	2	1	2	5	1	a618647	NA	NA	NA	NA	NA	NA	1.17838	NA	0	4.8	2	5	6	5	6	5	-0.636364	1	5	2	3	5	7	6	6	5	2	-0.0198382	NA	NA	NA	NA	NA	1.06329	NA	0	1	7	5	5	6
20	5.6	7	6	5	4	6	1	a911942	7	6	6	7	6	5	0.399213	0.05	1	5.2	5	5	6	4	6	6	-0.25	5	6	6	7	4	6	5	5	5	3	0.952718	NA	NA	NA	NA	NA	0.62043	NA	0	1	7	5	5	6
21	4.6	5	5	3	5	5	1	a555471	NA	NA	NA	NA	NA	NA	-0.0137497	NA	0	5	5	5	5	5	5	5	-0.666667	5	3	6	6	7	6	6	3	3	3	0.563696	5	5	5	5	5	-0.0367128	-0.8	1	1	6	5	3	5
20	6	6	6	6	6	6	1	a116986	NA	NA	NA	NA	NA	NA	0.01588	NA	0	6	6	6	6	6	6	7	0.772727	2	6	6	5	6	6	7	6	6	6	1.34174	NA	NA	NA	NA	NA	0.163287	NA	0	1	5	5	3	2
22	2	2	2	2	2	2	1	a827556	NA	NA	NA	NA	NA	NA	NA	NA	0	1	1	1	1	1	1	7	0.0625	2	2	2	2	4	4	2	2	3	2	-1.67318	NA	NA	NA	NA	NA	NA	NA	0	1	3	2	2	2
28	5.2	5	5	4	6	6	0	a308935	NA	NA	NA	NA	NA	NA	-0.0507867	NA	0	5	5	5	5	5	5	5	-0.454545	3	5	6	5	6	6	6	6	6	5	1.14723	NA	NA	NA	NA	NA	0.163287	NA	0	1	6	4	3	5
38	6	6	6	6	6	6	1	a391534	NA	NA	NA	NA	NA	NA	0.0825466	NA	0	6	6	6	6	6	6	6	-0.1	6	6	3	6	6	6	6	6	6	4	1.24449	7	7	6	6	6	0.0966205	0.466667	1	1	6	6	4	5
21	3.6	4	4	3	4	3	1	a995814	7	7	7	7	7	7	1.14921	0.133333	1	3.6	4	4	3	3	4	3	-3.30435	7	2	3	5	5	6	2	3	3	1	-0.506117	NA	NA	NA	NA	NA	0.163287	NA	0	1	1	3	5	3
21	6	6	6	7	5	6	0	a790525	NA	NA	NA	NA	NA	NA	-0.175787	NA	0	2.8	2	3	2	1	6	5	-0.409091	3	3	2	3	2	3	2	2	5	3	-1.38142	NA	NA	NA	NA	NA	-0.0367128	NA	0	1	6	6	6	6
22	6	6	6	6	6	6	0	a705207	NA	NA	NA	NA	NA	NA	0.449213	NA	0	5.6	6	6	6	6	4	2	-1.83333	2	1	1	3	5	2	2	3	2	1	-1.96495	NA	NA	NA	NA	NA	-1.53671	NA	0	1	3	3	4	3
33	4.2	4	5	3	4	5	1	a327025	7	6	6	6	7	6	-0.308362	0.924242	1	3.8	4	3	4	4	4	5	0.434783	2	4	5	5	5	5	5	5	5	4	0.271929	5	5	4	3	3	-1.63671	-0.2	1	1	5	3	3	3
27	3	3	3	3	3	3	0	a654014	7	7	7	7	7	7	0.886713	0.395833	1	3	3	3	3	3	3	6	0.454545	2	3	4	6	4	4	5	5	4	3	-0.21435	7	7	7	7	7	0.854196	0.309091	1	1	5	5	6	6
21	3.2	4	2	4	2	4	1	a790045	7	7	7	7	7	7	1.28255	0	1	4	4	4	4	4	4	6	0.52	6	4	2	6	6	6	4	4	6	1	0.271929	7	7	7	7	7	1.02043	0.142857	1	1	4	1	2	1
24	2.2	1	3	2	3	2	0	a504877	NA	NA	NA	NA	NA	NA	0.421436	NA	0	5.4	5	7	4	5	6	6	0.0666667	5	7	6	5	4	3	4	3	7	5	0.660951	NA	NA	NA	NA	NA	0.496621	NA	0	1	5	6	5	4
20	5	3	5	5	6	6	1	a967425	6	6	6	6	6	6	-0.38412	0.666667	1	5	4	3	6	6	6	6	1.13043	6	3	5	5	7	5	5	6	6	3	0.855463	NA	NA	NA	NA	NA	-1.06171	NA	0	1	5	6	5	3
25	5	5	5	5	5	5	0	a749112	NA	NA	NA	NA	NA	NA	-0.0507867	NA	0	3	3	3	3	3	3	4	-0.368421	2	3	5	3	5	5	5	3	3	2	-0.603372	NA	NA	NA	NA	NA	-0.616713	NA	0	1	6	3	4	3
32	7	7	7	7	7	7	0	a247183	7	7	7	7	7	7	1.09024	0.192308	1	7	7	7	7	7	7	7	0.0416667	4	4	5	4	6	6	7	7	7	7	1.439	7	7	7	7	7	1.16329	0	1	1	7	7	7	7
21	6	6	6	6	6	6	1	a428751	6	6	6	6	5	6	0.30338	-0.1875	1	5	5	5	5	5	5	6	0.0869565	7	6	6	7	6	7	6	6	7	6	2.11979	2	3	5	2	5	-0.796713	-1.64	1	1	6	4	6	7
22	7	7	7	7	7	7	1	a459812	NA	NA	NA	NA	NA	NA	NA	NA	0	7	7	7	7	7	7	7	0.25	6	6	6	6	6	7	6	6	6	6	1.82802	NA	NA	NA	NA	NA	0.663287	NA	0	1	5	5	5	4
20	4.8	3	6	3	6	6	1	a626264	NA	NA	NA	NA	NA	NA	-1.09841	NA	0	7	7	7	7	7	7	7	0.869565	3	1	5	7	7	3	3	5	3	1	-0.408861	NA	NA	NA	NA	NA	0.538287	NA	0	1	5	3	4	5
44	4.6	5	4	6	4	4	0	a980127	3	3	1	1	3	3	-1.98668	-1.39744	1	4.6	5	5	5	4	4	4	-0.458333	3	5	5	6	4	5	5	4	4	3	0.174673	NA	NA	NA	NA	NA	-1.39227	NA	0	1	7	5	5	3
20	5.2	6	6	6	6	2	1	a413438	NA	NA	NA	NA	NA	NA	-1.05079	NA	0	5	5	5	6	3	6	6	0	6	3	4	6	6	3	5	6	5	5	0.660951	NA	NA	NA	NA	NA	NA	NA	0	1	6	6	3	5
24	1.4	2	2	1	1	1	0	a367568	NA	NA	NA	NA	NA	NA	0.511713	NA	0	1	1	1	1	1	1	6	-0.176471	6	2	5	1	3	3	3	6	6	2	-0.506117	6	6	3	3	3	-0.0367128	-1.6	1	1	7	6	2	6
26	3	3	3	3	3	3	1	a527508	6	6	6	6	6	6	0.449213	-0.166667	1	3.8	3	4	4	4	4	4	-0.954545	1	3	3	3	3	5	3	5	5	1	-0.992395	NA	NA	NA	NA	NA	NA	NA	0	1	4	2	2	2
23	5.4	6	5	5	5	6	1	a144972	NA	NA	NA	NA	NA	NA	0.00476886	NA	0	5.6	5	6	6	5	6	7	0.458333	2	3	4	1	6	6	4	5	4	2	-0.506117	NA	NA	NA	NA	NA	1.16329	NA	0	1	7	7	3	5
22	6	6	6	6	6	6	1	a892692	NA	NA	NA	NA	NA	NA	1.28255	NA	0	6	6	6	6	6	6	6	-0.47619	2	4	2	7	3	3	2	3	3	1	-1.18691	NA	NA	NA	NA	NA	0.963287	NA	0	1	6	3	4	2
23	4.2	4	5	2	5	5	0	a726024	NA	NA	NA	NA	NA	NA	-0.328564	NA	0	4.6	5	3	4	5	6	3	-1.19048	3	5	6	6	5	6	3	5	5	2	0.369184	NA	NA	NA	NA	NA	0.263287	NA	0	1	3	5	3	6
20	7	7	7	7	7	7	1	a887418	NA	NA	NA	NA	NA	NA	0.949213	NA	0	6	6	6	6	6	6	7	0.590909	3	7	6	5	7	7	6	7	7	5	1.73076	NA	NA	NA	NA	NA	NA	NA	0	1	6	3	3	4
21	4.8	6	5	3	5	5	1	a446883	NA	NA	NA	NA	NA	NA	-0.63412	NA	0	3.8	4	3	3	3	6	6	-0.0434783	2	2	3	6	2	2	5	2	2	1	-1.47867	6	7	5	4	4	-0.792268	0.155556	1	1	6	5	3	4
23	4.8	6	3	4	6	5	0	a394193	6	6	5	6	6	6	0.143658	-0.0277778	1	5.8	6	6	6	5	6	6	0.0909091	5	2	3	6	6	6	5	6	3	4	0.369184	5	6	6	5	6	0.113287	-0.35	1	1	3	5	6	5
24	7	7	7	7	7	7	0	a685728	NA	NA	NA	NA	NA	NA	0.282547	NA	0	7	7	7	7	7	7	7	1.5	2	4	6	6	4	4	2	4	3	3	-0.408861	NA	NA	NA	NA	NA	1.16329	NA	0	1	6	6	6	6
21	7	7	7	7	7	7	1	a324645	NA	NA	NA	NA	NA	NA	0.282547	NA	0	7	7	7	7	7	7	7	0.933333	7	5	3	7	5	4	3	5	3	3	0.271929	NA	NA	NA	NA	NA	-0.37957	NA	0	1	7	7	7	7
20	6	6	3	7	7	7	1	a570009	6	4	4	6	4	5	-0.217453	-0.666667	1	2	2	2	2	2	2	7	0.857143	2	3	6	6	6	6	6	6	3	2	0.369184	6	6	6	5	5	0.213287	-0.45	1	1	5	3	3	4
18	1	1	1	1	1	1	1	a402397	NA	NA	NA	NA	NA	NA	0.338102	NA	0	1.2	1	1	1	2	1	1	-1	2	2	1	1	2	3	1	2	2	1	-2.45123	NA	NA	NA	NA	NA	0.429954	NA	0	1	2	1	1	1
22	5.4	5	6	6	5	5	0	a429258	4	3	5	5	4	4	-1.13412	-0.416667	1	5	5	5	6	4	5	5	-0.8	2	4	2	4	3	4	5	4	3	4	-0.700628	NA	NA	NA	NA	NA	-0.836713	NA	0	1	5	5	4	5
24	7	7	7	7	7	7	0	a525386	7	7	7	7	7	7	1.28255	0	1	6.4	7	7	7	4	7	7	2.42857	1	1	7	1	7	7	7	3	1	1	-0.603372	NA	NA	NA	NA	NA	-0.236713	NA	0	1	7	7	7	7
25	5.8	7	7	3	6	6	0	a922194	NA	NA	NA	NA	NA	NA	1.08558	NA	0	6.4	6	7	7	7	5	7	0.25	2	3	6	6	6	6	2	3	5	2	-0.117094	7	7	7	7	7	1.05559	0.107692	1	1	6	5	6	5
26	3	3	3	3	3	3	1	a355325	NA	NA	NA	NA	NA	NA	-1.55079	NA	0	5	5	5	5	5	5	5	-0.277778	5	3	5	5	4	5	4	6	6	3	0.369184	NA	NA	NA	NA	NA	0.0632872	NA	0	1	5	5	4	3
20	5.2	6	6	6	5	3	1	a740027	6	6	7	7	6	6	-0.550787	1.16667	1	5.8	5	5	6	6	7	7	1	3	3	5	3	5	6	3	5	5	3	-0.117094	NA	NA	NA	NA	NA	-1.83671	NA	0	1	6	6	5	6
20	4.2	6	5	4	3	3	0	a834817	6	6	6	5	4	5	-0.650787	0.266667	1	4.8	3	6	6	3	6	5	0.047619	4	3	3	3	4	6	3	4	5	5	-0.21435	6	7	7	6	6	0.563287	0	1	1	7	6	6	6
21	4	4	4	4	4	4	0	a127895	4	5	4	4	4	4	-1.55079	0	1	5	5	5	5	5	5	4	-0.529412	3	3	3	4	3	3	4	3	4	3	-0.895139	NA	NA	NA	NA	NA	0.163287	NA	0	1	5	5	5	5
35	6	6	6	6	6	6	1	a497373	NA	NA	NA	NA	NA	NA	1.28255	NA	0	6	6	6	6	6	6	6	0.272727	6	6	6	6	6	6	6	6	6	6	1.73076	NA	NA	NA	NA	NA	0.163287	NA	0	1	7	6	6	4
20	4	5	4	3	4	4	1	a435129	NA	NA	NA	NA	NA	NA	-0.13412	NA	0	4.2	1	5	6	5	4	2	-1.52	2	3	2	3	3	3	2	6	3	3	-1.18691	NA	NA	NA	NA	NA	-1.23671	NA	0	1	6	6	5	4
23	5	6	6	3	5	5	1	a193268	7	7	7	7	7	7	0.00476886	1.27778	1	5.2	2	6	6	6	6	5	0.857143	3	2	5	6	3	7	3	3	6	3	-0.117094	NA	NA	NA	NA	NA	-0.503379	NA	0	1	6	2	2	3
21	6	6	6	6	6	6	1	a636600	NA	NA	NA	NA	NA	NA	-0.574596	NA	0	6	6	6	6	6	6	7	1.1	3	2	2	2	3	3	1	3	3	1	-1.8677	7	7	7	6	7	0.0775729	0.885714	1	1	6	2	2	6
23	3.8	4	4	3	4	4	1	a716977	5	5	4	4	3	3	-0.88412	-0.833333	1	5	5	5	5	5	5	5	0.411765	2	3	2	2	2	4	4	5	5	3	-0.992395	NA	NA	NA	NA	NA	0.163287	NA	0	1	5	3	3	3
22	3	3	3	3	3	3	1	a115874	NA	NA	NA	NA	NA	NA	0.949213	NA	0	5	5	5	5	5	5	5	-0.0434783	3	2	6	4	6	6	3	2	2	2	-0.603372	NA	NA	NA	NA	NA	NA	NA	0	1	6	4	6	5
19	5	6	6	6	4	3	1	a362623	7	7	7	7	6	6	1.04921	-0.1	1	4.2	5	4	3	5	4	4	-0.894737	5	3	5	5	6	4	5	6	5	3	0.46644	4	5	5	3	4	-0.670046	-0.966667	1	1	6	4	3	3
23	3	2	3	3	3	4	0	a537695	NA	NA	NA	NA	NA	NA	0.61588	NA	0	5	5	5	4	5	6	2	-0.421053	5	6	5	6	6	4	5	6	5	4	0.952718	7	7	6	7	7	0.563287	0.4	1	1	7	4	5	6
22	5	2	6	5	6	6	1	a225771	7	7	7	7	7	7	0.504769	0.777778	1	5.2	2	6	6	6	6	7	1.40909	7	3	5	7	7	5	7	7	5	3	1.34174	5	6	6	6	6	0.163287	-0.2	1	1	6	5	2	2
20	3.6	6	3	3	3	3	1	a221132	NA	NA	NA	NA	NA	NA	-0.48412	NA	0	5.4	5	6	5	6	5	6	0.956522	2	5	6	2	5	6	5	3	3	3	-0.21435	NA	NA	NA	NA	NA	-0.136713	NA	0	1	6	5	6	5
20	6	6	6	6	6	6	1	a461673	NA	NA	NA	NA	NA	NA	NA	NA	0	4.8	6	6	4	4	4	7	1.71429	3	3	2	3	5	5	3	5	3	3	-0.700628	NA	NA	NA	NA	NA	-0.436713	NA	0	1	5	5	6	5
22	7	7	7	7	7	7	0	a636026	NA	NA	NA	NA	NA	NA	0.143658	NA	0	3.8	4	3	4	4	4	7	1.57143	3	6	3	2	3	4	2	4	4	1	-0.992395	7	7	7	6	6	0.243287	0.52	1	1	6	4	2	3
21	7	7	7	7	7	7	1	a900739	NA	NA	NA	NA	NA	NA	1.28255	NA	0	1	1	1	1	1	1	7	0.55	3	2	5	5	6	6	5	3	5	2	-0.0198382	NA	NA	NA	NA	NA	NA	NA	0	1	6	3	4	3
28	2	2	2	2	2	2	0	a159278	NA	NA	NA	NA	NA	NA	1.28255	NA	0	2	2	2	2	2	2	2	-2.85	7	2	7	7	3	3	1	2	3	3	-0.408861	NA	NA	NA	NA	NA	-0.0367128	NA	0	1	2	6	6	7
18	5.2	6	6	2	6	6	1	a746173	7	7	7	7	7	7	1.28255	0	1	6.6	6	7	7	6	7	6	-0.615385	4	4	6	6	6	5	3	4	5	2	0.271929	NA	NA	NA	NA	NA	1.16329	NA	0	1	6	6	7	6
49	7	7	7	7	7	7	1	a581084	6	6	5	5	5	5	0.766674	-1.15079	1	7	7	7	7	7	7	7	0.73913	4	2	4	5	4	6	6	6	2	2	-0.117094	6	6	6	6	6	0.531708	-0.368421	1	1	6	5	4	5
23	3.4	2	5	3	5	2	1	a439576	7	7	7	7	7	7	-0.300787	1.58333	1	2.6	3	2	2	3	3	3	-2.92308	1	2	1	2	2	6	2	3	3	2	-1.77044	NA	NA	NA	NA	NA	0.283287	NA	0	1	3	6	6	5
23	7	7	7	7	7	7	0	a261974	NA	NA	NA	NA	NA	NA	-1.41745	NA	0	5.8	6	6	6	5	6	6	0.181818	4	5	5	6	4	5	3	5	5	2	0.174673	NA	NA	NA	NA	NA	-1.88671	NA	0	1	5	6	4	5
20	5.6	6	6	3	6	7	1	a489929	5	5	4	4	2	1	-2.21745	0	1	4.8	4	5	5	5	5	6	-0.190476	7	7	7	7	4	5	5	4	6	3	1.24449	5	6	6	3	3	-1.03671	-0.2	1	1	6	3	6	3
21	4	4	4	4	4	4	1	a584062	NA	NA	NA	NA	NA	NA	0.157547	NA	0	4	4	4	4	4	4	4	-0.526316	6	4	6	6	6	6	6	6	6	6	1.53625	NA	NA	NA	NA	NA	0.229954	NA	0	1	6	7	5	5
21	5.8	6	6	5	6	6	1	a201142	NA	NA	NA	NA	NA	NA	-0.38412	NA	0	4.6	5	6	4	4	4	2	-2.13043	5	4	6	6	4	6	6	6	5	3	0.855463	NA	NA	NA	NA	NA	-0.111713	NA	0	1	7	2	5	3
20	2.4	2	2	3	3	2	0	a456273	NA	NA	NA	NA	NA	NA	0.199213	NA	0	5.2	3	5	5	6	7	5	-0.666667	2	6	6	5	6	6	6	2	6	3	0.563696	NA	NA	NA	NA	NA	-0.236713	NA	0	1	6	5	3	6
21	6.8	7	7	7	7	6	0	a243250	NA	NA	NA	NA	NA	NA	0.61588	NA	0	4	4	4	4	4	4	4	-1.52	6	4	4	4	4	5	4	3	5	5	0.174673	NA	NA	NA	NA	NA	0.506144	NA	0	1	7	4	7	3
27	4	5	5	4	3	3	1	a463540	NA	NA	NA	NA	NA	NA	-0.661898	NA	0	5	5	5	6	5	4	5	0.0526316	6	5	3	5	2	4	3	3	5	1	-0.506117	6	6	4	6	5	-1.17005	0.733333	1	1	2	2	2	1
32	4.4	3	2	3	7	7	0	a785358	5	6	7	6	6	6	-0.488287	0.770833	1	4	3	5	5	2	5	2	-3.91667	3	7	3	4	3	6	5	5	3	3	-0.0198382	5	6	6	7	6	-0.222427	0.385714	1	1	7	6	6	7
22	5	6	4	4	4	7	0	a611732	NA	NA	NA	NA	NA	NA	NA	NA	0	5	4	4	6	6	5	6	2	2	3	4	2	2	6	3	6	3	4	-0.700628	NA	NA	NA	NA	NA	-2.03671	NA	0	1	7	6	5	6
21	5	5	3	5	6	6	1	a243666	NA	NA	NA	NA	NA	NA	-0.63412	NA	0	4.2	2	4	5	5	5	6	0.0416667	3	3	6	6	4	4	3	4	5	4	-0.0198382	NA	NA	NA	NA	NA	-0.436713	NA	0	1	7	5	2	4
40	4	4	3	4	3	6	0	a518049	5	4	5	5	5	5	-0.900787	0.0166667	1	4.6	5	5	3	5	5	5	-0.105263	4	3	3	5	6	3	3	6	5	2	-0.21435	NA	NA	NA	NA	NA	-0.311713	NA	0	1	3	5	5	4
22	3	3	3	3	3	3	0	a842800	4	4	4	4	4	3	-1.32856	-0.555556	1	3	3	3	3	3	3	3	-2.47619	3	4	6	7	4	5	5	3	4	3	0.174673	3	3	3	3	3	-1.47671	-1.36	1	1	7	6	7	6
22	2	2	2	2	2	2	0	a705207	NA	NA	NA	NA	NA	NA	0.449213	NA	0	6	6	6	6	6	6	5	1.16667	2	1	1	3	5	2	2	3	2	1	-1.96495	NA	NA	NA	NA	NA	-1.53671	NA	0	1	3	3	4	3
23	5	5	5	4	6	5	0	a666514	7	7	7	7	6	6	0.24088	0.708333	1	4.4	4	5	5	4	4	5	0.2	5	3	3	4	6	5	5	6	2	5	0.174673	NA	NA	NA	NA	NA	-0.0938557	NA	0	1	7	6	4	5
20	7	7	7	7	7	7	1	a376142	7	4	7	7	3	4	0.81588	-1.2	1	7	7	7	7	7	7	4	-2.04348	6	2	7	6	7	7	3	5	6	5	1.14723	NA	NA	NA	NA	NA	0.663287	NA	0	1	5	6	3	6
40	3.4	4	4	3	3	3	0	a518049	5	4	5	5	5	5	-0.900787	0.0166667	1	4.6	5	5	3	5	5	5	-0.105263	4	3	3	5	6	3	3	6	5	2	-0.21435	NA	NA	NA	NA	NA	-0.311713	NA	0	1	3	5	5	4
25	4.6	5	5	3	5	5	0	a537120	7	7	6	7	4	2	0.31588	-0.533333	1	3.4	3	3	3	4	4	6	1.8	3	3	7	4	5	5	4	5	5	3	0.174673	NA	NA	NA	NA	NA	-0.136713	NA	0	1	4	5	2	2
NA	4.6	6	3	6	5	3	1	a245450	5	5	5	5	7	7	0.167963	-0.21875	1	6	6	6	6	6	6	6	0.416667	3	6	6	6	7	6	6	4	7	3	1.14723	6	7	7	6	7	0.563287	0.2	1	1	6	6	5	5
23	4.6	5	5	3	5	5	0	a666514	7	7	7	7	6	5	0.24088	0.541667	1	4.4	5	5	4	4	4	5	0.2	5	3	3	4	6	5	5	6	2	5	0.174673	NA	NA	NA	NA	NA	-0.0938557	NA	0	1	7	6	4	5
23	4	4	4	4	4	4	1	a972177	NA	NA	NA	NA	NA	NA	NA	NA	0	4	4	4	4	4	4	4	-0.130435	2	5	4	4	5	4	3	5	7	6	0.271929	NA	NA	NA	NA	NA	NA	NA	0	1	6	6	4	4
21	5	5	5	3	6	6	0	a677474	NA	NA	NA	NA	NA	NA	-2.42579	NA	0	5	5	5	5	5	5	6	0	6	2	6	6	6	6	6	6	6	3	1.04997	NA	NA	NA	NA	NA	-0.97957	NA	0	1	7	5	2	6
25	4.6	5	5	3	5	5	0	a537120	7	7	6	7	4	3	0.31588	-0.366667	1	3.4	3	3	3	4	4	6	1.8	3	3	7	4	5	5	4	5	5	3	0.174673	NA	NA	NA	NA	NA	-0.136713	NA	0	1	4	5	2	2
NA	2.2	2	3	2	2	2	1	a273745	NA	NA	NA	NA	NA	NA	0.282547	NA	0	6.4	6	6	6	7	7	5	0.047619	3	2	3	6	4	3	2	4	3	2	-0.992395	NA	NA	NA	NA	NA	-0.0867128	NA	0	1	5	6	6	6
20	3.4	3	3	3	3	5	1	a880578	NA	NA	NA	NA	NA	NA	1.28255	NA	0	5.4	3	5	5	7	7	2	-3.30435	5	3	3	5	4	5	5	5	6	3	0.174673	NA	NA	NA	NA	NA	NA	NA	0	1	7	1	5	1
22	6	6	6	6	6	6	1	a718098	NA	NA	NA	NA	NA	NA	-0.328564	NA	0	6	6	6	6	6	6	6	0.541667	3	4	5	5	3	4	3	5	5	4	-0.117094	NA	NA	NA	NA	NA	0.0204301	NA	0	1	6	6	6	5
22	4	4	4	4	4	4	0	a870892	NA	NA	NA	NA	NA	NA	NA	NA	0	3	3	3	3	3	3	2	-2.20833	4	4	4	5	3	4	3	6	6	4	0.0774174	NA	NA	NA	NA	NA	NA	NA	0	1	3	4	3	4
26	3.4	3	4	4	4	2	0	a529588	5	5	5	5	5	5	-0.717453	0	1	6	6	6	6	6	6	4	0.863636	5	2	3	6	5	5	3	4	3	2	-0.408861	NA	NA	NA	NA	NA	-2.83671	NA	0	1	6	5	4	5
19	1.8	2	2	1	2	2	1	a994514	4	5	5	4	5	4	-0.525146	-0.692308	1	3.8	2	2	5	5	5	5	-0.347826	2	3	3	4	2	3	4	3	3	2	-1.28416	NA	NA	NA	NA	NA	NA	NA	0	1	5	5	3	5
20	5	7	5	3	3	7	0	a923974	1	3	1	1	4	5	-1.94934	-1.26812	1	3.2	1	2	3	4	6	4	0.2	5	5	6	3	4	6	5	6	5	6	0.855463	1	4	3	2	6	-2.21932	-0.417391	1	1	7	7	7	7
24	3	1	4	5	3	2	0	a504877	5	6	5	5	4	5	0.421436	-1.13889	1	5.2	4	3	7	6	6	5	-0.933333	5	7	6	5	4	3	4	3	7	5	0.660951	NA	NA	NA	NA	NA	0.496621	NA	0	1	5	6	5	4
21	6	6	6	6	6	6	0	a593868	NA	NA	NA	NA	NA	NA	-1.55079	NA	0	2.4	2	2	3	3	2	5	1.3913	4	3	6	4	6	4	6	6	6	4	0.660951	NA	NA	NA	NA	NA	-0.436713	NA	0	1	6	2	3	5
22	2	2	2	2	2	2	1	a827556	NA	NA	NA	NA	NA	NA	NA	NA	0	1	1	1	1	1	1	7	0.0625	2	2	2	2	4	4	2	2	3	2	-1.67318	NA	NA	NA	NA	NA	NA	NA	0	1	3	2	2	2
21	4.4	5	4	5	5	3	1	a312695	NA	NA	NA	NA	NA	NA	1.28255	NA	0	5.4	5	6	6	4	6	6	0.2	6	2	6	6	6	6	5	6	5	3	0.855463	NA	NA	NA	NA	NA	0.763287	NA	0	1	7	6	6	6
20	5.8	6	6	5	6	6	1	a221132	NA	NA	NA	NA	NA	NA	-0.48412	NA	0	5.4	5	5	5	6	6	6	0.956522	2	5	6	2	5	6	5	3	3	3	-0.21435	NA	NA	NA	NA	NA	-0.136713	NA	0	1	6	5	6	5
24	2.6	3	4	2	2	2	1	a261433	NA	NA	NA	NA	NA	NA	-0.00912002	NA	0	5.2	3	5	6	6	6	6	0.761905	1	1	6	1	3	3	2	2	2	1	-1.96495	6	6	6	6	6	0.0966205	0.0666667	1	1	7	6	3	5
20	7	7	7	7	7	7	0	a158055	7	7	5	5	5	5	0.258737	-0.309524	1	4	4	4	4	4	4	7	1.21739	5	2	7	3	7	7	6	3	7	5	0.952718	7	7	7	7	7	1.16329	0	1	1	7	5	6	7
19	4	1	6	1	6	6	1	a411113	NA	NA	NA	NA	NA	NA	-0.0507867	NA	0	6.2	6	6	6	6	7	4	-0.652174	2	2	2	1	1	2	1	2	2	2	-2.45123	NA	NA	NA	NA	NA	-0.122427	NA	0	1	2	3	3	2
21	5.8	6	7	5	6	5	0	a593868	4	4	2	2	3	5	-1.55079	-0.833333	1	1.6	1	2	1	2	2	2	-1.6087	4	3	6	4	6	4	6	6	6	4	0.660951	NA	NA	NA	NA	NA	-0.436713	NA	0	1	6	2	3	5
21	2.6	3	3	1	3	3	1	a909735	5	5	5	5	4	4	-1.25079	0.2	1	3	3	3	3	3	3	6	-0.333333	5	4	3	7	7	6	4	3	5	1	0.271929	6	6	6	6	6	1.06329	-0.9	1	1	5	5	3	6
21	3.4	4	2	4	3	4	1	a790045	NA	NA	NA	NA	NA	NA	1.28255	NA	0	4	4	4	4	4	4	6	0.52	6	4	2	6	6	6	4	4	6	1	0.271929	NA	NA	NA	NA	NA	1.02043	NA	0	1	4	1	2	1
20	6	6	6	6	6	6	1	a399089	NA	NA	NA	NA	NA	NA	1.10546	NA	0	4.4	4	4	5	5	4	6	-0.6	7	1	3	7	3	2	4	2	1	1	-1.08965	NA	NA	NA	NA	NA	0.286364	NA	0	1	6	5	1	4
21	2	2	1	1	3	3	1	a995814	NA	NA	NA	NA	NA	NA	1.14921	NA	0	6	6	6	5	6	7	4	-2.30435	7	2	3	5	5	6	2	3	3	1	-0.506117	NA	NA	NA	NA	NA	0.163287	NA	0	1	1	3	5	3
21	6	6	6	6	6	6	1	a554493	5	5	5	5	6	6	-0.550787	0.166667	1	6	6	6	6	6	6	7	0.5	4	5	6	5	6	6	6	5	6	5	1.14723	7	7	7	7	7	0.563287	0.6	1	1	6	6	5	5
20	4.6	4	4	5	5	5	0	a393771	7	7	7	7	7	7	0.511713	0.770833	1	4	4	5	5	3	3	6	-0.238095	3	3	3	2	4	5	3	3	3	3	-0.992395	NA	NA	NA	NA	NA	0.89056	NA	0	1	6	5	5	6
22	2	2	2	2	2	2	0	a899893	5	6	5	4	6	5	-0.356342	-0.194444	1	6	6	6	6	6	6	6	-0.05	6	2	6	6	6	3	3	5	6	2	0.271929	NA	NA	NA	NA	NA	0.194056	NA	0	1	6	6	3	3
22	4	5	4	4	3	4	1	a304037	NA	NA	NA	NA	NA	NA	-1.38412	NA	0	4.2	4	4	4	4	5	4	0	7	2	5	6	4	6	3	6	3	3	0.271929	NA	NA	NA	NA	NA	NA	NA	0	1	6	4	4	3
22	4.4	5	5	4	2	6	0	a899893	NA	NA	NA	NA	NA	NA	-0.356342	NA	0	6	6	6	6	6	6	6	-0.05	6	2	6	6	6	3	3	5	6	2	0.271929	7	7	7	7	6	0.194056	0.769231	1	1	6	6	3	3
33	6	6	6	6	6	6	0	a153738	NA	NA	NA	NA	NA	NA	NA	NA	0	5.6	6	6	6	4	6	3	-0.111111	6	6	6	6	6	6	6	6	6	5	1.63351	NA	NA	NA	NA	NA	0.163287	NA	0	1	6	5	5	5
21	5.6	6	5	6	5	6	1	a399907	6	6	6	6	5	6	0.297698	-0.181818	1	2.2	2	2	3	2	2	6	-0.318182	6	4	6	7	4	6	5	4	6	3	0.855463	7	7	5	6	6	0.39056	-0.0272727	1	1	6	6	6	6
22	1	1	1	1	1	1	0	a547068	NA	NA	NA	NA	NA	NA	1.20847	NA	0	6	6	6	6	6	6	7	0.0588235	5	6	6	6	4	6	2	3	3	2	0.0774174	7	7	7	7	7	0.838287	0.325	1	1	7	4	6	5
20	2.8	3	4	1	4	2	1	a435129	NA	NA	NA	NA	NA	NA	-0.13412	NA	0	5	5	7	3	5	5	3	-0.52	2	3	2	3	3	3	2	6	3	3	-1.18691	NA	NA	NA	NA	NA	-1.23671	NA	0	1	6	6	5	4
22	6	6	6	6	6	6	1	a116104	NA	NA	NA	NA	NA	NA	0.199213	NA	0	6	6	6	6	6	6	4	-1.21429	2	2	3	3	2	5	4	3	3	3	-1.18691	NA	NA	NA	NA	NA	NA	NA	0	1	3	4	4	3
33	4	3	4	4	4	5	1	a327025	6	6	6	6	5	6	-0.308362	0.424242	1	4	3	4	4	4	5	5	0.434783	2	4	5	5	5	5	5	5	5	4	0.271929	6	6	4	4	4	-1.63671	0.6	1	1	5	3	3	3
19	5.8	5	6	6	6	6	0	a517107	6	6	7	7	7	7	1.21588	-0.266667	1	5.4	5	6	5	5	6	6	-0.666667	5	4	6	6	6	5	6	6	6	3	1.04997	NA	NA	NA	NA	NA	NA	NA	0	1	6	6	5	5
22	2.8	4	3	2	2	3	1	a114974	NA	NA	NA	NA	NA	NA	-2.50912	NA	0	4.6	4	5	5	5	4	4	-0.875	3	2	5	4	5	4	2	2	5	2	-0.797883	NA	NA	NA	NA	NA	-1.83671	NA	0	1	5	6	4	4
21	6	6	6	6	6	6	1	a428751	NA	NA	NA	NA	NA	NA	0.30338	NA	0	5.6	5	5	6	6	6	5	-0.913043	7	6	6	7	6	7	6	6	7	6	2.11979	NA	NA	NA	NA	NA	-0.796713	NA	0	1	6	4	6	7
20	6	6	6	6	6	6	1	a793808	NA	NA	NA	NA	NA	NA	0.603059	NA	0	4.8	5	5	5	5	4	6	1.33333	6	5	3	6	6	6	5	6	6	3	0.952718	7	7	7	7	7	-0.0367128	1.2	1	1	6	2	5	2
19	5.8	5	6	6	6	6	0	a517107	6	6	7	7	7	7	1.21588	-0.266667	1	5.2	5	5	5	5	6	6	-0.666667	5	4	6	6	6	5	6	6	6	3	1.04997	NA	NA	NA	NA	NA	NA	NA	0	1	6	6	5	5
19	6	6	6	6	6	6	1	a902790	NA	NA	NA	NA	NA	NA	1.03255	NA	0	6.2	6	6	6	6	7	7	0.833333	3	3	6	6	4	7	1	6	4	3	0.0774174	NA	NA	NA	NA	NA	NA	NA	0	1	7	7	7	6
20	2.6	2	2	1	5	3	0	a348998	NA	NA	NA	NA	NA	NA	-0.25449	NA	0	4.2	6	6	1	4	4	5	0.52381	4	3	3	2	3	1	3	1	3	4	-1.47867	NA	NA	NA	NA	NA	-0.436713	NA	0	1	6	4	7	4
24	2.6	1	2	2	5	3	0	a158690	NA	NA	NA	NA	NA	NA	-1.38412	NA	0	3.8	5	6	4	2	2	4	-0.727273	7	2	6	6	6	5	3	5	3	3	0.369184	NA	NA	NA	NA	NA	NA	NA	0	1	7	6	5	7
29	2.6	2	3	2	3	3	1	a892764	5	5	5	5	7	7	-0.435402	0.384615	1	1.2	1	1	1	1	2	1	-4	6	3	3	7	7	6	6	6	6	4	1.14723	7	7	7	7	7	-1.30338	2.46667	1	1	5	7	5	5
32	7	7	7	7	7	7	0	a247183	7	7	7	7	7	7	1.09024	0.192308	1	7	7	7	7	7	7	6	-0.958333	4	4	5	4	6	6	7	7	7	7	1.439	7	7	7	7	7	1.16329	0	1	1	7	7	7	7
31	3	4	3	3	3	2	0	a356324	6	5	6	4	5	5	-0.770484	0.219697	1	5.6	4	6	7	6	5	5	-0.12	7	2	6	7	7	5	5	5	6	6	1.34174	5	5	4	2	3	-1.20193	-0.834783	1	1	6	6	5	6
29	4.2	3	4	5	5	4	0	a786584	NA	NA	NA	NA	NA	NA	0.282547	NA	0	3.2	3	4	3	4	2	5	-0.875	2	1	1	3	1	3	1	4	2	1	-2.25672	6	7	7	5	6	0.424826	-0.0615385	1	1	7	3	7	7
26	4.8	3	6	3	6	6	0	a957966	7	7	7	7	7	7	1.18731	0.0952381	1	6.8	6	7	7	7	7	3	-1	5	5	3	5	6	5	3	4	5	1	-0.0198382	NA	NA	NA	NA	NA	1.0542	NA	0	1	2	3	2	3
20	7	7	7	7	7	7	0	a355012	NA	NA	NA	NA	NA	NA	-0.38412	NA	0	7	7	7	7	7	7	6	0.25	3	7	3	5	5	6	5	6	6	6	0.952718	NA	NA	NA	NA	NA	0.739758	NA	0	1	5	5	5	4
20	4	2	5	5	3	5	0	a834817	6	6	6	5	5	6	-0.650787	0.6	1	5.4	3	6	6	5	7	6	1.04762	4	3	3	3	4	6	3	4	5	5	-0.21435	NA	NA	NA	NA	NA	0.563287	NA	0	1	7	6	6	6
19	5	5	5	5	5	5	1	a547568	7	7	7	7	7	7	1.25874	0.0238095	1	6	6	6	6	6	6	6	-0.36	4	4	6	3	6	5	5	5	6	4	0.563696	NA	NA	NA	NA	NA	1.16329	NA	0	1	7	5	5	4
39	5.8	6	6	5	6	6	0	a851550	7	7	6	7	7	7	-0.641696	1.75758	1	4.8	2	6	5	5	6	6	0.761905	6	1	3	2	2	3	3	6	6	1	-0.895139	6	6	6	6	6	-0.00337947	0.166667	1	1	5	5	3	3
29	6	7	7	3	7	6	1	a717615	NA	NA	NA	NA	NA	NA	-1.10634	NA	0	6	6	6	6	6	6	6	-0.428571	6	2	6	4	7	6	6	6	3	3	0.660951	6	6	6	6	6	-0.258935	0.422222	1	1	6	5	5	5
21	3.8	2	5	2	5	5	0	a999780	5	5	4	5	5	5	-0.850787	-0.0333333	1	3.6	2	5	4	3	4	7	1.22727	6	2	7	6	5	6	6	5	6	1	0.758207	4	5	6	2	4	-0.836713	-0.8	1	1	6	2	3	2
20	2.2	3	2	2	2	2	1	a450941	7	6	6	7	6	6	0.726991	-0.111111	1	6.2	6	6	7	6	6	6	-0.526316	2	1	7	3	3	5	3	2	6	1	-0.895139	NA	NA	NA	NA	NA	-0.0367128	NA	0	1	5	6	5	2
21	1.6	2	2	2	1	1	0	a732477	NA	NA	NA	NA	NA	NA	-1.13412	NA	0	6	6	6	6	6	6	4	-1.4	6	7	2	6	3	3	2	3	2	1	-0.700628	NA	NA	NA	NA	NA	-0.286713	NA	0	1	3	1	1	3
20	4.6	3	6	3	5	6	1	a275516	NA	NA	NA	NA	NA	NA	0.782547	NA	0	3.8	4	4	4	2	5	5	0.681818	1	3	5	6	3	5	4	2	2	2	-0.895139	6	6	6	6	6	-0.303379	0.466667	1	1	6	6	6	6
21	5	6	6	5	4	4	1	a954845	7	7	7	7	7	7	1.28255	0	1	4	4	4	4	4	4	7	0.458333	3	3	2	5	6	4	6	4	5	3	-0.117094	NA	NA	NA	NA	NA	1.02995	NA	0	1	7	5	6	5
22	6	6	6	6	6	6	1	a446412	NA	NA	NA	NA	NA	NA	NA	NA	0	6	6	6	6	6	6	6	0.380952	6	2	6	6	6	5	5	5	5	3	0.660951	NA	NA	NA	NA	NA	0.163287	NA	0	1	5	3	3	4
21	4.8	7	5	3	3	6	0	a959717	NA	NA	NA	NA	NA	NA	-0.717453	NA	0	4.2	3	6	6	3	3	7	1.59091	4	2	7	7	7	6	6	4	6	3	0.952718	NA	NA	NA	NA	NA	-0.636713	NA	0	1	5	5	3	5
23	4	4	4	4	4	4	0	a863769	NA	NA	NA	NA	NA	NA	NA	NA	0	4	4	4	4	4	4	4	0	4	3	4	4	1	4	4	4	5	3	-0.603372	NA	NA	NA	NA	NA	NA	NA	0	1	4	4	4	4
21	4.4	3	4	5	6	4	0	a159654	NA	NA	NA	NA	NA	NA	0.782547	NA	0	5.2	1	7	6	6	6	4	-1.2	2	3	4	3	3	3	3	3	4	2	-1.18691	NA	NA	NA	NA	NA	0.363287	NA	0	1	6	5	5	5
20	6	6	6	6	6	6	0	a282520	7	7	7	7	7	7	1.28255	0	1	6	6	6	6	6	6	6	0.590909	6	6	6	6	6	5	2	6	6	4	1.04997	NA	NA	NA	NA	NA	0.663287	NA	0	1	7	7	7	7
21	2.2	2	2	2	3	2	0	a189310	NA	NA	NA	NA	NA	NA	-0.717453	NA	0	2.6	2	2	2	5	2	6	-0.0416667	2	5	5	6	3	4	3	5	3	3	-0.311605	6	6	6	6	6	-0.189094	0.352381	1	1	6	3	3	2
22	6.8	7	6	7	7	7	1	a816224	NA	NA	NA	NA	NA	NA	0.100728	NA	0	6.2	6	6	7	6	6	6	0	6	6	6	6	7	6	6	5	5	6	1.63351	NA	NA	NA	NA	NA	0.496621	NA	0	1	6	6	6	6
21	5.2	7	7	1	4	7	0	a881543	7	7	7	7	7	7	-0.439676	1.72222	1	5.8	7	2	7	7	6	7	0.428571	1	2	6	2	4	4	3	4	3	3	-0.992395	7	1	7	6	7	-0.236713	0	1	1	7	5	7	6
21	3	6	2	2	2	3	1	a657981	5	6	6	4	6	5	0.0325466	-0.416667	1	4.8	3	5	5	5	6	4	-1.83333	3	2	6	6	6	6	3	5	6	2	0.271929	4	5	5	7	4	-0.470046	-0.366667	1	1	4	2	2	2
20	7	7	7	7	7	7	0	a423178	7	7	7	7	7	7	0.476991	0.805556	1	6.4	7	7	7	4	7	7	0.214286	5	1	7	5	7	4	6	5	1	3	0.174673	NA	NA	NA	NA	NA	1.16329	NA	0	1	7	7	7	4
21	2.2	3	3	2	2	1	1	a410061	NA	NA	NA	NA	NA	NA	1.28255	NA	0	2.4	3	3	3	2	1	5	0.625	4	1	3	5	3	4	3	2	3	2	-1.18691	NA	NA	NA	NA	NA	0.496621	NA	0	1	3	2	3	3
22	5.8	6	6	6	6	5	0	a674105	NA	NA	NA	NA	NA	NA	-0.717453	NA	0	5.4	6	7	3	5	6	6	0	6	2	5	6	5	7	5	5	6	2	0.660951	NA	NA	NA	NA	NA	-0.0367128	NA	0	1	7	6	6	6
23	6	6	6	6	6	6	0	a434867	NA	NA	NA	NA	NA	NA	-0.38412	NA	0	5	6	5	5	5	4	4	0.375	3	3	3	2	6	5	3	5	6	3	-0.311605	NA	NA	NA	NA	NA	0.363287	NA	0	1	5	4	6	4
20	2	1	1	6	1	1	0	a657145	NA	NA	NA	NA	NA	NA	0.449213	NA	0	7	7	7	7	7	7	7	1.65	6	5	4	4	4	3	4	4	4	3	-0.117094	NA	NA	NA	NA	NA	NA	NA	0	1	4	4	4	4
NA	3.4	2	4	5	3	3	0	a957687	5	5	5	5	5	5	-1.6619	0.944444	1	3.4	3	3	3	4	4	5	-0.45	2	2	2	2	6	6	2	6	6	6	-0.21435	NA	NA	NA	NA	NA	-1.451	NA	0	1	6	6	6	6
20	6	6	6	6	6	6	1	a120453	NA	NA	NA	NA	NA	NA	0.282547	NA	0	6	6	6	6	6	6	6	0.166667	3	2	3	2	2	5	3	3	5	3	-1.08965	NA	NA	NA	NA	NA	NA	NA	0	1	6	5	5	5
21	6	6	6	6	6	6	1	a835390	4	4	2	4	3	2	-1.47936	-1.07143	1	6	6	6	6	6	6	6	-0.047619	3	4	6	4	6	6	5	6	6	6	0.952718	6	6	5	4	5	0.176621	-0.813333	1	1	7	5	6	6
20	6.4	7	7	7	4	7	1	a857856	NA	NA	NA	NA	NA	NA	0.761713	NA	0	5.2	1	7	7	7	4	7	1.16667	5	2	1	7	4	3	1	1	1	1	-1.57593	5	7	4	7	7	0.376621	-0.213333	1	1	6	1	1	2
26	4	4	4	4	4	4	0	a529588	NA	NA	NA	NA	NA	NA	-0.717453	NA	0	4.4	4	4	2	6	6	2	-1.13636	5	2	3	6	5	5	3	4	3	2	-0.408861	NA	NA	NA	NA	NA	-2.83671	NA	0	1	6	5	4	5
21	6.2	6	6	7	6	6	0	a485573	NA	NA	NA	NA	NA	NA	0.226991	NA	0	4	2	6	6	1	5	3	-1.13043	2	3	6	2	3	5	2	2	3	2	-1.18691	NA	NA	NA	NA	NA	-0.836713	NA	0	1.33333	7	6	6	5
20	4.2	5	2	6	6	2	0	a456273	NA	NA	NA	NA	NA	NA	0.199213	NA	0	3.8	5	5	2	4	3	5	-0.666667	2	6	6	5	6	6	6	2	6	3	0.563696	NA	NA	NA	NA	NA	-0.236713	NA	0	1.33333	6	5	3	6
22	5	6	4	4	7	4	0	a611732	NA	NA	NA	NA	NA	NA	NA	NA	0	3.2	1	6	3	2	4	2	-2	2	3	4	2	2	6	3	6	3	4	-0.700628	NA	NA	NA	NA	NA	-2.03671	NA	0	1.33333	7	6	5	6
24	6	6	6	6	6	6	1	a400789	7	7	7	7	7	7	1.12465	0.157895	1	6	6	6	6	6	6	6	-0.0833333	6	3	6	6	6	6	3	5	4	3	0.563696	6	6	6	5	6	0.696621	-0.733333	1	1.33333	6	5	3	5
19	4	6	5	3	3	3	1	a935168	7	7	7	7	7	7	0.921436	0.361111	1	5	5	5	6	5	4	6	0.666667	7	6	3	7	5	4	3	4	5	2	0.369184	7	7	7	6	7	0.403287	0.56	1	1.33333	5	3	3	2
21	4	4	4	4	4	4	1	a792393	NA	NA	NA	NA	NA	NA	0.61588	NA	0	4	4	4	4	4	4	7	2.18182	4	2	4	4	4	4	4	4	1	2	-0.895139	NA	NA	NA	NA	NA	NA	NA	0	1.33333	1	2	2	2
21	4	4	4	4	4	4	0	a243250	NA	NA	NA	NA	NA	NA	0.61588	NA	0	3.4	3	3	4	3	4	4	-1.52	6	4	4	4	4	5	4	3	5	5	0.174673	6	6	6	6	6	0.506144	-0.342857	1	1.33333	7	4	7	3
20	4.8	6	6	3	6	3	1	a413438	4	4	4	5	5	6	-1.05079	0	1	4.8	5	5	5	3	6	6	0	6	3	4	6	6	3	5	6	5	5	0.660951	NA	NA	NA	NA	NA	NA	NA	0	1.33333	6	6	3	5
24	3	5	1	3	3	3	0	a158690	NA	NA	NA	NA	NA	NA	-1.38412	NA	0	5	2	6	7	3	7	4	-0.727273	7	2	6	6	6	5	3	5	3	3	0.369184	NA	NA	NA	NA	NA	NA	NA	0	1.33333	7	6	5	7
22	5.4	6	6	2	6	7	0	a674105	NA	NA	NA	NA	NA	NA	-0.717453	NA	0	5.8	6	5	6	6	6	6	0	6	2	5	6	5	7	5	5	6	2	0.660951	NA	NA	NA	NA	NA	-0.0367128	NA	0	1.33333	7	6	6	6
19	5.4	3	6	6	6	6	1	a419446	7	7	7	7	7	7	1.16796	0.114583	1	5.8	6	6	6	6	5	7	1.26316	5	5	4	6	4	6	6	5	4	3	0.563696	7	7	6	6	7	0.254196	0.509091	1	1.33333	6	5	5	5
21	3.4	2	2	5	5	3	0	a677474	5	5	4	4	4	4	-2.42579	1.04167	1	6	6	6	6	6	6	6	0	6	2	6	6	6	6	6	6	6	3	1.04997	5	5	5	5	5	-0.97957	0.142857	1	1.33333	7	5	2	6
22	4	4	4	4	4	4	1	a360354	NA	NA	NA	NA	NA	NA	NA	NA	0	4	4	4	4	4	4	4	-0.0454545	2	5	5	4	5	6	5	5	6	4	0.46644	NA	NA	NA	NA	NA	NA	NA	0	1.33333	6	5	5	5
22	4.4	6	4	4	4	4	0	a162742	NA	NA	NA	NA	NA	NA	-0.38412	NA	0	5.2	3	5	6	6	6	6	0.333333	3	6	3	4	5	6	5	3	6	3	0.174673	NA	NA	NA	NA	NA	-1.13671	NA	0	1.33333	3	6	5	5
22	4	4	4	4	4	4	1	a718098	NA	NA	NA	NA	NA	NA	-0.328564	NA	0	5	5	5	5	5	5	4	-1.45833	3	4	5	5	3	4	3	5	5	4	-0.117094	6	6	6	5	5	0.0204301	-0.257143	1	1.33333	6	6	6	5
39	5.4	6	6	3	6	6	0	a851550	1	1	1	1	1	1	-0.641696	-4.07576	1	5	5	5	3	6	6	5	-0.238095	6	1	3	2	2	3	3	6	6	1	-0.895139	4	4	4	4	4	-0.00337947	-1.83333	1	1.33333	5	5	3	3
33	3.6	3	3	4	4	4	1	a327025	NA	NA	NA	NA	NA	NA	-0.308362	NA	0	4.6	3	5	5	5	5	4	-0.565217	2	4	5	5	5	5	5	5	5	4	0.271929	3	5	4	3	3	-1.63671	-0.6	1	1.33333	5	3	3	3
22	6	6	6	6	6	6	1	a350583	NA	NA	NA	NA	NA	NA	0.282547	NA	0	6	6	6	6	6	6	6	0.105263	5	3	4	6	6	6	5	6	5	3	0.660951	NA	NA	NA	NA	NA	-1.33671	NA	0	1.33333	6	5	6	5
21	5.2	6	5	4	4	7	0	a427042	5	7	7	4	5	6	-0.50912	0.458333	1	3.8	2	3	4	3	7	3	-2.11765	4	2	3	3	4	5	3	4	4	3	-0.700628	NA	NA	NA	NA	NA	-0.436713	NA	0	1.33333	7	6	6	5
24	4	5	4	3	5	3	0	a564239	5	6	5	5	5	4	-0.175787	-0.541667	1	4.6	5	5	4	5	4	5	-0.166667	3	6	6	2	6	6	3	7	5	2	0.369184	NA	NA	NA	NA	NA	0.243287	NA	0	1.33333	6	5	3	3
24	4.8	3	6	4	6	5	1	a191621	NA	NA	NA	NA	NA	NA	-0.317453	NA	0	4	5	5	3	5	2	5	-0.916667	5	2	7	7	7	4	7	5	3	4	0.855463	6	6	6	6	6	-0.0992128	0.2625	1	1.33333	7	5	5	5
18	2	2	2	2	2	2	1	a402397	NA	NA	NA	NA	NA	NA	0.338102	NA	0	3	3	3	3	3	3	4	2	2	2	1	1	2	3	1	2	2	1	-2.45123	NA	NA	NA	NA	NA	0.429954	NA	0	1.33333	2	1	1	1
21	6.6	7	7	6	6	7	1	a243666	NA	NA	NA	NA	NA	NA	-0.63412	NA	0	5.4	4	6	6	6	5	7	1.04167	3	3	6	6	4	4	3	4	5	4	-0.0198382	NA	NA	NA	NA	NA	-0.436713	NA	0	1.33333	7	5	2	4
20	6	6	6	6	6	6	1	a399089	7	7	7	7	7	7	1.10546	0.177083	1	4.2	3	6	4	4	4	7	0.4	7	1	3	7	3	2	4	2	1	1	-1.08965	NA	NA	NA	NA	NA	0.286364	NA	0	1.33333	6	5	1	4
44	3.4	3	3	2	5	4	0	a980127	2	2	2	2	2	4	-1.98668	-1.39744	1	4.6	5	5	4	4	5	5	0.541667	3	5	5	6	4	5	5	4	4	3	0.174673	NA	NA	NA	NA	NA	-1.39227	NA	0	1.33333	7	5	5	3
25	6.6	7	5	7	7	7	0	a540778	7	6	7	7	7	7	0.751297	0.364583	1	5.4	4	6	5	6	6	7	0.894737	4	6	7	6	6	6	6	6	3	6	1.34174	6	5	6	5	5	0.218843	-0.655556	1	1.33333	1	5	6	7
20	6.2	6	6	7	5	7	0	a834817	NA	NA	NA	NA	NA	NA	-0.650787	NA	0	4.8	5	6	5	5	3	5	0.047619	4	3	3	3	4	6	3	4	5	5	-0.21435	NA	NA	NA	NA	NA	0.563287	NA	0	1.33333	7	6	6	6
20	5	5	5	5	5	5	0	a657145	7	7	7	7	4	7	0.449213	0.333333	1	3	3	3	3	3	3	4	-1.35	6	5	4	4	4	3	4	4	4	3	-0.117094	NA	NA	NA	NA	NA	NA	NA	0	1.33333	4	4	4	4
22	6	6	6	6	6	6	1	a895754	NA	NA	NA	NA	NA	NA	-0.788882	NA	0	5	7	7	7	2	2	6	0.857143	3	3	5	5	4	5	5	5	6	4	0.271929	NA	NA	NA	NA	NA	-0.0767128	NA	0	1.33333	6	4	4	4
21	4.4	5	5	3	5	4	1	a555471	6	6	6	6	6	6	-0.0137497	0.296296	1	4.6	5	3	5	5	5	5	-0.666667	5	3	6	6	7	6	6	3	3	3	0.563696	6	6	6	6	6	-0.0367128	0.2	1	1.33333	6	5	3	5
24	4	4	4	4	4	4	0	a705121	3	3	3	3	3	3	-2.71745	0	1	4	4	4	4	4	4	3	-1	7	6	5	5	5	4	4	4	6	6	0.952718	NA	NA	NA	NA	NA	NA	NA	0	1.33333	7	6	7	7
20	2.6	1	1	5	3	3	1	a880578	NA	NA	NA	NA	NA	NA	1.28255	NA	0	3.8	3	3	5	3	5	2	-3.30435	5	3	3	5	4	5	5	5	6	3	0.174673	NA	NA	NA	NA	NA	NA	NA	0	1.33333	7	1	5	1
26	3	3	3	3	3	3	1	a355325	NA	NA	NA	NA	NA	NA	-1.55079	NA	0	5	5	5	5	5	5	5	-0.277778	5	3	5	5	4	5	4	6	6	3	0.369184	7	7	7	7	7	0.0632872	1.1	1	1.33333	5	5	4	3
19	4.2	2	6	3	5	5	0	a243005	5	5	5	5	5	5	-0.717453	0	1	3.8	3	3	5	4	4	6	1.38095	2	5	2	2	5	3	3	5	3	2	-0.992395	NA	NA	NA	NA	NA	-0.0367128	NA	0	1.33333	6	6	6	6
22	5.4	6	6	5	5	5	0	a842800	2	2	4	3	4	4	-1.32856	-1.22222	1	4.6	3	5	4	5	6	5	-0.47619	3	4	6	7	4	5	5	3	4	3	0.174673	5	5	5	5	5	-1.47671	0.64	1	1.33333	7	6	7	6
24	7	7	7	7	7	7	1	a604205	7	7	7	7	7	7	0.901594	0.380952	1	5	5	5	5	5	5	7	0.615385	6	3	6	4	6	6	6	3	3	5	0.563696	NA	NA	NA	NA	NA	0.803287	NA	0	1.33333	7	6	5	6
21	7	7	7	7	7	7	1	a954845	7	7	7	7	7	7	1.28255	0	1	5	5	5	5	5	5	7	0.458333	3	3	2	5	6	4	6	4	5	3	-0.117094	NA	NA	NA	NA	NA	1.02995	NA	0	1.33333	7	5	6	5
20	6	5	7	4	7	7	1	a857856	NA	NA	NA	NA	NA	NA	0.761713	NA	0	3	4	3	1	6	1	7	1.16667	5	2	1	7	4	3	1	1	1	1	-1.57593	7	7	4	5	5	0.376621	-0.613333	1	1.33333	6	1	1	2
24	7	7	7	7	7	7	0	a685728	NA	NA	NA	NA	NA	NA	0.282547	NA	0	6	6	6	6	6	6	6	0.5	2	4	6	6	4	4	2	4	3	3	-0.408861	NA	NA	NA	NA	NA	1.16329	NA	0	1.33333	6	6	6	6
23	4	4	4	4	4	4	1	a288593	NA	NA	NA	NA	NA	NA	-1.71745	NA	0	4	4	4	4	4	4	4	-0.0909091	3	3	4	3	3	5	5	3	4	3	-0.603372	NA	NA	NA	NA	NA	NA	NA	0	1.33333	5	5	3	4
21	6	6	6	6	6	6	1	a428751	NA	NA	NA	NA	NA	NA	0.30338	NA	0	6	6	6	6	6	6	6	0.0869565	7	6	6	7	6	7	6	6	7	6	2.11979	NA	NA	NA	NA	NA	-0.796713	NA	0	1.33333	6	4	6	7
28	7	7	7	7	7	7	0	a159278	NA	NA	NA	NA	NA	NA	1.28255	NA	0	6	6	6	6	6	6	6	1.15	7	2	7	7	3	3	1	2	3	3	-0.408861	NA	NA	NA	NA	NA	-0.0367128	NA	0	1.33333	2	6	6	7
23	5.6	6	5	6	6	5	1	a144972	NA	NA	NA	NA	NA	NA	0.00476886	NA	0	5.6	6	5	6	5	6	6	-0.541667	2	3	4	1	6	6	4	5	4	2	-0.506117	NA	NA	NA	NA	NA	1.16329	NA	0	1.33333	7	7	3	5
21	3.6	4	4	3	3	4	0	a319279	4	4	4	4	3	3	-0.800787	-1.25	1	6	6	6	6	6	6	6	0.608696	2	7	6	6	7	6	6	7	7	7	1.82802	NA	NA	NA	NA	NA	-0.0367128	NA	0	1.33333	7	7	4	6
22	5.6	6	5	6	6	5	0	a870892	NA	NA	NA	NA	NA	NA	NA	NA	0	4.2	4	3	2	6	6	6	1.79167	4	4	4	5	3	4	3	6	6	4	0.0774174	NA	NA	NA	NA	NA	NA	NA	0	1.33333	3	4	3	4
23	6.2	6	7	6	7	5	0	a261974	NA	NA	NA	NA	NA	NA	-1.41745	NA	0	6	6	5	6	6	7	7	1.18182	4	5	5	6	4	5	3	5	5	2	0.174673	NA	NA	NA	NA	NA	-1.88671	NA	0	1.33333	5	6	4	5
22	3.6	6	3	3	3	3	1	a115874	NA	NA	NA	NA	NA	NA	0.949213	NA	0	6	6	6	6	6	6	5	-0.0434783	3	2	6	4	6	6	3	2	2	2	-0.603372	NA	NA	NA	NA	NA	NA	NA	0	1.33333	6	4	6	5
20	6	6	6	6	6	6	1	a120453	NA	NA	NA	NA	NA	NA	0.282547	NA	0	5.8	6	5	6	6	6	6	0.166667	3	2	3	2	2	5	3	3	5	3	-1.08965	NA	NA	NA	NA	NA	NA	NA	0	1.33333	6	5	5	5
NA	6.4	7	7	6	7	5	1	a245450	4	5	5	5	5	5	0.167963	-1.05208	1	6	6	6	6	6	6	6	0.416667	3	6	6	6	7	6	6	4	7	3	1.14723	7	7	7	7	7	0.563287	0.6	1	1.33333	6	6	5	5
21	3.8	4	4	2	4	5	1	a995814	NA	NA	NA	NA	NA	NA	1.14921	NA	0	4.4	5	3	4	6	4	7	0.695652	7	2	3	5	5	6	2	3	3	1	-0.506117	NA	NA	NA	NA	NA	0.163287	NA	0	1.33333	1	3	5	3
19	4	2	3	3	6	6	1	a362623	NA	NA	NA	NA	NA	NA	1.04921	NA	0	4.8	4	5	4	5	6	4	-0.894737	5	3	5	5	6	4	5	6	5	3	0.46644	NA	NA	NA	NA	NA	-0.670046	NA	0	1.33333	6	4	3	3
20	7	7	7	7	7	7	1	a887418	NA	NA	NA	NA	NA	NA	0.949213	NA	0	7	7	7	7	7	7	6	-0.409091	3	7	6	5	7	7	6	7	7	5	1.73076	NA	NA	NA	NA	NA	NA	NA	0	1.33333	6	3	3	4
20	3.2	3	3	3	4	3	1	a355439	NA	NA	NA	NA	NA	NA	0.449213	NA	0	1.8	2	2	2	1	2	4	0.652174	3	1	3	7	3	3	1	1	1	1	-1.77044	NA	NA	NA	NA	NA	0.534716	NA	0	1.33333	1	1	1	1
27	5	5	5	5	5	5	1	a348455	NA	NA	NA	NA	NA	NA	NA	NA	0	5	5	5	5	5	5	6	0.0434783	3	1	3	6	4	3	3	2	2	1	-1.38142	7	7	7	7	7	1.16329	0	1	1.33333	7	7	5	7
20	4.8	7	5	6	4	2	0	a923974	NA	NA	NA	NA	NA	NA	-1.94934	NA	0	3.8	1	6	1	4	7	4	0.2	5	5	6	3	4	6	5	6	5	6	0.855463	NA	NA	NA	NA	NA	-2.21932	NA	0	1.33333	7	7	7	7
18	5.4	7	7	1	6	6	1	a746173	7	7	7	7	7	7	1.28255	0	1	6.8	6	7	7	7	7	7	0.384615	4	4	6	6	6	5	3	4	5	2	0.271929	NA	NA	NA	NA	NA	1.16329	NA	0	1.33333	6	6	7	6
27	7	7	7	7	7	7	0	a654014	NA	NA	NA	NA	NA	NA	0.886713	NA	0	6	6	6	6	6	6	6	0.454545	2	3	4	6	4	4	5	5	4	3	-0.21435	7	7	7	7	7	0.854196	0.309091	1	1.33333	5	5	6	6
22	3.4	4	3	3	3	4	1	a114974	3	1	1	1	1	1	-2.50912	-1.875	1	6	7	6	7	5	5	4	-0.875	3	2	5	4	5	4	2	2	5	2	-0.797883	NA	NA	NA	NA	NA	-1.83671	NA	0	1.33333	5	6	4	4
20	4.4	6	5	3	2	6	1	a745545	NA	NA	NA	NA	NA	NA	-1.36031	NA	0	4.4	3	5	2	6	6	5	-1.07692	3	6	4	2	5	3	2	4	3	4	-0.603372	NA	NA	NA	NA	NA	-0.122427	NA	0	1.33333	6	2	6	6
20	6	6	6	6	6	6	1	a116986	NA	NA	NA	NA	NA	NA	0.01588	NA	0	6	6	6	6	6	6	7	0.772727	2	6	6	5	6	6	7	6	6	6	1.34174	NA	NA	NA	NA	NA	0.163287	NA	0	1.33333	5	5	3	2
24	2	1	2	2	2	3	0	a367568	NA	NA	NA	NA	NA	NA	0.511713	NA	0	3	2	2	4	3	4	6	-0.176471	6	2	5	1	3	3	3	6	6	2	-0.506117	6	6	6	6	6	-0.0367128	0.2	1	1.33333	7	6	2	6
22	5.8	6	6	6	5	6	1	a446412	NA	NA	NA	NA	NA	NA	NA	NA	0	5.8	6	5	6	6	6	6	0.380952	6	2	6	6	6	5	5	5	5	3	0.660951	6	6	6	6	6	0.163287	0	1	1.33333	5	3	3	4
NA	2	2	2	2	2	2	1	a273745	7	7	7	7	6	6	0.282547	0.666667	1	6	6	5	6	6	7	3	-1.95238	3	2	3	6	4	3	2	4	3	2	-0.992395	NA	NA	NA	NA	NA	-0.0867128	NA	0	1.33333	5	6	6	6
31	3.4	3	4	3	4	3	0	a356324	6	6	5	4	5	4	-0.770484	0.0530303	1	5.8	5	6	6	6	6	5	-0.12	7	2	6	7	7	5	5	5	6	6	1.34174	6	6	3	5	4	-1.20193	0.165217	1	1.33333	6	6	5	6
23	4	4	4	4	4	4	0	a863769	NA	NA	NA	NA	NA	NA	NA	NA	0	4	4	4	4	4	4	4	0	4	3	4	4	1	4	4	4	5	3	-0.603372	NA	NA	NA	NA	NA	NA	NA	0	1.33333	4	4	4	4
20	3	3	3	3	3	3	1	a435129	7	6	6	7	7	7	-0.13412	1.08333	1	3.8	3	3	3	5	5	3	-0.52	2	3	2	3	3	3	2	6	3	3	-1.18691	NA	NA	NA	NA	NA	-1.23671	NA	0	1.33333	6	6	5	4
21	4.8	5	5	4	5	5	0	a127895	NA	NA	NA	NA	NA	NA	-1.55079	NA	0	3.6	3	3	4	4	4	4	-0.529412	3	3	3	4	3	3	4	3	4	3	-0.895139	NA	NA	NA	NA	NA	0.163287	NA	0	1.33333	5	5	5	5
19	3	3	3	3	3	3	1	a547568	NA	NA	NA	NA	NA	NA	1.25874	NA	0	3	3	3	3	3	3	5	-1.36	4	4	6	3	6	5	5	5	6	4	0.563696	NA	NA	NA	NA	NA	1.16329	NA	0	1.33333	7	5	5	4
21	6	6	6	6	6	6	1	a618647	7	7	7	7	7	7	1.17838	0.104167	1	6	6	6	6	6	6	5	-0.636364	1	5	2	3	5	7	6	6	5	2	-0.0198382	6	7	7	6	7	1.06329	-0.3	1	1.33333	7	5	5	6
21	6	6	6	6	6	6	1	a554493	5	5	5	5	6	6	-0.550787	0.166667	1	6	6	6	6	6	6	7	0.5	4	5	6	5	6	6	6	5	6	5	1.14723	7	7	7	7	7	0.563287	0.6	1	1.33333	6	6	5	5
32	4.2	3	2	3	7	6	0	a785358	7	7	7	6	7	5	-0.488287	1.27083	1	4.6	3	6	6	2	6	6	0.0833333	3	7	3	4	3	6	5	5	3	3	-0.0198382	NA	NA	NA	NA	NA	-0.222427	NA	0	1.33333	7	6	6	7
20	6	6	6	6	6	6	1	a221132	6	5	5	5	5	5	-0.48412	-0.0666667	1	5.6	6	5	5	6	6	6	0.956522	2	5	6	2	5	6	5	3	3	3	-0.21435	6	6	6	6	6	-0.136713	0.3	1	1.33333	6	5	6	5
21	6	6	5	6	7	6	0	a790525	NA	NA	NA	NA	NA	NA	-0.175787	NA	0	4	3	3	3	6	5	6	0.590909	3	3	2	3	2	3	2	2	5	3	-1.38142	NA	NA	NA	NA	NA	-0.0367128	NA	0	1.33333	6	6	6	6
21	3	2	3	4	5	1	0	a959717	NA	NA	NA	NA	NA	NA	-0.717453	NA	0	4.2	4	3	1	7	6	6	0.590909	4	2	7	7	7	6	6	4	6	3	0.952718	NA	NA	NA	NA	NA	-0.636713	NA	0	1.33333	5	5	3	5
29	2.6	1	5	1	3	3	1	a717615	5	5	5	5	5	5	-1.10634	0.388889	1	1.6	2	1	1	2	2	6	-0.428571	6	2	6	4	7	6	6	6	3	3	0.660951	4	6	6	6	6	-0.258935	0.0222222	1	1.33333	6	5	5	5
22	4.6	5	5	3	5	5	0	a218821	NA	NA	NA	NA	NA	NA	-0.88412	NA	0	4	4	4	4	4	4	5	0.863636	6	3	6	6	5	6	4	7	7	2	0.952718	6	6	6	6	6	-0.236713	0.4	1	1.33333	6	5	3	4
51	6	6	6	6	6	6	1	a254266	4	4	3	3	2	1	-0.592453	-2.29167	1	3.6	6	2	6	2	2	2	-0.625	2	6	3	7	4	6	4	3	3	3	-0.117094	NA	NA	NA	NA	NA	NA	NA	0	1.33333	6	5	1	2
22	6	6	6	6	6	6	1	a588358	NA	NA	NA	NA	NA	NA	1.11588	NA	0	6	6	6	6	6	6	5	-0.692308	4	3	3	6	3	5	4	4	3	3	-0.408861	5	4	5	5	5	-0.836713	-0.2	1	1.33333	5	5	3	3
21	3	3	3	3	3	3	0	a732477	NA	NA	NA	NA	NA	NA	-1.13412	NA	0	3.2	4	3	6	2	1	6	0.6	6	7	2	6	3	3	2	3	2	1	-0.700628	6	6	6	4	4	-0.286713	-0.35	1	1.33333	3	1	1	3
21	4.2	3	5	3	5	5	0	a999780	4	5	5	5	5	5	-0.850787	-0.0333333	1	4.2	5	5	4	3	4	7	1.22727	6	2	7	6	5	6	6	5	6	1	0.758207	NA	NA	NA	NA	NA	-0.836713	NA	0	1.33333	6	2	3	2
22	7	7	7	7	7	7	0	a547068	NA	NA	NA	NA	NA	NA	1.20847	NA	0	6.4	6	6	7	7	6	7	0.0588235	5	6	6	6	4	6	2	3	3	2	0.0774174	NA	NA	NA	NA	NA	0.838287	NA	0	1.33333	7	4	6	5
23	2	2	2	2	2	2	1	a439576	6	5	5	4	4	3	-0.300787	-0.916667	1	3	3	3	3	3	3	5	-0.923077	1	2	1	2	2	6	2	3	3	2	-1.77044	NA	NA	NA	NA	NA	0.283287	NA	0	1.33333	3	6	6	5
21	3.2	6	3	2	3	2	1	a446883	4	5	5	5	6	5	-0.63412	-0.0833333	1	5.2	6	5	5	5	5	7	0.956522	2	2	3	6	2	2	5	2	2	1	-1.47867	6	6	5	4	5	-0.792268	0.155556	1	1.33333	6	5	3	4
20	6.2	6	6	6	6	7	1	a489929	NA	NA	NA	NA	NA	NA	-2.21745	NA	0	5	5	4	5	6	5	6	-0.190476	7	7	7	7	4	5	5	4	6	3	1.24449	NA	NA	NA	NA	NA	-1.03671	NA	0	1.33333	6	3	6	3
26	6	6	6	6	6	6	0	a529588	6	6	4	6	6	6	-0.717453	0.666667	1	5.2	6	6	5	3	6	3	-0.136364	5	2	3	6	5	5	3	4	3	2	-0.408861	5	2	6	3	3	-2.83671	0.8	1	1.33333	6	5	4	5
24	2.4	3	2	2	2	3	1	a261433	NA	NA	NA	NA	NA	NA	-0.00912002	NA	0	6.4	6	6	6	7	7	6	0.761905	1	1	6	1	3	3	2	2	2	1	-1.96495	6	6	6	6	6	0.0966205	0.0666667	1	1.33333	7	6	3	5
29	4.6	3	5	5	5	5	1	a892764	5	5	5	5	5	5	-0.435402	-0.282051	1	5	5	5	5	5	5	5	0	6	3	3	7	7	6	6	6	6	4	1.14723	5	3	3	3	6	-1.30338	-0.533333	1	1.33333	5	7	5	5
21	5.2	5	6	3	6	6	1	a201142	7	6	6	4	7	6	-0.38412	0.666667	1	4.8	5	6	5	2	6	5	0.869565	5	4	6	6	4	6	6	6	5	3	0.855463	NA	NA	NA	NA	NA	-0.111713	NA	0	1.33333	7	2	5	3
NA	6.6	7	7	6	7	6	1	a788991	NA	NA	NA	NA	NA	NA	0.449213	NA	0	6.8	7	6	7	7	7	7	2.38889	2	1	4	6	5	3	2	5	2	3	-0.895139	NA	NA	NA	NA	NA	0.663287	NA	0	1.33333	7	6	4	6
21	4	7	4	1	5	3	0	a881543	NA	NA	NA	NA	NA	NA	-0.439676	NA	0	4.6	2	2	6	7	6	7	0.428571	1	2	6	2	4	4	3	4	3	3	-0.992395	NA	NA	NA	NA	NA	-0.236713	NA	0	1.33333	7	5	7	6
20	3.6	3	3	5	4	3	1	a911942	NA	NA	NA	NA	NA	NA	0.399213	NA	0	4.2	3	4	5	5	4	5	-1.25	5	6	6	7	4	6	5	5	5	3	0.952718	NA	NA	NA	NA	NA	0.62043	NA	0	1.33333	7	5	5	6
21	3	1	1	4	4	5	1	a189650	NA	NA	NA	NA	NA	NA	0.925404	NA	0	5.8	7	7	7	4	4	5	0.466667	1	4	2	3	2	3	1	1	4	1	-1.96495	7	7	7	7	7	0.523287	0.64	1	1.33333	7	7	7	7
21	3	3	3	3	3	3	1	a909735	NA	NA	NA	NA	NA	NA	-1.25079	NA	0	3	3	3	3	3	3	7	0.666667	5	4	3	7	7	6	4	3	5	1	0.271929	NA	NA	NA	NA	NA	1.06329	NA	0	1.33333	5	5	3	6
21	5.8	6	6	5	6	6	0	a159654	NA	NA	NA	NA	NA	NA	0.782547	NA	0	5.4	5	5	5	6	6	5	-0.2	2	3	4	3	3	3	3	3	4	2	-1.18691	NA	NA	NA	NA	NA	0.363287	NA	0	1.33333	6	5	5	5
40	5.8	6	6	6	6	5	0	a518049	6	6	5	6	3	2	-0.900787	-0.15	1	5.2	6	6	5	4	5	6	0.894737	4	3	3	5	6	3	3	6	5	2	-0.21435	NA	NA	NA	NA	NA	-0.311713	NA	0	1.33333	3	5	5	4
21	5.2	6	6	6	2	6	0	a390428	6	6	5	6	4	5	-0.479358	0.0952381	1	5	2	6	6	6	5	5	-0.631579	6	7	7	7	5	6	5	5	6	5	1.63351	NA	NA	NA	NA	NA	0.163287	NA	0	1.33333	6	6	4	5
24	5.4	7	6	6	3	5	1	a300803	7	7	7	7	7	7	1.07421	0.208333	1	6.2	5	5	7	7	7	7	2.70833	3	4	5	3	4	5	5	5	3	3	-0.21435	7	7	7	7	7	1.02995	0.133333	1	1.33333	6	3	3	6
22	6	6	6	6	6	6	0	a705207	NA	NA	NA	NA	NA	NA	0.449213	NA	0	5.8	6	6	6	6	5	6	2.16667	2	1	1	3	5	2	2	3	2	1	-1.96495	NA	NA	NA	NA	NA	-1.53671	NA	0	1.33333	3	3	4	3
20	7	7	7	7	7	7	1	a376142	NA	NA	NA	NA	NA	NA	0.81588	NA	0	5.8	6	6	6	6	5	6	-0.0434783	6	2	7	6	7	7	3	5	6	5	1.14723	7	7	7	7	7	0.663287	0.5	1	1.33333	5	6	3	6
20	3.2	4	4	4	2	2	0	a393771	NA	NA	NA	NA	NA	NA	0.511713	NA	0	5.4	4	6	6	6	5	6	-0.238095	3	3	3	2	4	5	3	3	3	3	-0.992395	NA	NA	NA	NA	NA	0.89056	NA	0	1.33333	6	5	5	6
21	1.8	2	2	1	2	2	1	a197188	NA	NA	NA	NA	NA	NA	0.36588	NA	0	1.6	1	2	2	2	1	5	-0.5	2	2	1	5	5	3	5	3	3	1	-1.18691	NA	NA	NA	NA	NA	0.513287	NA	0	1.33333	5	3	3	2
25	5.4	7	7	3	7	3	0	a922194	7	7	7	7	7	7	1.08558	0.19697	1	6.6	6	6	7	7	7	7	0.25	2	3	6	6	6	6	2	3	5	2	-0.117094	7	7	7	7	7	1.05559	0.107692	1	1.33333	6	5	6	5
23	3	3	3	3	3	3	1	a716977	NA	NA	NA	NA	NA	NA	-0.88412	NA	0	4.6	3	5	5	5	5	5	0.411765	2	3	2	2	2	4	4	5	5	3	-0.992395	NA	NA	NA	NA	NA	0.163287	NA	0	1.33333	5	3	3	3
21	7	7	7	7	7	7	1	a324645	NA	NA	NA	NA	NA	NA	0.282547	NA	0	7	7	7	7	7	7	7	0.933333	7	5	3	7	5	4	3	5	3	3	0.271929	1	1	1	1	1	-0.37957	-4.45714	1	1.33333	7	7	7	7
25	6	6	6	6	6	6	0	a806639	NA	NA	NA	NA	NA	NA	NA	NA	0	3.6	2	6	6	2	2	4	-1.92308	4	6	6	6	6	5	1	1	6	6	0.46644	NA	NA	NA	NA	NA	NA	NA	0	1.33333	7	2	6	7
19	3	6	2	3	2	2	1	a411113	7	7	7	7	7	7	-0.0507867	1.33333	1	6	6	6	6	6	6	5	0.347826	2	2	2	1	1	2	1	2	2	2	-2.45123	NA	NA	NA	NA	NA	-0.122427	NA	0	1.33333	2	3	3	2
21	4.8	6	6	4	6	2	1	a327881	NA	NA	NA	NA	NA	NA	1.28255	NA	0	5.2	6	5	5	4	6	5	0.0714286	2	1	2	2	3	7	4	5	1	1	-1.38142	NA	NA	NA	NA	NA	1.16329	NA	0	1.33333	7	3	5	4
38	3.6	3	3	6	3	3	1	a719419	NA	NA	NA	NA	NA	NA	-0.217453	NA	0	3.8	4	5	3	2	5	6	0.6	7	2	7	7	6	5	7	3	3	3	0.758207	6	6	6	6	6	-0.156713	0.32	1	1.33333	6	6	5	5
20	2.8	2	6	2	2	2	1	a275516	NA	NA	NA	NA	NA	NA	0.782547	NA	0	4.6	5	5	5	5	3	5	0.681818	1	3	5	6	3	5	4	2	2	2	-0.895139	NA	NA	NA	NA	NA	-0.303379	NA	0	1.33333	6	6	6	6
21	4	6	3	3	4	4	0	a158692	NA	NA	NA	NA	NA	NA	0.282547	NA	0	5.2	2	6	6	6	6	6	-0.111111	6	6	5	6	6	3	4	5	4	3	0.563696	NA	NA	NA	NA	NA	NA	NA	0	1.33333	5	2	3	4
19	2.6	3	2	1	5	2	1	a994514	5	4	4	4	4	4	-0.525146	-1.02564	1	5	6	4	5	5	5	2	-3.34783	2	3	3	4	2	3	4	3	3	2	-1.28416	NA	NA	NA	NA	NA	NA	NA	0	1.33333	5	5	3	5
32	7	7	7	7	7	7	0	a247183	NA	NA	NA	NA	NA	NA	1.09024	NA	0	7	7	7	7	7	7	7	0.0416667	4	4	5	4	6	6	7	7	7	7	1.439	NA	NA	NA	NA	NA	1.16329	NA	0	1.33333	7	7	7	7
20	3.6	4	3	3	5	3	1	a967425	NA	NA	NA	NA	NA	NA	-0.38412	NA	0	5	4	5	5	6	5	5	0.130435	6	3	5	5	7	5	5	6	6	3	0.855463	NA	NA	NA	NA	NA	-1.06171	NA	0	1.33333	5	6	5	3
21	7	7	7	7	7	7	1	a365456	7	7	7	7	7	7	1.17421	0.108333	1	7	7	7	7	7	7	7	0.608696	3	4	3	1	3	3	6	3	2	4	-0.992395	7	7	7	7	7	1.16329	0	1	1.33333	7	7	7	7
19	2.2	2	3	2	2	2	1	a994514	5	4	4	5	5	5	-0.525146	-0.525641	1	2.8	3	3	2	3	3	3	-2.34783	2	3	3	4	2	3	4	3	3	2	-1.28416	NA	NA	NA	NA	NA	NA	NA	0	1.33333	5	5	3	5
23	3	2	2	4	3	4	0	a537695	NA	NA	NA	NA	NA	NA	0.61588	NA	0	3.6	2	3	4	5	4	1	-1.42105	5	6	5	6	6	4	5	6	5	4	0.952718	NA	NA	NA	NA	NA	0.563287	NA	0	1.33333	7	4	5	6
24	5.6	6	6	6	5	5	0	a694367	NA	NA	NA	NA	NA	NA	0.282547	NA	0	5.8	7	6	6	4	6	4	-1.21053	4	6	6	6	4	6	3	3	7	2	0.46644	NA	NA	NA	NA	NA	NA	NA	0	1.33333	7	7	5	7
23	4	4	4	4	4	4	1	a972177	NA	NA	NA	NA	NA	NA	NA	NA	0	4	4	4	4	4	4	4	-0.130435	2	5	4	4	5	4	3	5	7	6	0.271929	NA	NA	NA	NA	NA	NA	NA	0	1.33333	6	6	4	4
21	3.2	4	2	4	2	4	1	a790045	NA	NA	NA	NA	NA	NA	1.28255	NA	0	4.2	5	4	4	4	4	6	0.52	6	4	2	6	6	6	4	4	6	1	0.271929	6	6	6	6	6	1.02043	-0.857143	1	1.33333	4	1	2	1
21	7	7	7	7	7	7	1	a900739	NA	NA	NA	NA	NA	NA	1.28255	NA	0	5.4	5	5	6	6	5	7	0.55	3	2	5	5	6	6	5	3	5	2	-0.0198382	NA	NA	NA	NA	NA	NA	NA	0	1.33333	6	3	4	3
22	7	7	7	7	7	7	1	a459812	NA	NA	NA	NA	NA	NA	NA	NA	0	7	7	7	7	7	7	6	-0.75	6	6	6	6	6	7	6	6	6	6	1.82802	NA	NA	NA	NA	NA	0.663287	NA	0	1.33333	5	5	5	4
23	6.4	7	7	6	6	6	0	a394193	NA	NA	NA	NA	NA	NA	0.143658	NA	0	6	6	6	6	6	6	6	0.0909091	5	2	3	6	6	6	5	6	3	4	0.369184	6	6	6	6	6	0.113287	0.05	1	1.33333	3	5	6	5
26	2.4	2	2	2	2	4	1	a527508	NA	NA	NA	NA	NA	NA	0.449213	NA	0	3.6	2	4	4	4	4	4	-0.954545	1	3	3	3	3	5	3	5	5	1	-0.992395	NA	NA	NA	NA	NA	NA	NA	0	1.33333	4	2	2	2
22	2.6	2	3	2	3	3	0	a252727	NA	NA	NA	NA	NA	NA	NA	NA	0	5.4	5	5	6	6	5	4	-1.08333	3	3	6	7	6	6	4	6	6	6	1.04997	NA	NA	NA	NA	NA	NA	NA	0	1.33333	6	1	2	7
21	6.8	6	7	7	7	7	0	a281721	7	7	7	7	7	7	0.560324	0.722222	1	7	7	7	7	7	7	7	0.117647	4	6	5	6	3	5	5	6	4	6	0.758207	5	7	7	6	7	0.563287	0	1	1.33333	5	3	3	6
22	5.4	6	5	5	5	6	0	a262465	6	6	6	6	7	6	0.532547	-0.0833333	1	5.6	6	6	5	6	5	6	0.125	5	2	5	6	6	6	5	5	5	4	0.660951	6	6	6	6	6	0.663287	-0.5	1	1.33333	6	3	3	3
20	6	6	6	6	6	6	0	a282520	NA	NA	NA	NA	NA	NA	1.28255	NA	0	6	6	6	6	6	6	5	-0.409091	6	6	6	6	6	5	2	6	6	4	1.04997	NA	NA	NA	NA	NA	0.663287	NA	0	1.33333	7	7	7	7
20	5	7	6	1	6	5	0	a348998	7	5	6	4	4	5	-0.25449	-0.296296	1	5	6	6	4	4	5	4	-0.47619	4	3	3	2	3	1	3	1	3	4	-1.47867	5	6	6	5	4	-0.436713	-0.2	1	1.33333	6	4	7	4
NA	3	3	3	3	3	3	0	a957687	5	4	4	4	4	4	-1.6619	0.111111	1	4	4	4	4	4	4	5	-0.45	2	2	2	2	6	6	2	6	6	6	-0.21435	NA	NA	NA	NA	NA	-1.451	NA	0	1.33333	6	6	6	6
22	6	6	6	6	6	6	1	a892692	NA	NA	NA	NA	NA	NA	1.28255	NA	0	6	6	6	6	6	6	7	0.52381	2	4	2	7	3	3	2	3	3	1	-1.18691	NA	NA	NA	NA	NA	0.963287	NA	0	1.33333	6	3	4	2
21	6	6	6	6	6	6	0	a791036	NA	NA	NA	NA	NA	NA	NA	NA	0	5.2	2	6	6	6	6	6	0.0526316	6	6	6	6	6	5	6	5	6	6	1.53625	6	6	6	6	6	0.163287	0	1	1.33333	6	6	5	5
21	5.2	3	6	5	6	6	0	a189310	NA	NA	NA	NA	NA	NA	-0.717453	NA	0	5.8	6	5	6	6	6	6	-0.0416667	2	5	5	6	3	4	3	5	3	3	-0.311605	6	6	4	4	6	-0.189094	-0.447619	1	1.33333	6	3	3	2
38	6	6	6	6	6	6	1	a391534	NA	NA	NA	NA	NA	NA	0.0825466	NA	0	6	6	6	6	6	6	6	-0.1	6	6	3	6	6	6	6	6	6	4	1.24449	6	6	6	6	6	0.0966205	0.0666667	1	1.33333	6	6	4	5
21	5.8	5	6	6	6	6	1	a636600	NA	NA	NA	NA	NA	NA	-0.574596	NA	0	3.2	3	3	6	3	1	5	-0.9	3	2	2	2	3	3	1	3	3	1	-1.8677	NA	NA	NA	NA	NA	0.0775729	NA	0	1.33333	6	2	2	6
26	5.6	5	7	2	7	7	0	a957966	NA	NA	NA	NA	NA	NA	1.18731	NA	0	3.4	3	4	5	2	3	3	-1	5	5	3	5	6	5	3	4	5	1	-0.0198382	7	7	7	7	7	1.0542	0.109091	1	1.33333	2	3	2	3
20	4.6	3	3	7	7	3	1	a740027	3	4	3	4	2	3	-0.550787	-2	1	5.2	3	3	6	7	7	5	-1	3	3	5	3	5	6	3	5	5	3	-0.117094	NA	NA	NA	NA	NA	-1.83671	NA	0	1.33333	6	6	5	6
21	1	1	1	1	1	1	1	a392706	NA	NA	NA	NA	NA	NA	-0.88412	NA	0	6.8	7	7	7	7	6	6	0.2	2	3	6	6	3	3	6	3	3	2	-0.506117	NA	NA	NA	NA	NA	NA	NA	0	1.33333	6	5	2	3
20	5.4	6	4	5	6	6	1	a450941	7	7	7	7	7	7	0.726991	0.555556	1	6.2	6	6	7	6	6	6	-0.526316	2	1	7	3	3	5	3	2	6	1	-0.895139	NA	NA	NA	NA	NA	-0.0367128	NA	0	1.33333	5	6	5	2
24	1	1	1	1	1	1	0	a525386	NA	NA	NA	NA	NA	NA	1.28255	NA	0	4	4	4	4	4	4	4	-0.571429	1	1	7	1	7	7	7	3	1	1	-0.603372	NA	NA	NA	NA	NA	-0.236713	NA	0	1.33333	7	7	7	7
21	1.6	1	2	2	2	1	1	a399907	6	5	6	5	6	5	0.297698	-0.515152	1	6.6	7	6	7	6	7	4	-2.31818	6	4	6	7	4	6	5	4	6	3	0.855463	5	4	4	5	3	0.39056	-2.02727	1	1.33333	6	6	6	6
20	6	6	6	6	6	6	1	a461673	NA	NA	NA	NA	NA	NA	NA	NA	0	4.8	6	6	4	4	4	5	-0.285714	3	3	2	3	5	5	3	5	3	3	-0.700628	NA	NA	NA	NA	NA	-0.436713	NA	0	1.33333	5	5	6	5
20	6.4	7	7	6	6	6	1	a465159	NA	NA	NA	NA	NA	NA	0.306356	NA	0	6.4	6	7	6	7	6	5	-1.33333	4	6	6	5	2	6	5	2	3	3	-0.0198382	2	1	1	1	1	0.223287	-4.86	1	1.33333	6	3	1	3
25	4.8	4	5	5	5	5	1	a962336	NA	NA	NA	NA	NA	NA	1.28255	NA	0	5.2	6	6	6	4	4	5	0.125	6	5	6	6	6	6	6	6	6	5	1.53625	NA	NA	NA	NA	NA	0.163287	NA	0	1.33333	5	3	3	3
21	6	6	6	6	6	6	0	a593868	NA	NA	NA	NA	NA	NA	-1.55079	NA	0	2.4	2	2	2	2	4	5	1.3913	4	3	6	4	6	4	6	6	6	4	0.660951	NA	NA	NA	NA	NA	-0.436713	NA	0	1.33333	6	2	3	5
20	7	7	7	7	7	7	1	a626264	4	2	7	7	1	1	-1.09841	-0.952381	1	5.8	6	6	6	5	6	6	-0.130435	3	1	5	7	7	3	3	5	3	1	-0.408861	NA	NA	NA	NA	NA	0.538287	NA	0	1.33333	5	3	4	5
22	2	2	2	2	2	2	1	a225771	NA	NA	NA	NA	NA	NA	0.504769	NA	0	6	5	6	6	7	6	6	0.409091	7	3	5	7	7	5	7	7	5	3	1.34174	NA	NA	NA	NA	NA	0.163287	NA	0	1.33333	6	5	2	2
20	6	6	6	6	6	6	1	a793808	NA	NA	NA	NA	NA	NA	0.603059	NA	0	3.4	3	3	4	3	4	4	-0.666667	6	5	3	6	6	6	5	6	6	3	0.952718	NA	NA	NA	NA	NA	-0.0367128	NA	0	1.33333	6	2	5	2
21	5.8	6	6	6	6	5	1	a835390	4	5	5	5	4	5	-1.47936	0.428571	1	5.6	6	6	6	5	5	6	-0.047619	3	4	6	4	6	6	5	6	6	6	0.952718	NA	NA	NA	NA	NA	0.176621	NA	0	1.33333	7	5	6	6
22	2	2	2	2	2	2	1	a827556	NA	NA	NA	NA	NA	NA	NA	NA	0	1	1	1	1	1	1	7	0.0625	2	2	2	2	4	4	2	2	3	2	-1.67318	NA	NA	NA	NA	NA	NA	NA	0	1.33333	3	2	2	2
25	4.8	5	5	3	5	6	0	a749112	6	7	7	7	7	7	-0.0507867	1.16667	1	3	3	2	2	3	5	4	-0.368421	2	3	5	3	5	5	5	3	3	2	-0.603372	NA	NA	NA	NA	NA	-0.616713	NA	0	1.33333	6	3	4	3
21	4.6	4	5	3	5	6	1	a410061	7	7	7	7	7	7	1.28255	0	1	6.6	6	7	6	7	7	4	-0.375	4	1	3	5	3	4	3	2	3	2	-1.18691	5	4	4	4	3	0.496621	-2.33333	1	1.33333	3	2	3	3
20	6	6	6	6	6	6	0	a355012	NA	NA	NA	NA	NA	NA	-0.38412	NA	0	6.8	7	7	6	7	7	6	0.25	3	7	3	5	5	6	5	6	6	6	0.952718	NA	NA	NA	NA	NA	0.739758	NA	0	1.33333	5	5	5	4
24	5.6	6	6	6	4	6	1	a400789	NA	NA	NA	NA	NA	NA	1.12465	NA	0	5.6	6	6	6	4	6	6	-0.0833333	6	3	6	6	6	6	3	5	4	3	0.563696	NA	NA	NA	NA	NA	0.696621	NA	0	1.66667	6	5	3	5
21	3.8	4	4	3	5	3	0	a243250	NA	NA	NA	NA	NA	NA	0.61588	NA	0	3.8	3	2	6	4	4	5	-0.52	6	4	4	4	4	5	4	3	5	5	0.174673	NA	NA	NA	NA	NA	0.506144	NA	0	1.66667	7	4	7	3
20	6	6	6	6	6	6	0	a282520	NA	NA	NA	NA	NA	NA	1.28255	NA	0	6	6	6	6	6	6	5	-0.409091	6	6	6	6	6	5	2	6	6	4	1.04997	NA	NA	NA	NA	NA	0.663287	NA	0	1.66667	7	7	7	7
31	3.2	2	4	4	4	2	0	a356324	NA	NA	NA	NA	NA	NA	-0.770484	NA	0	5	5	6	6	4	4	5	-0.12	7	2	6	7	7	5	5	5	6	6	1.34174	NA	NA	NA	NA	NA	-1.20193	NA	0	1.66667	6	6	5	6
20	7	7	7	7	7	7	1	a626264	NA	NA	NA	NA	NA	NA	-1.09841	NA	0	2.8	5	2	2	2	3	7	0.869565	3	1	5	7	7	3	3	5	3	1	-0.408861	NA	NA	NA	NA	NA	0.538287	NA	0	1.66667	5	3	4	5
21	3.4	3	5	1	4	4	1	a410061	NA	NA	NA	NA	NA	NA	1.28255	NA	0	4	4	4	4	4	4	4	-0.375	4	1	3	5	3	4	3	2	3	2	-1.18691	NA	NA	NA	NA	NA	0.496621	NA	0	1.66667	3	2	3	3
23	3.6	2	4	4	4	4	1	a193268	NA	NA	NA	NA	NA	NA	0.00476886	NA	0	5	4	5	5	6	5	4	-0.142857	3	2	5	6	3	7	3	3	6	3	-0.117094	NA	NA	NA	NA	NA	-0.503379	NA	0	1.66667	6	2	2	3
21	6.6	6	7	7	7	6	0	a790525	NA	NA	NA	NA	NA	NA	-0.175787	NA	0	4.2	4	2	6	5	4	3	-2.40909	3	3	2	3	2	3	2	2	5	3	-1.38142	NA	NA	NA	NA	NA	-0.0367128	NA	0	1.66667	6	6	6	6
29	5.8	7	7	7	2	6	1	a717615	NA	NA	NA	NA	NA	NA	-1.10634	NA	0	6	6	6	6	6	6	7	0.571429	6	2	6	4	7	6	6	6	3	3	0.660951	NA	NA	NA	NA	NA	-0.258935	NA	0	1.66667	6	5	5	5
22	4	4	3	4	4	5	1	a350583	NA	NA	NA	NA	NA	NA	0.282547	NA	0	4.4	4	4	5	5	4	6	0.105263	5	3	4	6	6	6	5	6	5	3	0.660951	NA	NA	NA	NA	NA	-1.33671	NA	0	1.66667	6	5	6	5
32	7	7	7	7	7	7	0	a247183	NA	NA	NA	NA	NA	NA	1.09024	NA	0	3.8	3	3	3	3	7	7	0.0416667	4	4	5	4	6	6	7	7	7	7	1.439	NA	NA	NA	NA	NA	1.16329	NA	0	1.66667	7	7	7	7
21	7	7	7	7	7	7	1	a324645	NA	NA	NA	NA	NA	NA	0.282547	NA	0	7	7	7	7	7	7	7	0.933333	7	5	3	7	5	4	3	5	3	3	0.271929	NA	NA	NA	NA	NA	-0.37957	NA	0	1.66667	7	7	7	7
33	4	6	3	4	2	5	1	a327025	NA	NA	NA	NA	NA	NA	-0.308362	NA	0	3.2	2	5	3	2	4	5	0.434783	2	4	5	5	5	5	5	5	5	4	0.271929	NA	NA	NA	NA	NA	-1.63671	NA	0	1.66667	5	3	3	3
21	6.4	7	5	7	6	7	1	a243666	NA	NA	NA	NA	NA	NA	-0.63412	NA	0	4.6	5	6	3	6	3	7	1.04167	3	3	6	6	4	4	3	4	5	4	-0.0198382	NA	NA	NA	NA	NA	-0.436713	NA	0	1.66667	7	5	2	4
22	5.2	6	6	2	6	6	0	a705207	7	7	3	7	4	4	0.449213	-0.833333	1	6	6	6	6	6	6	6	2.16667	2	1	1	3	5	2	2	3	2	1	-1.96495	NA	NA	NA	NA	NA	-1.53671	NA	0	1.66667	3	3	4	3
22	3	2	3	4	2	4	0	a611732	NA	NA	NA	NA	NA	NA	NA	NA	0	5.6	6	5	6	6	5	5	1	2	3	4	2	2	6	3	6	3	4	-0.700628	NA	NA	NA	NA	NA	-2.03671	NA	0	1.66667	7	6	5	6
19	4.4	6	3	3	5	5	1	a935168	NA	NA	NA	NA	NA	NA	0.921436	NA	0	5.6	7	6	5	6	4	7	1.66667	7	6	3	7	5	4	3	4	5	2	0.369184	NA	NA	NA	NA	NA	0.403287	NA	0	1.66667	5	3	3	2
24	3.4	2	4	4	3	4	0	a386856	NA	NA	NA	NA	NA	NA	0.74088	NA	0	4	4	4	4	4	4	4	-1	2	4	6	6	6	7	5	2	4	6	0.563696	NA	NA	NA	NA	NA	-1.83671	NA	0	1.66667	5	5	6	7
24	2.6	2	3	4	2	2	1	a300803	NA	NA	NA	NA	NA	NA	1.07421	NA	0	6.8	7	7	7	7	6	7	2.70833	3	4	5	3	4	5	5	5	3	3	-0.21435	7	7	7	7	7	1.02995	0.133333	1	1.66667	6	3	3	6
21	5.4	6	6	4	5	6	0	a999780	NA	NA	NA	NA	NA	NA	-0.850787	NA	0	4.4	6	5	4	4	3	7	1.22727	6	2	7	6	5	6	6	5	6	1	0.758207	NA	NA	NA	NA	NA	-0.836713	NA	0	1.66667	6	2	3	2
20	7	7	7	7	7	7	1	a740027	NA	NA	NA	NA	NA	NA	-0.550787	NA	0	3.8	1	3	4	5	6	4	-2	3	3	5	3	5	6	3	5	5	3	-0.117094	NA	NA	NA	NA	NA	-1.83671	NA	0	1.66667	6	6	5	6
22	2	2	2	2	2	2	0	a636026	5	4	7	6	7	7	0.143658	0.138889	1	4	4	4	4	4	4	6	0.571429	3	6	3	2	3	4	2	4	4	1	-0.992395	NA	NA	NA	NA	NA	0.243287	NA	0	1.66667	6	4	2	3
21	4	4	4	4	4	4	0	a319279	NA	NA	NA	NA	NA	NA	-0.800787	NA	0	4	4	4	4	4	4	4	-1.3913	2	7	6	6	7	6	6	7	7	7	1.82802	NA	NA	NA	NA	NA	-0.0367128	NA	0	1.66667	7	7	4	6
22	5.4	6	6	3	6	6	1	a895754	7	7	6	6	4	4	-0.788882	0.738095	1	5.2	6	6	6	6	2	4	-1.14286	3	3	5	5	4	5	5	5	6	4	0.271929	5	5	5	5	5	-0.0767128	-0.76	1	1.66667	6	4	4	4
27	4	4	6	3	4	3	0	a654014	NA	NA	NA	NA	NA	NA	0.886713	NA	0	3.2	4	3	3	3	3	5	-0.545455	2	3	4	6	4	4	5	5	4	3	-0.21435	7	7	7	5	5	0.854196	-0.490909	1	1.66667	5	5	6	6
20	3	3	5	3	2	2	1	a880578	NA	NA	NA	NA	NA	NA	1.28255	NA	0	6	7	3	6	7	7	3	-2.30435	5	3	3	5	4	5	5	5	6	3	0.174673	NA	NA	NA	NA	NA	NA	NA	0	1.66667	7	1	5	1
24	7	7	7	7	7	7	0	a685728	6	6	6	6	6	6	0.282547	0	1	6	6	6	6	6	6	6	0.5	2	4	6	6	4	4	2	4	3	3	-0.408861	NA	NA	NA	NA	NA	1.16329	NA	0	1.66667	6	6	6	6
23	4.4	5	5	5	4	3	0	a724944	NA	NA	NA	NA	NA	NA	-2.32856	NA	0	3.2	3	1	4	5	3	3	-0.2	3	3	5	5	4	4	3	3	4	2	-0.603372	NA	NA	NA	NA	NA	NA	NA	0	1.66667	6	5	6	5
44	4.2	4	3	4	5	5	0	a980127	NA	NA	NA	NA	NA	NA	-1.98668	NA	0	3.8	3	4	3	5	4	4	-0.458333	3	5	5	6	4	5	5	4	4	3	0.174673	NA	NA	NA	NA	NA	-1.39227	NA	0	1.66667	7	5	5	3
21	3.8	3	4	4	6	2	0	a959717	NA	NA	NA	NA	NA	NA	-0.717453	NA	0	5.8	4	6	5	7	7	1	-4.40909	4	2	7	7	7	6	6	4	6	3	0.952718	NA	NA	NA	NA	NA	-0.636713	NA	0	1.66667	5	5	3	5
22	4.6	5	5	3	5	5	0	a218821	NA	NA	NA	NA	NA	NA	-0.88412	NA	0	4.2	4	4	4	4	5	5	0.863636	6	3	6	6	5	6	4	7	7	2	0.952718	6	6	6	6	6	-0.236713	0.4	1	1.66667	6	5	3	4
23	6	6	6	5	6	7	1	a144972	6	7	6	7	7	7	0.00476886	0.944444	1	5.4	6	5	6	5	5	7	0.458333	2	3	4	1	6	6	4	5	4	2	-0.506117	NA	NA	NA	NA	NA	1.16329	NA	0	1.66667	7	7	3	5
22	4.6	2	6	2	6	7	0	a674105	NA	NA	NA	NA	NA	NA	-0.717453	NA	0	5.6	6	6	5	5	6	6	0	6	2	5	6	5	7	5	5	6	2	0.660951	NA	NA	NA	NA	NA	-0.0367128	NA	0	1.66667	7	6	6	6
21	2	2	2	2	2	2	1	a909735	NA	NA	NA	NA	NA	NA	-1.25079	NA	0	2	2	2	2	2	2	7	0.666667	5	4	3	7	7	6	4	3	5	1	0.271929	NA	NA	NA	NA	NA	1.06329	NA	0	1.66667	5	5	3	6
21	7	7	7	7	7	7	1	a223089	7	7	7	7	7	7	1.03255	0.25	1	6.4	7	7	7	4	7	7	0.176471	7	7	7	7	7	7	7	6	5	7	2.41155	5	5	5	5	5	1.02043	-1.85714	1	1.66667	6	5	6	4
24	5.4	6	7	3	6	5	0	a564239	NA	NA	NA	NA	NA	NA	-0.175787	NA	0	4.4	5	6	4	3	4	5	-0.166667	3	6	6	2	6	6	3	7	5	2	0.369184	NA	NA	NA	NA	NA	0.243287	NA	0	1.66667	6	5	3	3
19	5.4	6	6	3	6	6	0	a243005	NA	NA	NA	NA	NA	NA	-0.717453	NA	0	5.6	5	5	6	6	6	5	0.380952	2	5	2	2	5	3	3	5	3	2	-0.992395	NA	NA	NA	NA	NA	-0.0367128	NA	0	1.66667	6	6	6	6
25	5.8	5	6	6	6	6	0	a749112	NA	NA	NA	NA	NA	NA	-0.0507867	NA	0	3.2	2	2	2	5	5	5	0.631579	2	3	5	3	5	5	5	3	3	2	-0.603372	5	6	6	6	6	-0.616713	0.58	1	1.66667	6	3	4	3
21	6	6	6	6	6	6	0	a677474	NA	NA	NA	NA	NA	NA	-2.42579	NA	0	6	6	6	6	6	6	6	0	6	2	6	6	6	6	6	6	6	3	1.04997	NA	NA	NA	NA	NA	-0.97957	NA	0	1.66667	7	5	2	6
20	6	6	6	6	6	6	1	a461673	NA	NA	NA	NA	NA	NA	NA	NA	0	4.8	6	6	4	4	4	2	-3.28571	3	3	2	3	5	5	3	5	3	3	-0.700628	NA	NA	NA	NA	NA	-0.436713	NA	0	1.66667	5	5	6	5
20	5.8	7	7	5	6	4	0	a923974	1	3	2	5	4	6	-1.94934	-0.268116	1	3.2	2	3	4	5	2	4	0.2	5	5	6	3	4	6	5	6	5	6	0.855463	1	7	3	4	2	-2.21932	-0.217391	1	1.66667	7	7	7	7
21	5.4	6	6	3	6	6	1	a197188	7	7	7	7	7	7	0.36588	0.916667	1	6	6	6	6	6	6	6	0.5	2	2	1	5	5	3	5	3	3	1	-1.18691	NA	NA	NA	NA	NA	0.513287	NA	0	1.66667	5	3	3	2
21	5.6	5	5	6	6	6	1	a399907	5	5	6	5	6	5	0.297698	-0.681818	1	2.8	3	3	2	3	3	7	0.681818	6	4	6	7	4	6	5	4	6	3	0.855463	5	5	6	7	7	0.39056	-0.227273	1	1.66667	6	6	6	6
20	3	3	3	3	3	3	0	a657145	NA	NA	NA	NA	NA	NA	0.449213	NA	0	5	5	5	5	5	5	6	0.65	6	5	4	4	4	3	4	4	4	3	-0.117094	NA	NA	NA	NA	NA	NA	NA	0	1.66667	4	4	4	4
22	6.4	7	7	6	5	7	1	a816224	6	7	6	7	5	5	0.100728	0.181818	1	6.2	6	5	7	6	7	6	0	6	6	6	6	7	6	6	5	5	6	1.63351	NA	NA	NA	NA	NA	0.496621	NA	0	1.66667	6	6	6	6
21	5.2	5	6	3	6	6	1	a446883	NA	NA	NA	NA	NA	NA	-0.63412	NA	0	4.8	5	5	5	4	5	5	-1.04348	2	2	3	6	2	2	5	2	2	1	-1.47867	NA	NA	NA	NA	NA	-0.792268	NA	0	1.66667	6	5	3	4
22	4	4	4	4	4	4	1	a718098	NA	NA	NA	NA	NA	NA	-0.328564	NA	0	5	5	5	5	5	5	6	0.541667	3	4	5	5	3	4	3	5	5	4	-0.117094	NA	NA	NA	NA	NA	0.0204301	NA	0	1.66667	6	6	6	5
20	7	7	7	7	7	7	0	a158055	NA	NA	NA	NA	NA	NA	0.258737	NA	0	1.4	1	1	1	2	2	5	-0.782609	5	2	7	3	7	7	6	3	7	5	0.952718	NA	NA	NA	NA	NA	1.16329	NA	0	1.66667	7	5	6	7
21	6.6	5	7	7	7	7	1	a365456	7	7	7	7	7	7	1.17421	0.108333	1	5	5	5	5	5	5	4	-2.3913	3	4	3	1	3	3	6	3	2	4	-0.992395	7	7	7	7	7	1.16329	0	1	1.66667	7	7	7	7
23	4	4	4	4	4	4	1	a716977	NA	NA	NA	NA	NA	NA	-0.88412	NA	0	5	5	5	5	5	5	5	0.411765	2	3	2	2	2	4	4	5	5	3	-0.992395	NA	NA	NA	NA	NA	0.163287	NA	0	1.66667	5	3	3	3
21	4	4	4	4	4	4	1	a792393	NA	NA	NA	NA	NA	NA	0.61588	NA	0	4	4	4	4	4	4	4	-0.818182	4	2	4	4	4	4	4	4	1	2	-0.895139	NA	NA	NA	NA	NA	NA	NA	0	1.66667	1	2	2	2
20	5.8	7	7	7	7	1	1	a857856	NA	NA	NA	NA	NA	NA	0.761713	NA	0	3.8	4	4	4	1	6	7	1.16667	5	2	1	7	4	3	1	1	1	1	-1.57593	7	7	6	6	5	0.376621	-0.0133333	1	1.66667	6	1	1	2
35	3	3	3	3	3	3	1	a497373	NA	NA	NA	NA	NA	NA	1.28255	NA	0	5	5	5	5	5	5	5	-0.727273	6	6	6	6	6	6	6	6	6	6	1.73076	NA	NA	NA	NA	NA	0.163287	NA	0	1.66667	7	6	6	4
22	3	1	2	6	2	4	0	a842800	5	5	6	6	4	4	-1.32856	0.611111	1	5.6	6	6	6	4	6	5	-0.47619	3	4	6	7	4	5	5	3	4	3	0.174673	5	3	5	5	5	-1.47671	0.24	1	1.66667	7	6	7	6
19	6	6	6	6	6	6	1	a547568	NA	NA	NA	NA	NA	NA	1.25874	NA	0	3.6	4	3	3	4	4	6	-0.36	4	4	6	3	6	5	5	5	6	4	0.563696	NA	NA	NA	NA	NA	1.16329	NA	0	1.66667	7	5	5	4
21	4	6	5	3	3	3	1	a900739	NA	NA	NA	NA	NA	NA	1.28255	NA	0	5	5	5	5	5	5	7	0.55	3	2	5	5	6	6	5	3	5	2	-0.0198382	NA	NA	NA	NA	NA	NA	NA	0	1.66667	6	3	4	3
21	6.4	6	7	6	6	7	0	a281721	NA	NA	NA	NA	NA	NA	0.560324	NA	0	6.8	6	7	7	7	7	7	0.117647	4	6	5	6	3	5	5	6	4	6	0.758207	NA	NA	NA	NA	NA	0.563287	NA	0	1.66667	5	3	3	6
26	4.8	2	4	6	6	6	0	a529588	5	5	5	5	5	5	-0.717453	0	1	5.8	6	6	6	5	6	2	-1.13636	5	2	3	6	5	5	3	4	3	2	-0.408861	NA	NA	NA	NA	NA	-2.83671	NA	0	1.66667	6	5	4	5
20	6	6	6	6	6	6	1	a489929	NA	NA	NA	NA	NA	NA	-2.21745	NA	0	5.2	5	6	5	5	5	5	-1.19048	7	7	7	7	4	5	5	4	6	3	1.24449	NA	NA	NA	NA	NA	-1.03671	NA	0	1.66667	6	3	6	3
23	5.4	4	5	6	6	6	0	a261974	NA	NA	NA	NA	NA	NA	-1.41745	NA	0	6.2	7	6	6	5	7	6	0.181818	4	5	5	6	4	5	3	5	5	2	0.174673	6	6	6	6	5	-1.88671	1.85	1	1.66667	5	6	4	5
27	6	6	6	6	6	6	1	a348455	NA	NA	NA	NA	NA	NA	NA	NA	0	6	6	6	6	6	6	6	0.0434783	3	1	3	6	4	3	3	2	2	1	-1.38142	NA	NA	NA	NA	NA	1.16329	NA	0	1.66667	7	7	5	7
32	6.6	6	6	7	7	7	0	a924403	NA	NA	NA	NA	NA	NA	NA	NA	0	5.6	5	5	6	6	6	6	-0.555556	6	2	3	2	3	6	2	3	2	2	-1.08965	6	5	6	5	6	-0.0367128	-0.2	1	1.66667	3	3	3	5
21	4.6	5	5	3	5	5	1	a555471	5	5	5	5	5	5	-0.0137497	-0.703704	1	5	5	5	5	5	5	5	-0.666667	5	3	6	6	7	6	6	3	3	3	0.563696	6	6	6	6	6	-0.0367128	0.2	1	1.66667	6	5	3	5
23	4.2	3	5	2	5	6	0	a726024	5	5	6	5	4	4	-0.328564	-0.555556	1	4.2	6	2	5	3	5	5	0.809524	3	5	6	6	5	6	3	5	5	2	0.369184	6	6	6	7	7	0.263287	0.3	1	1.66667	3	5	3	6
25	5	5	5	5	5	5	1	a559469	NA	NA	NA	NA	NA	NA	-0.717453	NA	0	4.2	3	5	5	5	3	5	-0.2	2	2	3	3	3	5	5	5	5	2	-0.700628	NA	NA	NA	NA	NA	1.16329	NA	0	1.66667	6	5	3	2
24	4	4	4	4	4	4	0	a705121	NA	NA	NA	NA	NA	NA	-2.71745	NA	0	4	4	4	4	4	4	4	0	7	6	5	5	5	4	4	4	6	6	0.952718	NA	NA	NA	NA	NA	NA	NA	0	1.66667	7	6	7	7
20	3.4	1	1	3	6	6	1	a465159	7	5	5	5	4	4	0.306356	-1.02381	1	6.8	6	7	7	7	7	5	-1.33333	4	6	6	5	2	6	5	2	3	3	-0.0198382	6	7	6	6	7	0.223287	0.34	1	1.66667	6	3	1	3
20	5.8	6	5	4	7	7	0	a348998	NA	NA	NA	NA	NA	NA	-0.25449	NA	0	5.6	5	6	4	7	6	7	2.52381	4	3	3	2	3	1	3	1	3	4	-1.47867	NA	NA	NA	NA	NA	-0.436713	NA	0	1.66667	6	4	7	4
24	5.2	6	6	3	5	6	1	a604205	7	7	7	7	7	7	0.901594	0.380952	1	5.4	4	6	5	6	6	7	0.615385	6	3	6	4	6	6	6	3	3	5	0.563696	NA	NA	NA	NA	NA	0.803287	NA	0	1.66667	7	6	5	6
21	3.8	2	3	5	6	3	1	a790045	NA	NA	NA	NA	NA	NA	1.28255	NA	0	4.4	4	5	4	4	5	5	-0.48	6	4	2	6	6	6	4	4	6	1	0.271929	NA	NA	NA	NA	NA	1.02043	NA	0	1.66667	4	1	2	1
20	6	6	6	6	6	6	1	a116986	NA	NA	NA	NA	NA	NA	0.01588	NA	0	6	6	6	6	6	6	7	0.772727	2	6	6	5	6	6	7	6	6	6	1.34174	NA	NA	NA	NA	NA	0.163287	NA	0	1.66667	5	5	3	2
24	2	1	2	3	2	2	0	a504877	NA	NA	NA	NA	NA	NA	0.421436	NA	0	5.4	5	5	6	6	5	6	0.0666667	5	7	6	5	4	3	4	3	7	5	0.660951	NA	NA	NA	NA	NA	0.496621	NA	0	1.66667	5	6	5	4
21	4.8	6	5	5	4	4	0	a127895	NA	NA	NA	NA	NA	NA	-1.55079	NA	0	4	4	4	4	4	4	4	-0.529412	3	3	3	4	3	3	4	3	4	3	-0.895139	NA	NA	NA	NA	NA	0.163287	NA	0	1.66667	5	5	5	5
23	4	4	4	4	4	4	1	a972177	NA	NA	NA	NA	NA	NA	NA	NA	0	4	4	4	4	4	4	4	-0.130435	2	5	4	4	5	4	3	5	7	6	0.271929	NA	NA	NA	NA	NA	NA	NA	0	1.66667	6	6	4	4
24	7	7	7	7	7	7	0	a525386	NA	NA	NA	NA	NA	NA	1.28255	NA	0	4	4	4	4	4	4	7	2.42857	1	1	7	1	7	7	7	3	1	1	-0.603372	NA	NA	NA	NA	NA	-0.236713	NA	0	1.66667	7	7	7	7
21	4	4	4	4	4	4	1	a584062	NA	NA	NA	NA	NA	NA	0.157547	NA	0	4	4	4	4	4	4	4	-0.526316	6	4	6	6	6	6	6	6	6	6	1.53625	NA	NA	NA	NA	NA	0.229954	NA	0	1.66667	6	7	5	5
24	4.8	6	3	6	3	6	1	a191621	6	6	6	6	6	6	-0.317453	0.6	1	6	6	6	6	6	6	6	0.0833333	5	2	7	7	7	4	7	5	3	4	0.855463	5	6	5	5	5	-0.0992128	-0.5375	1	1.66667	7	5	5	5
20	7	7	7	7	7	7	1	a376142	NA	NA	NA	NA	NA	NA	0.81588	NA	0	5.4	7	2	7	6	5	6	-0.0434783	6	2	7	6	7	7	3	5	6	5	1.14723	NA	NA	NA	NA	NA	0.663287	NA	0	1.66667	5	6	3	6
20	5.8	6	6	5	6	6	1	a399089	NA	NA	NA	NA	NA	NA	1.10546	NA	0	5.4	6	7	5	5	4	7	0.4	7	1	3	7	3	2	4	2	1	1	-1.08965	NA	NA	NA	NA	NA	0.286364	NA	0	1.66667	6	5	1	4
20	3.4	4	4	3	3	3	0	a456273	NA	NA	NA	NA	NA	NA	0.199213	NA	0	5	5	5	5	5	5	5	-0.666667	2	6	6	5	6	6	6	2	6	3	0.563696	6	6	4	4	5	-0.236713	-0.6	1	1.66667	6	5	3	6
18	3.2	3	3	1	3	6	1	a402397	NA	NA	NA	NA	NA	NA	0.338102	NA	0	1	1	1	1	1	1	1	-1	2	2	1	1	2	3	1	2	2	1	-2.45123	NA	NA	NA	NA	NA	0.429954	NA	0	1.66667	2	1	1	1
21	4	3	3	5	5	4	0	a189310	NA	NA	NA	NA	NA	NA	-0.717453	NA	0	6	6	6	6	6	6	6	-0.0416667	2	5	5	6	3	4	3	5	3	3	-0.311605	6	6	6	6	6	-0.189094	0.352381	1	1.66667	6	3	3	2
19	7	7	7	7	7	7	1	a411113	NA	NA	NA	NA	NA	NA	-0.0507867	NA	0	7	7	7	7	7	7	4	-0.652174	2	2	2	1	1	2	1	2	2	2	-2.45123	NA	NA	NA	NA	NA	-0.122427	NA	0	1.66667	2	3	3	2
49	1	1	1	1	1	1	1	a581084	7	7	7	7	7	7	0.766674	0.515873	1	2.2	1	1	1	1	7	6	-0.26087	4	2	4	5	4	6	6	6	2	2	-0.117094	NA	NA	NA	NA	NA	0.531708	NA	0	1.66667	6	5	4	5
21	4.4	4	4	3	6	5	1	a995814	NA	NA	NA	NA	NA	NA	1.14921	NA	0	5	4	6	5	5	5	7	0.695652	7	2	3	5	5	6	2	3	3	1	-0.506117	6	6	5	5	4	0.163287	-0.8	1	1.66667	1	3	5	3
NA	1.6	1	1	2	2	2	1	a788991	7	7	7	7	7	7	0.449213	0.833333	1	4.4	3	5	6	6	2	6	1.38889	2	1	4	6	5	3	2	5	2	3	-0.895139	NA	NA	NA	NA	NA	0.663287	NA	0	1.66667	7	6	4	6
26	6	6	6	6	6	6	1	a355325	NA	NA	NA	NA	NA	NA	-1.55079	NA	0	6	6	6	6	6	6	6	0.722222	5	3	5	5	4	5	4	6	6	3	0.369184	NA	NA	NA	NA	NA	0.0632872	NA	0	1.66667	5	5	4	3
22	6.2	6	6	7	6	6	0	a547068	7	7	7	7	7	7	1.20847	0.0740741	1	6	6	6	6	6	6	7	0.0588235	5	6	6	6	4	6	2	3	3	2	0.0774174	6	6	6	6	6	0.838287	-0.675	1	1.66667	7	4	6	5
40	3.6	4	4	3	5	2	0	a518049	NA	NA	NA	NA	NA	NA	-0.900787	NA	0	4.8	4	5	3	6	6	6	0.894737	4	3	3	5	6	3	3	6	5	2	-0.21435	NA	NA	NA	NA	NA	-0.311713	NA	0	1.66667	3	5	5	4
22	4	4	4	4	4	4	1	a360354	NA	NA	NA	NA	NA	NA	NA	NA	0	3.8	3	4	4	4	4	4	-0.0454545	2	5	5	4	5	6	5	5	6	4	0.46644	NA	NA	NA	NA	NA	NA	NA	0	1.66667	6	5	5	5
23	6.2	6	7	6	6	6	0	a722807	NA	NA	NA	NA	NA	NA	NA	NA	0	1.4	2	1	1	1	2	6	0.5	5	4	6	5	5	5	6	6	5	5	0.952718	NA	NA	NA	NA	NA	0.363287	NA	0	1.66667	7	6	2	5
32	4.4	3	2	4	7	6	0	a785358	NA	NA	NA	NA	NA	NA	-0.488287	NA	0	4	3	5	5	2	5	6	0.0833333	3	7	3	4	3	6	5	5	3	3	-0.0198382	6	5	6	6	6	-0.222427	0.185714	1	1.66667	7	6	6	7
21	4	4	4	4	4	4	0	a485573	NA	NA	NA	NA	NA	NA	0.226991	NA	0	4.4	5	5	4	4	4	4	-0.130435	2	3	6	2	3	5	2	2	3	2	-1.18691	NA	NA	NA	NA	NA	-0.836713	NA	0	1.66667	7	6	6	5
37	6	6	6	6	6	6	1	a942169	5	5	5	5	5	5	-0.123703	-0.59375	1	2	2	2	2	2	2	6	0.3125	5	6	5	5	5	6	6	6	6	6	1.34174	5	6	6	6	6	0.12043	-0.157143	1	1.66667	6	3	6	5
21	6	6	6	6	6	6	1	a554493	5	5	5	5	5	5	-0.550787	-0.166667	1	6	6	6	6	6	6	7	0.5	4	5	6	5	6	6	6	5	6	5	1.14723	7	7	7	7	7	0.563287	0.6	1	1.66667	6	6	5	5
21	5.4	5	4	6	6	6	1	a327881	NA	NA	NA	NA	NA	NA	1.28255	NA	0	3.8	2	4	4	4	5	6	1.07143	2	1	2	2	3	7	4	5	1	1	-1.38142	NA	NA	NA	NA	NA	1.16329	NA	0	1.66667	7	3	5	4
20	4.4	6	3	2	5	6	1	a255709	NA	NA	NA	NA	NA	NA	-1.15079	NA	0	4.6	4	6	3	5	5	5	1.05556	5	3	2	3	3	3	5	3	3	2	-0.992395	NA	NA	NA	NA	NA	-1.43671	NA	0	1.66667	5	3	3	3
39	4.6	2	6	3	6	6	0	a851550	1	1	1	1	1	1	-0.641696	-4.07576	1	5.6	6	6	6	4	6	6	0.761905	6	1	3	2	2	3	3	6	6	1	-0.895139	6	6	6	6	6	-0.00337947	0.166667	1	1.66667	5	5	3	3
20	7	7	7	7	7	7	1	a570009	4	4	6	6	6	6	-0.217453	-0.166667	1	6	6	6	6	6	6	6	-0.142857	2	3	6	6	6	6	6	6	3	2	0.369184	6	6	6	6	6	0.213287	-0.05	1	1.66667	5	3	3	4
20	4.6	4	4	3	6	6	1	a413438	NA	NA	NA	NA	NA	NA	-1.05079	NA	0	5.2	6	3	6	5	6	6	0	6	3	4	6	6	3	5	6	5	5	0.660951	NA	NA	NA	NA	NA	NA	NA	0	1.66667	6	6	3	5
NA	6	6	6	6	6	6	0	a957687	5	5	5	5	5	5	-1.6619	0.944444	1	6	6	6	6	6	6	6	0.55	2	2	2	2	6	6	2	6	6	6	-0.21435	6	6	6	6	6	-1.451	1.61429	1	1.66667	6	6	6	6
21	4	4	4	4	4	4	1	a954845	NA	NA	NA	NA	NA	NA	1.28255	NA	0	4	4	4	4	4	4	6	-0.541667	3	3	2	5	6	4	6	4	5	3	-0.117094	7	7	7	6	7	1.02995	-0.0666667	1	1.66667	7	5	6	5
20	3.2	2	2	4	3	5	0	a834817	NA	NA	NA	NA	NA	NA	-0.650787	NA	0	5	4	6	4	5	6	5	0.047619	4	3	3	3	4	6	3	4	5	5	-0.21435	NA	NA	NA	NA	NA	0.563287	NA	0	1.66667	7	6	6	6
23	6	6	6	5	6	7	0	a537695	NA	NA	NA	NA	NA	NA	0.61588	NA	0	5.4	6	4	7	6	4	1	-1.42105	5	6	5	6	6	4	5	6	5	4	0.952718	NA	NA	NA	NA	NA	0.563287	NA	0	1.66667	7	4	5	6
20	4	4	4	4	4	4	0	a393771	NA	NA	NA	NA	NA	NA	0.511713	NA	0	4	4	4	4	4	4	4	-2.2381	3	3	3	2	4	5	3	3	3	3	-0.992395	NA	NA	NA	NA	NA	0.89056	NA	0	1.66667	6	5	5	6
22	5.4	4	6	5	6	6	1	a225771	7	7	7	7	3	2	0.504769	-0.722222	1	6	6	6	6	6	6	5	-0.590909	7	3	5	7	7	5	7	7	5	3	1.34174	NA	NA	NA	NA	NA	0.163287	NA	0	1.66667	6	5	2	2
29	5.8	6	6	5	6	6	0	a786584	7	6	7	5	7	6	0.282547	0.333333	1	5.6	6	5	6	7	4	6	0.125	2	1	1	3	1	3	1	4	2	1	-2.25672	6	7	6	6	7	0.424826	0.138462	1	1.66667	7	3	7	7
21	3	3	3	3	3	3	1	a553135	5	5	5	5	4	5	-0.38412	-0.5	1	2.8	3	3	3	3	2	6	1.2	3	2	3	5	3	3	3	3	3	1	-1.28416	NA	NA	NA	NA	NA	-0.0367128	NA	0	1.66667	6	2	3	3
21	2.8	3	3	2	3	3	1	a392706	5	4	3	5	6	6	-0.88412	0	1	3.2	2	2	4	4	4	3	-2.8	2	3	6	6	3	3	6	3	3	2	-0.506117	NA	NA	NA	NA	NA	NA	NA	0	1.66667	6	5	2	3
21	5.8	6	6	6	6	5	1	a201142	5	5	5	4	6	6	-0.38412	-0.166667	1	4.6	5	6	6	2	4	5	0.869565	5	4	6	6	4	6	6	6	5	3	0.855463	6	6	6	6	6	-0.111713	0.275	1	1.66667	7	2	5	3
22	4	4	3	3	4	6	0	a162742	NA	NA	NA	NA	NA	NA	-0.38412	NA	0	4.8	2	5	6	5	6	7	1.33333	3	6	3	4	5	6	5	3	6	3	0.174673	NA	NA	NA	NA	NA	-1.13671	NA	0	1.66667	3	6	5	5
22	3.2	4	2	4	2	4	1	a114974	NA	NA	NA	NA	NA	NA	-2.50912	NA	0	5.2	6	7	6	3	4	6	1.125	3	2	5	4	5	4	2	2	5	2	-0.797883	NA	NA	NA	NA	NA	-1.83671	NA	0	1.66667	5	6	4	4
20	3	3	3	3	3	3	1	a355439	NA	NA	NA	NA	NA	NA	0.449213	NA	0	2	2	2	2	2	2	4	0.652174	3	1	3	7	3	3	1	1	1	1	-1.77044	NA	NA	NA	NA	NA	0.534716	NA	0	1.66667	1	1	1	1
21	6	6	6	6	6	6	1	a428751	NA	NA	NA	NA	NA	NA	0.30338	NA	0	6	6	6	6	6	6	5	-0.913043	7	6	6	7	6	7	6	6	7	6	2.11979	NA	NA	NA	NA	NA	-0.796713	NA	0	1.66667	6	4	6	7
22	5.2	6	5	6	5	4	0	a252727	NA	NA	NA	NA	NA	NA	NA	NA	0	2	2	1	3	2	2	7	1.91667	3	3	6	7	6	6	4	6	6	6	1.04997	NA	NA	NA	NA	NA	NA	NA	0	1.66667	6	1	2	7
20	5	5	5	5	5	5	1	a967425	3	3	3	3	3	3	-0.38412	-2.33333	1	3.6	2	2	3	5	6	5	0.130435	6	3	5	5	7	5	5	6	6	3	0.855463	3	5	5	5	4	-1.06171	-0.375	1	1.66667	5	6	5	3
19	4	4	4	4	4	4	1	a362623	NA	NA	NA	NA	NA	NA	1.04921	NA	0	4	4	4	4	4	4	3	-1.89474	5	3	5	5	6	4	5	6	5	3	0.46644	NA	NA	NA	NA	NA	-0.670046	NA	0	1.66667	6	4	3	3
23	5.8	6	6	6	6	5	0	a394193	NA	NA	NA	NA	NA	NA	0.143658	NA	0	3.4	3	3	3	3	5	6	0.0909091	5	2	3	6	6	6	5	6	3	4	0.369184	NA	NA	NA	NA	NA	0.113287	NA	0	1.66667	3	5	6	5
25	6	6	6	6	6	6	0	a806639	NA	NA	NA	NA	NA	NA	NA	NA	0	3.2	2	5	5	2	2	6	0.0769231	4	6	6	6	6	5	1	1	6	6	0.46644	NA	NA	NA	NA	NA	NA	NA	0	1.66667	7	2	6	7
20	4.6	3	3	7	6	4	0	a423178	NA	NA	NA	NA	NA	NA	0.476991	NA	0	5.2	7	7	6	1	5	7	0.214286	5	1	7	5	7	4	6	5	1	3	0.174673	7	7	7	7	7	1.16329	0	1	1.66667	7	7	7	4
NA	5.2	6	6	5	4	5	1	a273745	NA	NA	NA	NA	NA	NA	0.282547	NA	0	6.2	6	6	6	6	7	7	2.04762	3	2	3	6	4	3	2	4	3	2	-0.992395	6	6	6	6	6	-0.0867128	0.25	1	1.66667	5	6	6	6
NA	6	6	6	6	6	6	1	a245450	6	6	6	6	6	6	0.167963	0.114583	1	6	6	6	6	6	6	5	-0.583333	3	6	6	6	7	6	6	4	7	3	1.14723	6	7	7	7	7	0.563287	0.4	1	1.66667	6	6	5	5
22	3.4	4	4	3	3	3	1	a115874	NA	NA	NA	NA	NA	NA	0.949213	NA	0	6	6	6	6	6	6	6	0.956522	3	2	6	4	6	6	3	2	2	2	-0.603372	NA	NA	NA	NA	NA	NA	NA	0	1.66667	6	4	6	5
21	6	6	6	6	6	6	1	a835390	NA	NA	NA	NA	NA	NA	-1.47936	NA	0	5.8	6	6	6	6	5	6	-0.047619	3	4	6	4	6	6	5	6	6	6	0.952718	NA	NA	NA	NA	NA	0.176621	NA	0	1.66667	7	5	6	6
21	5.4	7	5	5	3	7	1	a189650	7	7	7	6	5	5	0.925404	-0.47619	1	7	7	7	7	7	7	2	-2.53333	1	4	2	3	2	3	1	1	4	1	-1.96495	NA	NA	NA	NA	NA	0.523287	NA	0	1.66667	7	7	7	7
25	7	7	7	7	7	7	0	a540778	7	7	7	7	7	7	0.751297	0.53125	1	7	7	7	7	7	7	7	0.894737	4	6	7	6	6	6	6	6	3	6	1.34174	6	6	6	6	6	0.218843	-0.0555556	1	1.66667	1	5	6	7
22	3	2	2	2	3	6	0	a899893	NA	NA	NA	NA	NA	NA	-0.356342	NA	0	6	6	6	6	6	6	6	-0.05	6	2	6	6	6	3	3	5	6	2	0.271929	6	6	6	6	6	0.194056	-0.0307692	1	1.66667	6	6	3	3
21	5.8	6	6	6	6	5	0	a593868	NA	NA	NA	NA	NA	NA	-1.55079	NA	0	3	2	3	3	3	4	2	-1.6087	4	3	6	4	6	4	6	6	6	4	0.660951	NA	NA	NA	NA	NA	-0.436713	NA	0	1.66667	6	2	3	5
20	3.4	5	3	3	3	3	1	a435129	NA	NA	NA	NA	NA	NA	-0.13412	NA	0	4.2	3	3	5	5	5	5	1.48	2	3	2	3	3	3	2	6	3	3	-1.18691	NA	NA	NA	NA	NA	-1.23671	NA	0	1.66667	6	6	5	4
19	4.6	5	5	4	3	6	0	a517107	7	7	7	7	7	7	1.21588	0.0666667	1	3	3	4	3	2	3	6	-0.666667	5	4	6	6	6	5	6	6	6	3	1.04997	NA	NA	NA	NA	NA	NA	NA	0	1.66667	6	6	5	5
22	6	6	6	6	6	6	1	a588358	NA	NA	NA	NA	NA	NA	1.11588	NA	0	6	6	6	6	6	6	4	-1.69231	4	3	3	6	3	5	4	4	3	3	-0.408861	NA	NA	NA	NA	NA	-0.836713	NA	0	1.66667	5	5	3	3
22	4	4	4	4	4	4	0	a926269	NA	NA	NA	NA	NA	NA	NA	NA	0	4	4	4	4	4	4	4	-0.333333	3	3	3	5	2	3	3	3	3	3	-1.08965	NA	NA	NA	NA	NA	0.163287	NA	0	1.66667	7	3	6	6
23	3.8	3	5	6	2	3	1	a288593	NA	NA	NA	NA	NA	NA	-1.71745	NA	0	4	4	4	4	5	3	4	-0.0909091	3	3	4	3	3	5	5	3	4	3	-0.603372	NA	NA	NA	NA	NA	NA	NA	0	1.66667	5	5	3	4
22	2.2	2	2	3	2	2	1	a446412	NA	NA	NA	NA	NA	NA	NA	NA	0	2	2	2	2	2	2	6	0.380952	6	2	6	6	6	5	5	5	5	3	0.660951	NA	NA	NA	NA	NA	0.163287	NA	0	1.66667	5	3	3	4
28	5	5	4	4	6	6	0	a308935	NA	NA	NA	NA	NA	NA	-0.0507867	NA	0	4.6	3	5	3	6	6	5	-0.454545	3	5	6	5	6	6	6	6	6	5	1.14723	7	6	7	7	7	0.163287	0.8	1	1.66667	6	4	3	5
21	6	6	6	6	6	6	0	a791036	NA	NA	NA	NA	NA	NA	NA	NA	0	5.2	6	6	5	4	5	4	-1.94737	6	6	6	6	6	5	6	5	6	6	1.53625	NA	NA	NA	NA	NA	0.163287	NA	0	1.66667	6	6	5	5
27	3.2	3	3	3	4	3	1	a463540	5	5	5	5	5	5	-0.661898	-0.0555556	1	4.6	5	5	4	4	5	6	1.05263	6	5	3	5	2	4	3	3	5	1	-0.506117	7	7	7	7	7	-1.17005	2.33333	1	1.66667	2	2	2	1
20	7	7	7	7	7	7	1	a401798	NA	NA	NA	NA	NA	NA	1.28255	NA	0	7	7	7	7	7	7	7	0.583333	7	2	3	7	6	7	7	7	7	3	1.34174	NA	NA	NA	NA	NA	0.663287	NA	0	1.66667	5	5	2	2
26	2.8	2	2	4	3	3	1	a527508	NA	NA	NA	NA	NA	NA	0.449213	NA	0	3.4	5	3	3	3	3	4	-0.954545	1	3	3	3	3	5	3	5	5	1	-0.992395	NA	NA	NA	NA	NA	NA	NA	0	1.66667	4	2	2	2
20	3.4	1	2	2	6	6	1	a221132	NA	NA	NA	NA	NA	NA	-0.48412	NA	0	5.6	5	6	5	6	6	6	0.956522	2	5	6	2	5	6	5	3	3	3	-0.21435	NA	NA	NA	NA	NA	-0.136713	NA	0	1.66667	6	5	6	5
22	4	4	4	4	4	4	1	a304037	NA	NA	NA	NA	NA	NA	-1.38412	NA	0	4.2	4	5	4	4	4	2	-2	7	2	5	6	4	6	3	6	3	3	0.271929	NA	NA	NA	NA	NA	NA	NA	0	1.66667	6	4	4	3
22	2.8	2	3	1	2	6	1	a116104	NA	NA	NA	NA	NA	NA	0.199213	NA	0	2.4	2	2	3	2	3	6	0.785714	2	2	3	3	2	5	4	3	3	3	-1.18691	NA	NA	NA	NA	NA	NA	NA	0	1.66667	3	4	4	3
21	3.8	4	4	3	3	5	0	a159654	NA	NA	NA	NA	NA	NA	0.782547	NA	0	4.2	4	4	5	4	4	4	-1.2	2	3	4	3	3	3	3	3	4	2	-1.18691	NA	NA	NA	NA	NA	0.363287	NA	0	1.66667	6	5	5	5
21	4.6	6	6	3	3	5	0	a881543	NA	NA	NA	NA	NA	NA	-0.439676	NA	0	4.4	2	5	3	6	6	7	0.428571	1	2	6	2	4	4	3	4	3	3	-0.992395	NA	NA	NA	NA	NA	-0.236713	NA	0	1.66667	7	5	7	6
25	6	6	6	6	6	6	1	a962336	NA	NA	NA	NA	NA	NA	1.28255	NA	0	5.2	6	6	6	4	4	6	1.125	6	5	6	6	6	6	6	6	6	5	1.53625	NA	NA	NA	NA	NA	0.163287	NA	0	1.66667	5	3	3	3
20	3.4	3	5	4	2	3	1	a911942	NA	NA	NA	NA	NA	NA	0.399213	NA	0	5	5	4	5	6	5	7	0.75	5	6	6	7	4	6	5	5	5	3	0.952718	NA	NA	NA	NA	NA	0.62043	NA	0	1.66667	7	5	5	6
38	5.8	6	5	6	6	6	1	a391534	NA	NA	NA	NA	NA	NA	0.0825466	NA	0	5.6	6	6	6	4	6	6	-0.1	6	6	3	6	6	6	6	6	6	4	1.24449	NA	NA	NA	NA	NA	0.0966205	NA	0	1.66667	6	6	4	5
26	3.2	6	2	2	3	3	0	a957966	NA	NA	NA	NA	NA	NA	1.18731	NA	0	4	6	4	3	3	4	2	-2	5	5	3	5	6	5	3	4	5	1	-0.0198382	NA	NA	NA	NA	NA	1.0542	NA	0	1.66667	2	3	2	3
21	3.6	5	5	2	3	3	1	a618647	NA	NA	NA	NA	NA	NA	1.17838	NA	0	5.4	3	6	6	6	6	7	1.36364	1	5	2	3	5	7	6	6	5	2	-0.0198382	NA	NA	NA	NA	NA	1.06329	NA	0	1.66667	7	5	5	6
19	3.6	3	4	3	4	4	0	a307557	5	6	5	5	6	6	-0.365602	0.148148	1	5.2	4	5	6	6	5	6	1	4	4	6	6	7	6	5	6	7	4	1.24449	6	5	4	4	4	-1.03671	-0.2	1	1.66667	7	7	4	5
20	7	7	7	7	7	7	0	a355012	NA	NA	NA	NA	NA	NA	-0.38412	NA	0	6	6	6	6	6	6	6	0.25	3	7	3	5	5	6	5	6	6	6	0.952718	NA	NA	NA	NA	NA	0.739758	NA	0	1.66667	5	5	5	4
22	6	6	6	6	6	6	1	a892692	NA	NA	NA	NA	NA	NA	1.28255	NA	0	6	6	6	6	6	6	7	0.52381	2	4	2	7	3	3	2	3	3	1	-1.18691	NA	NA	NA	NA	NA	0.963287	NA	0	1.66667	6	3	4	2
20	6	6	6	6	6	6	1	a120453	NA	NA	NA	NA	NA	NA	0.282547	NA	0	6	6	6	6	6	6	6	0.166667	3	2	3	2	2	5	3	3	5	3	-1.08965	NA	NA	NA	NA	NA	NA	NA	0	1.66667	6	5	5	5
20	3.4	6	2	3	3	3	1	a275516	NA	NA	NA	NA	NA	NA	0.782547	NA	0	5	5	5	5	5	5	5	0.681818	1	3	5	6	3	5	4	2	2	2	-0.895139	NA	NA	NA	NA	NA	-0.303379	NA	0	1.66667	6	6	6	6
19	2	2	2	2	2	2	1	a994514	5	5	4	4	5	4	-0.525146	-0.692308	1	4.2	3	3	5	5	5	6	0.652174	2	3	3	4	2	3	4	3	3	2	-1.28416	NA	NA	NA	NA	NA	NA	NA	0	1.66667	5	5	3	5
25	6.4	7	7	6	6	6	0	a922194	7	7	7	7	7	7	1.08558	0.19697	1	6.6	6	6	7	7	7	7	0.25	2	3	6	6	6	6	2	3	5	2	-0.117094	7	7	7	7	7	1.05559	0.107692	1	1.66667	6	5	6	5
18	4.8	5	6	1	6	6	1	a746173	NA	NA	NA	NA	NA	NA	1.28255	NA	0	7	7	7	7	7	7	6	-0.615385	4	4	6	6	6	5	3	4	5	2	0.271929	NA	NA	NA	NA	NA	1.16329	NA	0	1.66667	6	6	7	6
22	4	6	5	2	3	4	0	a870892	NA	NA	NA	NA	NA	NA	NA	NA	0	4.6	3	6	5	4	5	5	0.791667	4	4	4	5	3	4	3	6	6	4	0.0774174	NA	NA	NA	NA	NA	NA	NA	0	1.66667	3	4	3	4
24	3	2	3	1	3	6	0	a158690	NA	NA	NA	NA	NA	NA	-1.38412	NA	0	5.8	3	7	5	7	7	4	-0.727273	7	2	6	6	6	5	3	5	3	3	0.369184	NA	NA	NA	NA	NA	NA	NA	0	1.66667	7	6	5	7
19	4.8	5	5	5	5	4	1	a935168	NA	NA	NA	NA	NA	NA	0.921436	NA	0	4.6	3	5	5	6	4	6	0.666667	7	6	3	7	5	4	3	4	5	2	0.369184	NA	NA	NA	NA	NA	0.403287	NA	0	2	5	3	3	2
44	3.6	4	4	3	4	3	0	a980127	NA	NA	NA	NA	NA	NA	-1.98668	NA	0	4.8	4	5	5	6	4	5	0.541667	3	5	5	6	4	5	5	4	4	3	0.174673	NA	NA	NA	NA	NA	-1.39227	NA	0	2	7	5	5	3
21	5.4	6	6	3	6	6	1	a954845	NA	NA	NA	NA	NA	NA	1.28255	NA	0	3.8	2	2	4	5	6	7	0.458333	3	3	2	5	6	4	6	4	5	3	-0.117094	7	7	7	7	7	1.02995	0.133333	1	2	7	5	6	5
27	4	4	4	4	4	4	1	a348455	NA	NA	NA	NA	NA	NA	NA	NA	0	4	4	4	4	4	4	6	0.0434783	3	1	3	6	4	3	3	2	2	1	-1.38142	NA	NA	NA	NA	NA	1.16329	NA	0	2	7	7	5	7
20	3.2	6	3	2	2	3	0	a456273	NA	NA	NA	NA	NA	NA	0.199213	NA	0	4.8	3	6	6	5	4	6	0.333333	2	6	6	5	6	6	6	2	6	3	0.563696	5	5	5	4	6	-0.236713	-0.6	1	2	6	5	3	6
20	2.8	3	3	3	3	2	1	a435129	NA	NA	NA	NA	NA	NA	-0.13412	NA	0	4.6	5	4	4	5	5	4	0.48	2	3	2	3	3	3	2	6	3	3	-1.18691	NA	NA	NA	NA	NA	-1.23671	NA	0	2	6	6	5	4
20	1.8	1	2	3	2	1	1	a465159	7	7	7	7	7	7	0.306356	0.97619	1	5.2	5	5	5	5	6	5	-1.33333	4	6	6	5	2	6	5	2	3	3	-0.0198382	7	7	7	7	7	0.223287	0.94	1	2	6	3	1	3
21	3.4	4	5	2	3	3	1	a995814	NA	NA	NA	NA	NA	NA	1.14921	NA	0	4.2	2	6	5	4	4	5	-1.30435	7	2	3	5	5	6	2	3	3	1	-0.506117	NA	NA	NA	NA	NA	0.163287	NA	0	2	1	3	5	3
21	5.2	6	6	3	6	5	0	a999780	NA	NA	NA	NA	NA	NA	-0.850787	NA	0	4.2	4	5	4	5	3	7	1.22727	6	2	7	6	5	6	6	5	6	1	0.758207	NA	NA	NA	NA	NA	-0.836713	NA	0	2	6	2	3	2
20	7	7	7	7	7	7	0	a158055	NA	NA	NA	NA	NA	NA	0.258737	NA	0	1	1	1	1	1	1	7	1.21739	5	2	7	3	7	7	6	3	7	5	0.952718	NA	NA	NA	NA	NA	1.16329	NA	0	2	7	5	6	7
21	4	3	6	1	5	5	1	a446883	5	5	6	4	5	6	-0.63412	0.0833333	1	4.8	5	5	3	5	6	7	0.956522	2	2	3	6	2	2	5	2	2	1	-1.47867	NA	NA	NA	NA	NA	-0.792268	NA	0	2	6	5	3	4
20	5	3	4	6	6	6	0	a393771	5	5	5	5	4	4	0.511713	-1.5625	1	4.8	6	5	5	4	4	5	-1.2381	3	3	3	2	4	5	3	3	3	3	-0.992395	NA	NA	NA	NA	NA	0.89056	NA	0	2	6	5	5	6
32	7	7	7	7	7	7	0	a247183	NA	NA	NA	NA	NA	NA	1.09024	NA	0	7	7	7	7	7	7	7	0.0416667	4	4	5	4	6	6	7	7	7	7	1.439	NA	NA	NA	NA	NA	1.16329	NA	0	2	7	7	7	7
21	6.2	7	6	6	7	5	1	a243666	NA	NA	NA	NA	NA	NA	-0.63412	NA	0	3.8	3	4	5	2	5	5	-0.958333	3	3	6	6	4	4	3	4	5	4	-0.0198382	NA	NA	NA	NA	NA	-0.436713	NA	0	2	7	5	2	4
26	3.8	3	3	4	4	5	0	a529588	NA	NA	NA	NA	NA	NA	-0.717453	NA	0	5.6	5	5	6	6	6	3	-0.136364	5	2	3	6	5	5	3	4	3	2	-0.408861	NA	NA	NA	NA	NA	-2.83671	NA	0	2	6	5	4	5
21	6	6	6	6	6	6	0	a791036	NA	NA	NA	NA	NA	NA	NA	NA	0	6	6	6	6	6	6	6	0.0526316	6	6	6	6	6	5	6	5	6	6	1.53625	NA	NA	NA	NA	NA	0.163287	NA	0	2	6	6	5	5
22	6	6	6	6	6	6	1	a350583	NA	NA	NA	NA	NA	NA	0.282547	NA	0	6	6	6	6	6	6	6	0.105263	5	3	4	6	6	6	5	6	5	3	0.660951	NA	NA	NA	NA	NA	-1.33671	NA	0	2	6	5	6	5
24	4	4	4	4	4	4	0	a386856	NA	NA	NA	NA	NA	NA	0.74088	NA	0	4	4	4	4	4	4	4	-1	2	4	6	6	6	7	5	2	4	6	0.563696	NA	NA	NA	NA	NA	-1.83671	NA	0	2	5	5	6	7
32	4.4	3	2	3	7	7	0	a785358	2	3	2	3	3	4	-0.488287	-2.39583	1	4	3	5	5	2	5	6	0.0833333	3	7	3	4	3	6	5	5	3	3	-0.0198382	NA	NA	NA	NA	NA	-0.222427	NA	0	2	7	6	6	7
22	7	7	7	7	7	7	0	a636026	4	4	5	4	4	4	0.143658	-1.69444	1	4	4	4	4	4	4	7	1.57143	3	6	3	2	3	4	2	4	4	1	-0.992395	NA	NA	NA	NA	NA	0.243287	NA	0	2	6	4	2	3
22	3.8	4	4	3	4	4	1	a304037	NA	NA	NA	NA	NA	NA	-1.38412	NA	0	4.2	4	4	4	4	5	4	0	7	2	5	6	4	6	3	6	3	3	0.271929	NA	NA	NA	NA	NA	NA	NA	0	2	6	4	4	3
23	4	3	4	6	4	3	0	a666514	NA	NA	NA	NA	NA	NA	0.24088	NA	0	5.2	6	6	5	5	4	4	-0.8	5	3	3	4	6	5	5	6	2	5	0.174673	NA	NA	NA	NA	NA	-0.0938557	NA	0	2	7	6	4	5
21	5	5	5	5	5	5	1	a584062	NA	NA	NA	NA	NA	NA	0.157547	NA	0	5	5	5	5	5	5	4	-0.526316	6	4	6	6	6	6	6	6	6	6	1.53625	NA	NA	NA	NA	NA	0.229954	NA	0	2	6	7	5	5
21	2.8	2	2	3	4	3	1	a790045	NA	NA	NA	NA	NA	NA	1.28255	NA	0	5.2	5	4	5	6	6	6	0.52	6	4	2	6	6	6	4	4	6	1	0.271929	NA	NA	NA	NA	NA	1.02043	NA	0	2	4	1	2	1
25	7	7	7	7	7	7	0	a540778	7	7	7	7	7	7	0.751297	0.53125	1	6	6	6	6	6	6	7	0.894737	4	6	7	6	6	6	6	6	3	6	1.34174	6	6	6	6	6	0.218843	-0.0555556	1	2	1	5	6	7
21	3.8	4	4	3	4	4	0	a243250	NA	NA	NA	NA	NA	NA	0.61588	NA	0	3.8	3	3	4	4	5	6	0.48	6	4	4	4	4	5	4	3	5	5	0.174673	NA	NA	NA	NA	NA	0.506144	NA	0	2	7	4	7	3
29	3.6	3	3	3	3	6	1	a717615	NA	NA	NA	NA	NA	NA	-1.10634	NA	0	2.8	3	3	3	2	3	6	-0.428571	6	2	6	4	7	6	6	6	3	3	0.660951	NA	NA	NA	NA	NA	-0.258935	NA	0	2	6	5	5	5
22	6	6	6	6	6	6	0	a705207	NA	NA	NA	NA	NA	NA	0.449213	NA	0	6	6	6	6	6	6	4	0.166667	2	1	1	3	5	2	2	3	2	1	-1.96495	NA	NA	NA	NA	NA	-1.53671	NA	0	2	3	3	4	3
21	5.4	6	6	3	6	6	1	a835390	NA	NA	NA	NA	NA	NA	-1.47936	NA	0	6	6	5	6	7	6	6	-0.047619	3	4	6	4	6	6	5	6	6	6	0.952718	6	6	6	6	6	0.176621	-0.0133333	1	2	7	5	6	6
21	1.4	1	1	1	2	2	1	a909735	NA	NA	NA	NA	NA	NA	-1.25079	NA	0	1	1	1	1	1	1	2	-4.33333	5	4	3	7	7	6	4	3	5	1	0.271929	NA	NA	NA	NA	NA	1.06329	NA	0	2	5	5	3	6
20	2.8	5	3	1	4	1	1	a355439	6	6	6	6	6	6	0.449213	-0.166667	1	2	2	2	2	2	2	6	2.65217	3	1	3	7	3	3	1	1	1	1	-1.77044	7	7	7	7	7	0.534716	0.628571	1	2	1	1	1	1
24	3.6	4	3	3	4	4	0	a564239	NA	NA	NA	NA	NA	NA	-0.175787	NA	0	4.2	5	4	5	4	3	6	0.833333	3	6	6	2	6	6	3	7	5	2	0.369184	NA	NA	NA	NA	NA	0.243287	NA	0	2	6	5	3	3
23	4.8	6	5	3	5	5	0	a726024	NA	NA	NA	NA	NA	NA	-0.328564	NA	0	4.8	6	3	4	5	6	3	-1.19048	3	5	6	6	5	6	3	5	5	2	0.369184	NA	NA	NA	NA	NA	0.263287	NA	0	2	3	5	3	6
21	2.4	2	2	3	2	3	1	a365456	7	7	7	7	7	7	1.17421	0.108333	1	7	7	7	7	7	7	7	0.608696	3	4	3	1	3	3	6	3	2	4	-0.992395	7	7	7	7	7	1.16329	0	1	2	7	7	7	7
21	6	6	6	6	6	6	1	a554493	5	5	5	5	4	4	-0.550787	-0.5	1	6	6	6	6	6	6	7	0.5	4	5	6	5	6	6	6	5	6	5	1.14723	7	7	7	7	7	0.563287	0.6	1	2	6	6	5	5
24	3	2	3	3	1	6	0	a158690	NA	NA	NA	NA	NA	NA	-1.38412	NA	0	3	5	3	5	1	1	1	-3.72727	7	2	6	6	6	5	3	5	3	3	0.369184	NA	NA	NA	NA	NA	NA	NA	0	2	7	6	5	7
20	4.6	5	5	4	4	5	1	a489929	NA	NA	NA	NA	NA	NA	-2.21745	NA	0	5	5	5	4	6	5	6	-0.190476	7	7	7	7	4	5	5	4	6	3	1.24449	NA	NA	NA	NA	NA	-1.03671	NA	0	2	6	3	6	3
19	5	5	5	5	5	5	1	a547568	NA	NA	NA	NA	NA	NA	1.25874	NA	0	5	5	5	5	5	5	6	-0.36	4	4	6	3	6	5	5	5	6	4	0.563696	NA	NA	NA	NA	NA	1.16329	NA	0	2	7	5	5	4
24	6	6	6	6	6	6	1	a400789	7	7	7	7	7	7	1.12465	0.157895	1	5.6	6	6	6	4	6	6	-0.0833333	6	3	6	6	6	6	3	5	4	3	0.563696	7	7	7	7	7	0.696621	0.466667	1	2	6	5	3	5
19	4	2	4	6	3	5	1	a419446	7	7	7	7	7	7	1.16796	0.114583	1	5.8	6	5	6	6	6	5	-0.736842	5	5	4	6	4	6	6	5	4	3	0.563696	6	7	6	6	6	0.254196	0.109091	1	2	6	5	5	5
22	6	6	6	6	6	6	1	a892692	NA	NA	NA	NA	NA	NA	1.28255	NA	0	5.8	6	6	6	6	5	7	0.52381	2	4	2	7	3	3	2	3	3	1	-1.18691	NA	NA	NA	NA	NA	0.963287	NA	0	2	6	3	4	2
24	2	3	2	1	2	2	1	a261433	NA	NA	NA	NA	NA	NA	-0.00912002	NA	0	3.2	2	6	3	2	3	5	-0.238095	1	1	6	1	3	3	2	2	2	1	-1.96495	6	6	6	6	6	0.0966205	0.0666667	1	2	7	6	3	5
21	4	4	4	4	4	4	0	a677474	NA	NA	NA	NA	NA	NA	-2.42579	NA	0	3.8	3	3	5	3	5	6	0	6	2	6	6	6	6	6	6	6	3	1.04997	NA	NA	NA	NA	NA	-0.97957	NA	0	2	7	5	2	6
23	2.8	2	2	3	5	2	1	a193268	NA	NA	NA	NA	NA	NA	0.00476886	NA	0	3.8	2	5	5	2	5	4	-0.142857	3	2	5	6	3	7	3	3	6	3	-0.117094	NA	NA	NA	NA	NA	-0.503379	NA	0	2	6	2	2	3
22	4.2	4	4	4	4	5	1	a718098	6	5	4	5	5	5	-0.328564	-0.388889	1	4	4	4	4	4	4	4	-1.45833	3	4	5	5	3	4	3	5	5	4	-0.117094	NA	NA	NA	NA	NA	0.0204301	NA	0	2	6	6	6	5
21	3.4	3	3	3	4	4	0	a485573	NA	NA	NA	NA	NA	NA	0.226991	NA	0	3.2	3	3	3	4	3	2	-2.13043	2	3	6	2	3	5	2	2	3	2	-1.18691	NA	NA	NA	NA	NA	-0.836713	NA	0	2	7	6	6	5
NA	4.2	6	3	6	3	3	1	a245450	6	5	5	5	6	6	0.167963	-0.385417	1	5.6	4	6	6	6	6	6	0.416667	3	6	6	6	7	6	6	4	7	3	1.14723	NA	NA	NA	NA	NA	0.563287	NA	0	2	6	6	5	5
19	6.2	4	6	7	7	7	0	a517107	7	7	7	7	7	7	1.21588	0.0666667	1	6.4	6	7	6	6	7	7	0.333333	5	4	6	6	6	5	6	6	6	3	1.04997	NA	NA	NA	NA	NA	NA	NA	0	2	6	6	5	5
49	2	2	2	2	2	2	1	a581084	6	6	5	5	5	5	0.766674	-1.15079	1	2.8	2	2	2	2	6	7	0.73913	4	2	4	5	4	6	6	6	2	2	-0.117094	7	7	7	7	7	0.531708	0.631579	1	2	6	5	4	5
20	6.2	6	6	6	6	7	0	a657145	NA	NA	NA	NA	NA	NA	0.449213	NA	0	6.4	6	6	6	7	7	6	0.65	6	5	4	4	4	3	4	4	4	3	-0.117094	NA	NA	NA	NA	NA	NA	NA	0	2	4	4	4	4
26	5	6	6	3	6	4	0	a957966	NA	NA	NA	NA	NA	NA	1.18731	NA	0	6	6	6	6	6	6	3	-1	5	5	3	5	6	5	3	4	5	1	-0.0198382	NA	NA	NA	NA	NA	1.0542	NA	0	2	2	3	2	3
21	3.4	4	6	2	2	3	0	a959717	NA	NA	NA	NA	NA	NA	-0.717453	NA	0	4.8	4	4	2	7	7	7	1.59091	4	2	7	7	7	6	6	4	6	3	0.952718	NA	NA	NA	NA	NA	-0.636713	NA	0	2	5	5	3	5
20	7	7	7	7	7	7	1	a887418	7	7	7	7	7	7	0.949213	0.333333	1	7	7	7	7	7	7	7	0.590909	3	7	6	5	7	7	6	7	7	5	1.73076	NA	NA	NA	NA	NA	NA	NA	0	2	6	3	3	4
38	6.4	7	5	7	6	7	1	a719419	NA	NA	NA	NA	NA	NA	-0.217453	NA	0	5.6	6	6	5	5	6	6	0.6	7	2	7	7	6	5	7	3	3	3	0.758207	5	5	5	3	3	-0.156713	-1.48	1	2	6	6	5	5
21	4.2	4	5	3	4	5	0	a158692	NA	NA	NA	NA	NA	NA	0.282547	NA	0	4.8	3	5	6	5	5	6	-0.111111	6	6	5	6	6	3	4	5	4	3	0.563696	NA	NA	NA	NA	NA	NA	NA	0	2	5	2	3	4
21	3.6	3	4	4	5	2	1	a392706	NA	NA	NA	NA	NA	NA	-0.88412	NA	0	5.4	3	6	7	7	4	6	0.2	2	3	6	6	3	3	6	3	3	2	-0.506117	NA	NA	NA	NA	NA	NA	NA	0	2	6	5	2	3
22	4.2	6	3	3	3	6	1	a895754	4	6	6	6	6	6	-0.788882	0.738095	1	3.4	5	5	5	1	1	7	1.85714	3	3	5	5	4	5	5	5	6	4	0.271929	NA	NA	NA	NA	NA	-0.0767128	NA	0	2	6	4	4	4
22	4.6	5	5	3	5	5	0	a218821	NA	NA	NA	NA	NA	NA	-0.88412	NA	0	5	5	5	5	5	5	4	-0.136364	6	3	6	6	5	6	4	7	7	2	0.952718	5	5	6	6	6	-0.236713	0	1	2	6	5	3	4
21	4.8	5	5	6	3	5	0	a189310	6	7	5	5	5	5	-0.717453	0.5	1	6	6	6	6	6	6	6	-0.0416667	2	5	5	6	3	4	3	5	3	3	-0.311605	6	6	4	4	6	-0.189094	-0.447619	1	2	6	3	3	2
21	4.8	3	4	7	6	4	0	a427042	5	7	5	4	5	6	-0.50912	0.125	1	4.8	4	5	6	3	6	5	-0.117647	4	2	3	3	4	5	3	4	4	3	-0.700628	5	7	6	4	6	-0.436713	0.2	1	2	7	6	6	5
21	6	6	6	6	6	6	1	a555471	6	6	6	6	6	6	-0.0137497	0.296296	1	6	6	6	6	6	6	6	0.333333	5	3	6	6	7	6	6	3	3	3	0.563696	6	6	6	6	6	-0.0367128	0.2	1	2	6	5	3	5
24	2.2	2	4	1	1	3	0	a504877	7	7	6	7	6	7	0.421436	0.527778	1	6	6	7	5	6	6	5	-0.933333	5	7	6	5	4	3	4	3	7	5	0.660951	NA	NA	NA	NA	NA	0.496621	NA	0	2	5	6	5	4
23	4.2	3	4	6	4	4	0	a261974	NA	NA	NA	NA	NA	NA	-1.41745	NA	0	4.8	4	5	4	5	6	6	0.181818	4	5	5	6	4	5	3	5	5	2	0.174673	NA	NA	NA	NA	NA	-1.88671	NA	0	2	5	6	4	5
32	5.8	6	7	2	7	7	0	a924403	NA	NA	NA	NA	NA	NA	NA	NA	0	6.4	6	7	7	6	6	7	0.444444	6	2	3	2	3	6	2	3	2	2	-1.08965	NA	NA	NA	NA	NA	-0.0367128	NA	0	2	3	3	3	5
24	4	4	4	4	4	4	1	a300803	NA	NA	NA	NA	NA	NA	1.07421	NA	0	4	4	4	4	4	4	4	-0.291667	3	4	5	3	4	5	5	5	3	3	-0.21435	NA	NA	NA	NA	NA	1.02995	NA	0	2	6	3	3	6
24	7	7	7	7	7	7	1	a191621	7	7	4	5	4	4	-0.317453	-0.233333	1	6.4	7	7	7	7	4	6	0.0833333	5	2	7	7	7	4	7	5	3	4	0.855463	6	6	6	6	6	-0.0992128	0.2625	1	2	7	5	5	5
31	3.6	4	5	2	3	4	0	a356324	NA	NA	NA	NA	NA	NA	-0.770484	NA	0	5.4	6	6	4	5	6	5	-0.12	7	2	6	7	7	5	5	5	6	6	1.34174	5	4	3	4	4	-1.20193	-0.634783	1	2	6	6	5	6
21	5.8	6	6	6	6	5	0	a593868	4	3	4	5	4	4	-1.55079	-0.166667	1	2.8	2	3	2	4	3	7	3.3913	4	3	6	4	6	4	6	6	6	4	0.660951	6	5	5	6	5	-0.436713	0	1	2	6	2	3	5
22	4	4	4	4	4	4	1	a360354	NA	NA	NA	NA	NA	NA	NA	NA	0	4	4	4	4	4	4	4	-0.0454545	2	5	5	4	5	6	5	5	6	4	0.46644	NA	NA	NA	NA	NA	NA	NA	0	2	6	5	5	5
22	5.4	6	6	6	6	3	1	a115874	NA	NA	NA	NA	NA	NA	0.949213	NA	0	4.4	3	3	6	5	5	6	0.956522	3	2	6	4	6	6	3	2	2	2	-0.603372	NA	NA	NA	NA	NA	NA	NA	0	2	6	4	6	5
24	3.6	3	4	4	3	4	0	a694367	NA	NA	NA	NA	NA	NA	0.282547	NA	0	4.6	5	4	5	4	5	4	-1.21053	4	6	6	6	4	6	3	3	7	2	0.46644	NA	NA	NA	NA	NA	NA	NA	0	2	7	7	5	7
22	3.8	3	3	7	3	3	0	a842800	5	5	5	5	5	5	-1.32856	0.611111	1	6	6	6	6	6	6	6	0.52381	3	4	6	7	4	5	5	3	4	3	0.174673	6	5	5	5	5	-1.47671	0.84	1	2	7	6	7	6
22	6	6	6	6	6	6	1	a588358	7	7	7	6	7	7	1.11588	0	1	6	6	6	6	6	6	7	1.30769	4	3	3	6	3	5	4	4	3	3	-0.408861	NA	NA	NA	NA	NA	-0.836713	NA	0	2	5	5	3	3
20	6	6	6	6	6	6	1	a967425	NA	NA	NA	NA	NA	NA	-0.38412	NA	0	4.6	5	3	5	6	4	4	-0.869565	6	3	5	5	7	5	5	6	6	3	0.855463	NA	NA	NA	NA	NA	-1.06171	NA	0	2	5	6	5	3
26	2.8	3	3	2	3	3	1	a527508	NA	NA	NA	NA	NA	NA	0.449213	NA	0	3.2	3	3	3	3	4	4	-0.954545	1	3	3	3	3	5	3	5	5	1	-0.992395	NA	NA	NA	NA	NA	NA	NA	0	2	4	2	2	2
20	6	6	6	6	6	6	1	a221132	4	4	4	4	3	3	-0.48412	-1.56667	1	5.6	6	6	4	6	6	7	1.95652	2	5	6	2	5	6	5	3	3	3	-0.21435	6	6	6	5	6	-0.136713	0.1	1	2	6	5	6	5
21	3.8	5	5	3	3	3	1	a900739	NA	NA	NA	NA	NA	NA	1.28255	NA	0	5.8	5	6	6	6	6	7	0.55	3	2	5	5	6	6	5	3	5	2	-0.0198382	NA	NA	NA	NA	NA	NA	NA	0	2	6	3	4	3
23	5.6	5	6	5	6	6	1	a144972	NA	NA	NA	NA	NA	NA	0.00476886	NA	0	6.2	6	6	6	7	6	7	0.458333	2	3	4	1	6	6	4	5	4	2	-0.506117	NA	NA	NA	NA	NA	1.16329	NA	0	2	7	7	3	5
22	5.4	6	6	2	6	7	0	a674105	NA	NA	NA	NA	NA	NA	-0.717453	NA	0	6	6	6	6	6	6	6	0	6	2	5	6	5	7	5	5	6	2	0.660951	NA	NA	NA	NA	NA	-0.0367128	NA	0	2	7	6	6	6
23	4	4	4	4	4	4	1	a716977	NA	NA	NA	NA	NA	NA	-0.88412	NA	0	5	5	5	5	5	5	4	-0.588235	2	3	2	2	2	4	4	5	5	3	-0.992395	6	6	6	6	6	0.163287	0	1	2	5	3	3	3
18	1.8	3	1	1	2	2	1	a402397	NA	NA	NA	NA	NA	NA	0.338102	NA	0	1.2	2	1	1	1	1	3	1	2	2	1	1	2	3	1	2	2	1	-2.45123	NA	NA	NA	NA	NA	0.429954	NA	0	2	2	1	1	1
23	2.2	2	3	2	2	2	0	a537695	7	7	7	7	6	4	0.61588	0	1	3.4	3	3	4	4	3	1	-1.42105	5	6	5	6	6	4	5	6	5	4	0.952718	NA	NA	NA	NA	NA	0.563287	NA	0	2	7	4	5	6
23	5.8	6	5	6	6	6	0	a394193	NA	NA	NA	NA	NA	NA	0.143658	NA	0	5.4	5	5	6	5	6	6	0.0909091	5	2	3	6	6	6	5	6	3	4	0.369184	6	6	7	5	6	0.113287	0.05	1	2	3	5	6	5
23	2.2	3	2	2	2	2	1	a439576	5	6	6	6	6	6	-0.300787	0.416667	1	4.2	4	6	4	4	3	6	0.0769231	1	2	1	2	2	6	2	3	3	2	-1.77044	5	6	6	6	6	0.283287	-0.32	1	2	3	6	6	5
20	6	6	5	7	6	6	1	a911942	3	3	6	4	5	5	0.399213	-1.78333	1	6.2	6	5	7	6	7	5	-1.25	5	6	6	7	4	6	5	5	5	3	0.952718	NA	NA	NA	NA	NA	0.62043	NA	0	2	7	5	5	6
23	4	4	4	4	4	4	1	a972177	NA	NA	NA	NA	NA	NA	NA	NA	0	4	4	4	4	4	4	4	-0.130435	2	5	4	4	5	4	3	5	7	6	0.271929	NA	NA	NA	NA	NA	NA	NA	0	2	6	6	4	4
28	6	6	6	6	6	6	0	a159278	NA	NA	NA	NA	NA	NA	1.28255	NA	0	6	6	6	6	6	6	4	-0.85	7	2	7	7	3	3	1	2	3	3	-0.408861	NA	NA	NA	NA	NA	-0.0367128	NA	0	2	2	6	6	7
20	6	6	6	6	6	6	0	a282520	NA	NA	NA	NA	NA	NA	1.28255	NA	0	6	6	6	6	6	6	6	0.590909	6	6	6	6	6	5	2	6	6	4	1.04997	NA	NA	NA	NA	NA	0.663287	NA	0	2	7	7	7	7
22	2.8	3	5	2	2	2	0	a899893	6	6	5	5	5	5	-0.356342	-0.0277778	1	6	6	6	6	6	6	6	-0.05	6	2	6	6	6	3	3	5	6	2	0.271929	6	6	6	6	6	0.194056	-0.0307692	1	2	6	6	3	3
20	2.4	1	3	1	3	4	0	a348998	6	4	5	5	4	2	-0.25449	-1.12963	1	6	6	6	7	4	7	5	0.52381	4	3	3	2	3	1	3	1	3	4	-1.47867	4	5	5	2	1	-0.436713	-2	1	2	6	4	7	4
29	2.4	2	2	2	2	4	1	a892764	1	1	4	4	4	4	-0.435402	-2.28205	1	3.2	2	4	2	4	4	5	0	6	3	3	7	7	6	6	6	6	4	1.14723	NA	NA	NA	NA	NA	-1.30338	NA	0	2	5	7	5	5
20	3.8	5	5	4	2	3	1	a255709	NA	NA	NA	NA	NA	NA	-1.15079	NA	0	3.6	5	2	3	3	5	3	-0.944444	5	3	2	3	3	3	5	3	3	2	-0.992395	NA	NA	NA	NA	NA	-1.43671	NA	0	2	5	3	3	3
20	5	7	5	4	4	5	0	a923974	5	4	3	2	5	4	-1.94934	0.0652174	1	3.8	2	5	4	3	5	4	0.2	5	5	6	3	4	6	5	6	5	6	0.855463	5	4	3	4	3	-2.21932	0.182609	1	2	7	7	7	7
21	6.4	6	7	5	7	7	0	a281721	NA	NA	NA	NA	NA	NA	0.560324	NA	0	6.4	6	6	7	7	6	7	0.117647	4	6	5	6	3	5	5	6	4	6	0.758207	7	7	7	7	7	0.563287	0.6	1	2	5	3	3	6
21	3.2	1	4	1	3	7	1	a223089	7	7	7	7	7	7	1.03255	0.25	1	2.6	1	1	5	1	5	4	-2.82353	7	7	7	7	7	7	7	6	5	7	2.41155	NA	NA	NA	NA	NA	1.02043	NA	0	2	6	5	6	4
20	5.8	5	6	6	6	6	1	a740027	NA	NA	NA	NA	NA	NA	-0.550787	NA	0	4.4	3	3	5	6	5	5	-1	3	3	5	3	5	6	3	5	5	3	-0.117094	NA	NA	NA	NA	NA	-1.83671	NA	0	2	6	6	5	6
21	2.8	2	2	2	2	6	1	a201142	NA	NA	NA	NA	NA	NA	-0.38412	NA	0	3.2	2	4	2	5	3	2	-2.13043	5	4	6	6	4	6	6	6	5	3	0.855463	NA	NA	NA	NA	NA	-0.111713	NA	0	2	7	2	5	3
25	5.4	6	6	6	6	3	0	a922194	7	7	7	7	7	7	1.08558	0.19697	1	6	6	6	6	6	6	6	-0.75	2	3	6	6	6	6	2	3	5	2	-0.117094	7	7	7	7	7	1.05559	0.107692	1	2	6	5	6	5
27	7	7	7	7	7	7	0	a654014	7	7	7	7	7	7	0.886713	0.395833	1	6.2	6	6	7	6	6	7	1.45455	2	3	4	6	4	4	5	5	4	3	-0.21435	7	7	7	7	7	0.854196	0.309091	1	2	5	5	6	6
21	5	5	5	5	5	5	0	a127895	NA	NA	NA	NA	NA	NA	-1.55079	NA	0	5	5	5	5	5	5	4	-0.529412	3	3	3	4	3	3	4	3	4	3	-0.895139	NA	NA	NA	NA	NA	0.163287	NA	0	2	5	5	5	5
28	4.4	5	5	2	5	5	0	a308935	NA	NA	NA	NA	NA	NA	-0.0507867	NA	0	4	3	4	3	5	5	6	0.545455	3	5	6	5	6	6	6	6	6	5	1.14723	NA	NA	NA	NA	NA	0.163287	NA	0	2	6	4	3	5
23	4	4	4	4	4	4	1	a288593	NA	NA	NA	NA	NA	NA	-1.71745	NA	0	4	4	4	4	4	4	4	-0.0909091	3	3	4	3	3	5	5	3	4	3	-0.603372	NA	NA	NA	NA	NA	NA	NA	0	2	5	5	3	4
25	6	6	6	6	6	6	0	a749112	NA	NA	NA	NA	NA	NA	-0.0507867	NA	0	4.4	2	2	6	6	6	4	-0.368421	2	3	5	3	5	5	5	3	3	2	-0.603372	NA	NA	NA	NA	NA	-0.616713	NA	0	2	6	3	4	3
33	3.2	3	3	3	3	4	1	a327025	6	6	6	6	6	6	-0.308362	0.590909	1	4.6	5	5	5	4	4	5	0.434783	2	4	5	5	5	5	5	5	5	4	0.271929	5	4	4	4	4	-1.63671	0	1	2	5	3	3	3
20	1.6	1	1	4	1	1	1	a880578	NA	NA	NA	NA	NA	NA	1.28255	NA	0	2.2	1	1	1	4	4	5	-0.304348	5	3	3	5	4	5	5	5	6	3	0.174673	NA	NA	NA	NA	NA	NA	NA	0	2	7	1	5	1
20	6	6	6	6	6	6	0	a355012	NA	NA	NA	NA	NA	NA	-0.38412	NA	0	6	6	6	6	6	6	6	0.25	3	7	3	5	5	6	5	6	6	6	0.952718	NA	NA	NA	NA	NA	0.739758	NA	0	2	5	5	5	4
19	6	2	7	7	7	7	1	a411113	NA	NA	NA	NA	NA	NA	-0.0507867	NA	0	5.6	6	6	6	6	4	3	-1.65217	2	2	2	1	1	2	1	2	2	2	-2.45123	NA	NA	NA	NA	NA	-0.122427	NA	0	2	2	3	3	2
21	4	4	4	4	4	4	0	a159654	NA	NA	NA	NA	NA	NA	0.782547	NA	0	4.8	4	4	4	5	7	4	-1.2	2	3	4	3	3	3	3	3	4	2	-1.18691	NA	NA	NA	NA	NA	0.363287	NA	0	2	6	5	5	5
22	2	2	2	2	2	2	1	a225771	NA	NA	NA	NA	NA	NA	0.504769	NA	0	5.6	4	6	6	6	6	6	0.409091	7	3	5	7	7	5	7	7	5	3	1.34174	NA	NA	NA	NA	NA	0.163287	NA	0	2	6	5	2	2
24	4.2	5	5	2	5	4	0	a367568	7	7	7	7	7	7	0.511713	0.770833	1	3.8	2	2	5	5	5	6	-0.176471	6	2	5	1	3	3	3	6	6	2	-0.506117	NA	NA	NA	NA	NA	-0.0367128	NA	0	2	7	6	2	6
22	4.4	6	2	6	2	6	0	a162742	NA	NA	NA	NA	NA	NA	-0.38412	NA	0	3.2	2	2	3	3	6	4	-1.66667	3	6	3	4	5	6	5	3	6	3	0.174673	NA	NA	NA	NA	NA	-1.13671	NA	0	2	3	6	5	5
39	3.8	3	3	3	4	6	0	a851550	7	7	7	6	7	7	-0.641696	1.75758	1	4.2	5	2	5	5	4	4	-1.2381	6	1	3	2	2	3	3	6	6	1	-0.895139	6	6	5	6	6	-0.00337947	-0.0333333	1	2	5	5	3	3
20	6	6	6	6	6	6	1	a116986	6	6	6	6	5	5	0.01588	-0.0666667	1	6	6	6	6	6	6	6	-0.227273	2	6	6	5	6	6	7	6	6	6	1.34174	NA	NA	NA	NA	NA	0.163287	NA	0	2	5	5	3	2
21	6	6	6	6	6	6	0	a390428	NA	NA	NA	NA	NA	NA	-0.479358	NA	0	6.2	6	6	6	6	7	6	0.368421	6	7	7	7	5	6	5	5	6	5	1.63351	NA	NA	NA	NA	NA	0.163287	NA	0	2	6	6	4	5
26	3	3	3	3	3	3	1	a355325	NA	NA	NA	NA	NA	NA	-1.55079	NA	0	5	5	5	5	5	5	6	0.722222	5	3	5	5	4	5	4	6	6	3	0.369184	NA	NA	NA	NA	NA	0.0632872	NA	0	2	5	5	4	3
22	6.2	6	6	6	6	7	0	a252727	NA	NA	NA	NA	NA	NA	NA	NA	0	6	6	5	6	7	6	6	0.916667	3	3	6	7	6	6	4	6	6	6	1.04997	NA	NA	NA	NA	NA	NA	NA	0	2	6	1	2	7
21	5.4	6	5	5	5	6	1	a399907	6	5	6	6	7	7	0.297698	0.151515	1	3	3	3	3	3	3	7	0.681818	6	4	6	7	4	6	5	4	6	3	0.855463	7	7	7	7	7	0.39056	0.772727	1	2	6	6	6	6
20	7	7	7	7	7	7	1	a376142	NA	NA	NA	NA	NA	NA	0.81588	NA	0	5.4	6	3	7	6	5	6	-0.0434783	6	2	7	6	7	7	3	5	6	5	1.14723	NA	NA	NA	NA	NA	0.663287	NA	0	2	5	6	3	6
21	6	6	6	6	6	6	1	a636600	5	4	4	4	4	4	-0.574596	-0.97619	1	6	6	6	6	6	6	6	0.1	3	2	2	2	3	3	1	3	3	1	-1.8677	6	6	6	6	6	0.0775729	0.0857143	1	2	6	2	2	6
24	1.2	2	1	1	1	1	0	a685728	NA	NA	NA	NA	NA	NA	0.282547	NA	0	7	7	7	7	7	7	7	1.5	2	4	6	6	4	4	2	4	3	3	-0.408861	NA	NA	NA	NA	NA	1.16329	NA	0	2	6	6	6	6
20	7	7	7	7	7	7	1	a626264	7	7	7	7	7	7	-1.09841	2.38095	1	4.8	7	5	3	3	6	6	-0.130435	3	1	5	7	7	3	3	5	3	1	-0.408861	7	7	7	6	7	0.538287	0.425	1	2	5	3	4	5
20	5.2	6	2	6	6	6	1	a570009	NA	NA	NA	NA	NA	NA	-0.217453	NA	0	6	6	6	6	6	6	6	-0.142857	2	3	6	6	6	6	6	6	3	2	0.369184	NA	NA	NA	NA	NA	0.213287	NA	0	2	5	3	3	4
20	1.8	2	1	2	2	2	1	a450941	7	7	7	7	7	7	0.726991	0.555556	1	5.6	4	6	6	6	6	6	-0.526316	2	1	7	3	3	5	3	2	6	1	-0.895139	5	6	6	6	6	-0.0367128	0	1	2	5	6	5	2
21	6	6	6	6	6	6	1	a197188	6	6	6	6	7	7	0.36588	0.25	1	6	6	6	6	6	6	7	1.5	2	2	1	5	5	3	5	3	3	1	-1.18691	6	6	6	6	6	0.513287	-0.35	1	2	5	3	3	2
20	3.2	3	3	4	3	3	1	a461673	NA	NA	NA	NA	NA	NA	NA	NA	0	4.8	6	6	4	4	4	5	-0.285714	3	3	2	3	5	5	3	5	3	3	-0.700628	NA	NA	NA	NA	NA	-0.436713	NA	0	2	5	5	6	5
19	5.4	6	5	6	5	5	1	a362623	NA	NA	NA	NA	NA	NA	1.04921	NA	0	6.2	5	5	7	7	7	4	-0.894737	5	3	5	5	6	4	5	6	5	3	0.46644	NA	NA	NA	NA	NA	-0.670046	NA	0	2	6	4	3	3
21	3	4	2	2	3	4	1	a699464	NA	NA	NA	NA	NA	NA	-0.117453	NA	0	3.2	4	2	1	5	4	5	0	5	1	4	5	2	4	1	1	2	1	-1.57593	7	7	7	7	7	1.16329	0	1	2	6	6	1	3
29	5.6	5	6	4	6	7	0	a786584	5	6	6	7	7	6	0.282547	0.166667	1	5.8	6	6	7	5	5	6	0.125	2	1	1	3	1	3	1	4	2	1	-2.25672	NA	NA	NA	NA	NA	0.424826	NA	0	2	7	3	7	7
22	6	6	6	6	6	6	1	a446412	NA	NA	NA	NA	NA	NA	NA	NA	0	6	6	6	6	6	6	6	0.380952	6	2	6	6	6	5	5	5	5	3	0.660951	NA	NA	NA	NA	NA	0.163287	NA	0	2	5	3	3	4
19	2.8	3	3	2	3	3	1	a994514	5	4	5	5	5	4	-0.525146	-0.525641	1	5.2	5	5	5	6	5	5	-0.347826	2	3	3	4	2	3	4	3	3	2	-1.28416	NA	NA	NA	NA	NA	NA	NA	0	2	5	5	3	5
20	4.4	5	4	3	4	6	1	a275516	NA	NA	NA	NA	NA	NA	0.782547	NA	0	3.4	3	3	3	3	5	6	1.68182	1	3	5	6	3	5	4	2	2	2	-0.895139	NA	NA	NA	NA	NA	-0.303379	NA	0	2	6	6	6	6
21	7	7	7	7	7	7	1	a428751	NA	NA	NA	NA	NA	NA	0.30338	NA	0	7	7	7	7	7	7	6	0.0869565	7	6	6	7	6	7	6	6	7	6	2.11979	NA	NA	NA	NA	NA	-0.796713	NA	0	2	6	4	6	7
35	6	6	6	6	6	6	1	a497373	NA	NA	NA	NA	NA	NA	1.28255	NA	0	6	6	6	6	6	6	6	0.272727	6	6	6	6	6	6	6	6	6	6	1.73076	NA	NA	NA	NA	NA	0.163287	NA	0	2	7	6	6	4
21	2.2	2	2	3	2	2	1	a792393	7	7	6	7	7	6	0.61588	0.333333	1	4	4	4	4	4	4	6	1.18182	4	2	4	4	4	4	4	4	1	2	-0.895139	NA	NA	NA	NA	NA	NA	NA	0	2	1	2	2	2
22	5.2	6	7	5	4	4	0	a611732	NA	NA	NA	NA	NA	NA	NA	NA	0	3.6	5	2	3	4	4	4	0	2	3	4	2	2	6	3	6	3	4	-0.700628	NA	NA	NA	NA	NA	-2.03671	NA	0	2	7	6	5	6
51	7	7	7	7	7	7	1	a254266	NA	NA	NA	NA	NA	NA	-0.592453	NA	0	5.8	6	6	6	6	5	4	1.375	2	6	3	7	4	6	4	3	3	3	-0.117094	NA	NA	NA	NA	NA	NA	NA	0	2	6	5	1	2
20	4.6	4	4	6	4	5	1	a793808	NA	NA	NA	NA	NA	NA	0.603059	NA	0	3.4	2	2	5	5	3	6	1.33333	6	5	3	6	6	6	5	6	6	3	0.952718	7	7	7	7	7	-0.0367128	1.2	1	2	6	2	5	2
22	6.4	7	7	6	6	6	1	a816224	NA	NA	NA	NA	NA	NA	0.100728	NA	0	6.2	6	7	6	6	6	5	-1	6	6	6	6	7	6	6	5	5	6	1.63351	NA	NA	NA	NA	NA	0.496621	NA	0	2	6	6	6	6
20	2.8	2	4	3	2	3	0	a456273	NA	NA	NA	NA	NA	NA	0.199213	NA	0	4.8	3	5	6	5	5	5	-0.666667	2	6	6	5	6	6	6	2	6	3	0.563696	5	5	7	5	5	-0.236713	-0.2	1	2.33333	6	5	3	6
21	2.8	1	2	2	4	5	0	a959717	NA	NA	NA	NA	NA	NA	-0.717453	NA	0	5	2	6	7	5	5	5	-0.409091	4	2	7	7	7	6	6	4	6	3	0.952718	NA	NA	NA	NA	NA	-0.636713	NA	0	2.33333	5	5	3	5
22	4	4	4	4	4	4	1	a304037	NA	NA	NA	NA	NA	NA	-1.38412	NA	0	4	3	4	5	4	4	2	-2	7	2	5	6	4	6	3	6	3	3	0.271929	NA	NA	NA	NA	NA	NA	NA	0	2.33333	6	4	4	3
20	6	6	6	6	6	6	1	a221132	NA	NA	NA	NA	NA	NA	-0.48412	NA	0	5.6	6	6	4	6	6	3	-2.04348	2	5	6	2	5	6	5	3	3	3	-0.21435	6	5	5	5	5	-0.136713	-0.5	1	2.33333	6	5	6	5
18	5	6	6	1	6	6	1	a746173	7	7	7	7	7	7	1.28255	0	1	6.8	6	7	7	7	7	7	0.384615	4	4	6	6	6	5	3	4	5	2	0.271929	NA	NA	NA	NA	NA	1.16329	NA	0	2.33333	6	6	7	6
18	2.2	1	2	1	3	4	1	a402397	NA	NA	NA	NA	NA	NA	0.338102	NA	0	1.2	1	1	1	2	1	1	-1	2	2	1	1	2	3	1	2	2	1	-2.45123	6	6	7	6	6	0.429954	-0.0666667	1	2.33333	2	1	1	1
24	5.8	7	7	7	3	5	1	a300803	NA	NA	NA	NA	NA	NA	1.07421	NA	0	7	7	7	7	7	7	4	-0.291667	3	4	5	3	4	5	5	5	3	3	-0.21435	NA	NA	NA	NA	NA	1.02995	NA	0	2.33333	6	3	3	6
21	6	6	6	6	6	6	1	a584062	NA	NA	NA	NA	NA	NA	0.157547	NA	0	6	6	6	6	6	6	6	1.47368	6	4	6	6	6	6	6	6	6	6	1.53625	NA	NA	NA	NA	NA	0.229954	NA	0	2.33333	6	7	5	5
31	3.4	3	5	3	3	3	0	a356324	5	4	3	5	4	5	-0.770484	-0.613636	1	4.2	4	5	4	4	4	5	-0.12	7	2	6	7	7	5	5	5	6	6	1.34174	5	5	5	5	5	-1.20193	0.365217	1	2.33333	6	6	5	6
22	2	2	2	2	2	2	1	a718098	NA	NA	NA	NA	NA	NA	-0.328564	NA	0	2	2	2	2	2	2	6	0.541667	3	4	5	5	3	4	3	5	5	4	-0.117094	6	6	6	5	5	0.0204301	-0.257143	1	2.33333	6	6	6	5
23	6	6	6	6	6	6	1	a193268	NA	NA	NA	NA	NA	NA	0.00476886	NA	0	5.2	3	6	6	5	6	3	-1.14286	3	2	5	6	3	7	3	3	6	3	-0.117094	NA	NA	NA	NA	NA	-0.503379	NA	0	2.33333	6	2	2	3
21	3.4	3	3	4	3	4	0	a319279	NA	NA	NA	NA	NA	NA	-0.800787	NA	0	4	4	4	4	4	4	4	-1.3913	2	7	6	6	7	6	6	7	7	7	1.82802	NA	NA	NA	NA	NA	-0.0367128	NA	0	2.33333	7	7	4	6
33	2.2	1	3	2	2	3	1	a327025	NA	NA	NA	NA	NA	NA	-0.308362	NA	0	3.8	3	4	4	4	4	4	-0.565217	2	4	5	5	5	5	5	5	5	4	0.271929	4	4	3	3	3	-1.63671	-0.8	1	2.33333	5	3	3	3
21	5.8	6	5	6	6	6	0	a791036	NA	NA	NA	NA	NA	NA	NA	NA	0	6	6	6	6	6	6	6	0.0526316	6	6	6	6	6	5	6	5	6	6	1.53625	NA	NA	NA	NA	NA	0.163287	NA	0	2.33333	6	6	5	5
20	3	3	3	3	3	3	1	a435129	NA	NA	NA	NA	NA	NA	-0.13412	NA	0	4.2	5	3	3	5	5	3	-0.52	2	3	2	3	3	3	2	6	3	3	-1.18691	NA	NA	NA	NA	NA	-1.23671	NA	0	2.33333	6	6	5	4
22	2	2	2	2	2	2	1	a827556	NA	NA	NA	NA	NA	NA	NA	NA	0	1	1	1	1	1	1	6	-0.9375	2	2	2	2	4	4	2	2	3	2	-1.67318	NA	NA	NA	NA	NA	NA	NA	0	2.33333	3	2	2	2
22	3.8	6	4	4	2	3	0	a870892	NA	NA	NA	NA	NA	NA	NA	NA	0	4.2	5	4	4	6	2	4	-0.208333	4	4	4	5	3	4	3	6	6	4	0.0774174	NA	NA	NA	NA	NA	NA	NA	0	2	3	4	3	4
22	3	3	3	3	3	3	0	a262465	6	6	5	6	5	4	0.532547	-0.916667	1	5	5	5	5	5	5	6	0.125	5	2	5	6	6	6	5	5	5	4	0.660951	NA	NA	NA	NA	NA	0.663287	NA	0	2.33333	6	3	3	3
26	3	3	3	3	3	3	0	a529588	4	3	4	4	5	5	-0.717453	-0.833333	1	3	3	3	3	3	3	4	0.863636	5	2	3	6	5	5	3	4	3	2	-0.408861	NA	NA	NA	NA	NA	-2.83671	NA	0	2.33333	6	5	4	5
19	4.8	6	5	3	5	5	1	a935168	NA	NA	NA	NA	NA	NA	0.921436	NA	0	5.6	6	6	6	6	4	5	-0.333333	7	6	3	7	5	4	3	4	5	2	0.369184	6	6	6	6	6	0.403287	-0.24	1	2.33333	5	3	3	2
NA	5.4	7	7	7	3	3	1	a245450	NA	NA	NA	NA	NA	NA	0.167963	NA	0	5	5	5	5	5	5	6	0.416667	3	6	6	6	7	6	6	4	7	3	1.14723	NA	NA	NA	NA	NA	0.563287	NA	0	2.33333	6	6	5	5
44	3.2	3	4	3	3	3	0	a980127	NA	NA	NA	NA	NA	NA	-1.98668	NA	0	4.2	5	4	4	5	3	5	0.541667	3	5	5	6	4	5	5	4	4	3	0.174673	NA	NA	NA	NA	NA	-1.39227	NA	0	2.33333	7	5	5	3
21	5.2	6	5	5	5	5	0	a485573	NA	NA	NA	NA	NA	NA	0.226991	NA	0	2.4	3	3	2	2	2	4	-0.130435	2	3	6	2	3	5	2	2	3	2	-1.18691	NA	NA	NA	NA	NA	-0.836713	NA	0	2.33333	7	6	6	5
20	7	7	7	7	7	7	1	a401798	NA	NA	NA	NA	NA	NA	1.28255	NA	0	7	7	7	7	7	7	6	-0.416667	7	2	3	7	6	7	7	7	7	3	1.34174	NA	NA	NA	NA	NA	0.663287	NA	0	2.33333	5	5	2	2
20	7	7	7	7	7	7	0	a158055	NA	NA	NA	NA	NA	NA	0.258737	NA	0	7	7	7	7	7	7	4	-1.78261	5	2	7	3	7	7	6	3	7	5	0.952718	NA	NA	NA	NA	NA	1.16329	NA	0	2.33333	7	5	6	7
21	3.2	4	3	3	3	3	0	a243250	NA	NA	NA	NA	NA	NA	0.61588	NA	0	4.2	5	4	5	4	3	6	0.48	6	4	4	4	4	5	4	3	5	5	0.174673	NA	NA	NA	NA	NA	0.506144	NA	0	2.33333	7	4	7	3
20	5	5	5	5	5	5	1	a465159	6	5	5	5	6	5	0.306356	-0.690476	1	3.4	3	3	4	4	3	6	-0.333333	4	6	6	5	2	6	5	2	3	3	-0.0198382	7	5	6	7	6	0.223287	0.14	1	2.33333	6	3	1	3
23	5.2	6	6	3	6	5	0	a726024	6	6	6	6	5	4	-0.328564	0.111111	1	3.6	3	3	4	4	4	4	-0.190476	3	5	6	6	5	6	3	5	5	2	0.369184	NA	NA	NA	NA	NA	0.263287	NA	0	2.33333	3	5	3	6
21	5.4	7	7	3	4	6	1	a900739	NA	NA	NA	NA	NA	NA	1.28255	NA	0	4.6	3	5	5	5	5	7	0.55	3	2	5	5	6	6	5	3	5	2	-0.0198382	NA	NA	NA	NA	NA	NA	NA	0	2.33333	6	3	4	3
23	2.4	2	2	2	3	3	0	a537695	NA	NA	NA	NA	NA	NA	0.61588	NA	0	5.4	6	6	4	5	6	1	-1.42105	5	6	5	6	6	4	5	6	5	4	0.952718	NA	NA	NA	NA	NA	0.563287	NA	0	2.33333	7	4	5	6
21	3.8	4	3	3	5	4	0	a427042	5	6	5	4	5	4	-0.50912	-0.375	1	5.4	4	6	6	5	6	5	-0.117647	4	2	3	3	4	5	3	4	4	3	-0.700628	6	6	5	4	5	-0.436713	-0.2	1	2.33333	7	6	6	5
32	7	7	7	7	7	7	0	a247183	NA	NA	NA	NA	NA	NA	1.09024	NA	0	7	7	7	7	7	7	7	0.0416667	4	4	5	4	6	6	7	7	7	7	1.439	NA	NA	NA	NA	NA	1.16329	NA	0	2.33333	7	7	7	7
24	2.8	3	2	1	6	2	0	a158690	NA	NA	NA	NA	NA	NA	-1.38412	NA	0	4.4	3	7	2	6	4	5	0.272727	7	2	6	6	6	5	3	5	3	3	0.369184	NA	NA	NA	NA	NA	NA	NA	0	2.33333	7	6	5	7
21	6	6	6	6	6	6	0	a677474	2	2	2	2	2	2	-2.42579	-1.29167	1	6	6	6	6	6	6	6	0	6	2	6	6	6	6	6	6	6	3	1.04997	NA	NA	NA	NA	NA	-0.97957	NA	0	2.33333	7	5	2	6
35	6	6	6	6	6	6	1	a497373	NA	NA	NA	NA	NA	NA	1.28255	NA	0	6	6	6	6	6	6	6	0.272727	6	6	6	6	6	6	6	6	6	6	1.73076	NA	NA	NA	NA	NA	0.163287	NA	0	2.33333	7	6	6	4
27	6.6	7	7	7	6	6	0	a654014	7	7	7	7	7	7	0.886713	0.395833	1	6.2	6	7	6	6	6	7	1.45455	2	3	4	6	4	4	5	5	4	3	-0.21435	7	7	7	7	7	0.854196	0.309091	1	2.33333	5	5	6	6
20	6	6	6	6	6	6	1	a461673	NA	NA	NA	NA	NA	NA	NA	NA	0	4.4	5	5	4	4	4	5	-0.285714	3	3	2	3	5	5	3	5	3	3	-0.700628	5	5	5	5	5	-0.436713	-0.4	1	2.33333	5	5	6	5
21	7	7	7	7	7	7	1	a365456	7	7	7	7	7	7	1.17421	0.108333	1	7	7	7	7	7	7	7	0.608696	3	4	3	1	3	3	6	3	2	4	-0.992395	7	7	7	7	7	1.16329	0	1	2.33333	7	7	7	7
19	6	6	6	6	6	6	1	a419446	7	7	7	7	7	7	1.16796	0.114583	1	4.6	4	6	4	4	5	6	0.263158	5	5	4	6	4	6	6	5	4	3	0.563696	NA	NA	NA	NA	NA	0.254196	NA	0	2.33333	6	5	5	5
22	4.6	5	6	4	4	4	0	a611732	NA	NA	NA	NA	NA	NA	NA	NA	0	2.4	1	2	4	2	3	4	0	2	3	4	2	2	6	3	6	3	4	-0.700628	NA	NA	NA	NA	NA	-2.03671	NA	0	2.33333	7	6	5	6
22	4.8	5	5	4	5	5	0	a870892	NA	NA	NA	NA	NA	NA	NA	NA	0	3.4	4	3	4	3	3	2	-2.20833	4	4	4	5	3	4	3	6	6	4	0.0774174	NA	NA	NA	NA	NA	NA	NA	0	2.33333	3	4	3	4
23	6.4	6	6	7	6	7	1	a144972	NA	NA	NA	NA	NA	NA	0.00476886	NA	0	5.2	6	6	4	4	6	7	0.458333	2	3	4	1	6	6	4	5	4	2	-0.506117	NA	NA	NA	NA	NA	1.16329	NA	0	2.33333	7	7	3	5
22	4.6	5	5	3	5	5	0	a218821	NA	NA	NA	NA	NA	NA	-0.88412	NA	0	5	5	5	5	5	5	4	-0.136364	6	3	6	6	5	6	4	7	7	2	0.952718	5	5	5	5	5	-0.236713	-0.6	1	2.33333	6	5	3	4
20	6	6	6	6	6	6	0	a282520	NA	NA	NA	NA	NA	NA	1.28255	NA	0	6	6	6	6	6	6	5	-0.409091	6	6	6	6	6	5	2	6	6	4	1.04997	NA	NA	NA	NA	NA	0.663287	NA	0	2.33333	7	7	7	7
20	6	6	6	6	6	6	1	a399089	NA	NA	NA	NA	NA	NA	1.10546	NA	0	4.8	5	4	5	5	5	6	-0.6	7	1	3	7	3	2	4	2	1	1	-1.08965	NA	NA	NA	NA	NA	0.286364	NA	0	2.33333	6	5	1	4
22	6	6	6	6	6	6	0	a547068	7	7	7	7	7	7	1.20847	0.0740741	1	2	2	2	2	2	2	7	0.0588235	5	6	6	6	4	6	2	3	3	2	0.0774174	NA	NA	NA	NA	NA	0.838287	NA	0	2.33333	7	4	6	5
23	4	2	6	2	6	4	1	a439576	NA	NA	NA	NA	NA	NA	-0.300787	NA	0	3	3	3	3	3	3	6	0.0769231	1	2	1	2	2	6	2	3	3	2	-1.77044	NA	NA	NA	NA	NA	0.283287	NA	0	2.33333	3	6	6	5
21	2.8	3	4	1	2	4	1	a995814	6	7	7	7	6	6	1.14921	-0.366667	1	4.6	5	7	4	4	3	7	0.695652	7	2	3	5	5	6	2	3	3	1	-0.506117	NA	NA	NA	NA	NA	0.163287	NA	0	2.33333	1	3	5	3
24	2.2	2	1	3	4	1	0	a504877	NA	NA	NA	NA	NA	NA	0.421436	NA	0	5.6	5	5	6	7	5	6	0.0666667	5	7	6	5	4	3	4	3	7	5	0.660951	NA	NA	NA	NA	NA	0.496621	NA	0	2.33333	5	6	5	4
20	5	5	5	5	5	5	0	a657145	NA	NA	NA	NA	NA	NA	0.449213	NA	0	5	5	5	5	5	5	6	0.65	6	5	4	4	4	3	4	4	4	3	-0.117094	NA	NA	NA	NA	NA	NA	NA	0	2.33333	4	4	4	4
22	4	4	4	4	4	4	1	a360354	NA	NA	NA	NA	NA	NA	NA	NA	0	3.8	4	4	4	3	4	4	-0.0454545	2	5	5	4	5	6	5	5	6	4	0.46644	NA	NA	NA	NA	NA	NA	NA	0	2.33333	6	5	5	5
21	2.8	2	3	4	3	2	0	a159654	NA	NA	NA	NA	NA	NA	0.782547	NA	0	6.4	7	6	7	6	6	6	0.8	2	3	4	3	3	3	3	3	4	2	-1.18691	NA	NA	NA	NA	NA	0.363287	NA	0	2.33333	6	5	5	5
21	1.6	1	1	1	1	4	1	a223089	7	7	7	7	7	7	1.03255	0.25	1	4	4	1	4	4	7	7	0.176471	7	7	7	7	7	7	7	6	5	7	2.41155	7	7	7	7	7	1.02043	0.142857	1	2.33333	6	5	6	4
25	7	7	7	7	7	7	0	a540778	4	4	4	4	4	4	0.751297	-2.46875	1	7	7	7	7	7	7	7	0.894737	4	6	7	6	6	6	6	6	3	6	1.34174	6	6	6	6	6	0.218843	-0.0555556	1	2.33333	1	5	6	7
20	6.2	6	6	6	6	7	1	a116986	NA	NA	NA	NA	NA	NA	0.01588	NA	0	5.8	6	6	6	5	6	7	0.772727	2	6	6	5	6	6	7	6	6	6	1.34174	NA	NA	NA	NA	NA	0.163287	NA	0	2.33333	5	5	3	2
21	4.2	6	6	2	4	3	1	a201142	NA	NA	NA	NA	NA	NA	-0.38412	NA	0	4.4	2	5	5	6	4	4	-0.130435	5	4	6	6	4	6	6	6	5	3	0.855463	5	6	6	6	5	-0.111713	-0.125	1	2.33333	7	2	5	3
21	2	2	2	2	2	2	1	a392706	NA	NA	NA	NA	NA	NA	-0.88412	NA	0	6	6	6	6	6	6	6	0.2	2	3	6	6	3	3	6	3	3	2	-0.506117	NA	NA	NA	NA	NA	NA	NA	0	2.33333	6	5	2	3
21	6	6	6	6	6	6	1	a554493	5	5	5	5	5	5	-0.550787	-0.166667	1	6	6	6	6	6	6	7	0.5	4	5	6	5	6	6	6	5	6	5	1.14723	7	7	7	7	7	0.563287	0.6	1	2.33333	6	6	5	5
27	3	3	3	3	3	3	1	a348455	NA	NA	NA	NA	NA	NA	NA	NA	0	6	6	6	6	6	6	6	0.0434783	3	1	3	6	4	3	3	2	2	1	-1.38142	NA	NA	NA	NA	NA	1.16329	NA	0	2.33333	7	7	5	7
24	7	7	7	7	7	7	1	a191621	NA	NA	NA	NA	NA	NA	-0.317453	NA	0	5.8	6	6	6	6	5	6	0.0833333	5	2	7	7	7	4	7	5	3	4	0.855463	6	5	6	6	6	-0.0992128	0.0625	1	2.33333	7	5	5	5
23	3	3	3	3	3	3	1	a716977	5	5	5	5	5	5	-0.88412	0.166667	1	4	4	4	4	4	4	5	0.411765	2	3	2	2	2	4	4	5	5	3	-0.992395	NA	NA	NA	NA	NA	0.163287	NA	0	2.33333	5	3	3	3
22	2	2	2	2	2	2	0	a705207	NA	NA	NA	NA	NA	NA	0.449213	NA	0	6	6	6	6	6	6	4	0.166667	2	1	1	3	5	2	2	3	2	1	-1.96495	NA	NA	NA	NA	NA	-1.53671	NA	0	2.33333	3	3	4	3
19	5	5	5	5	5	5	1	a547568	7	7	7	7	7	7	1.25874	0.0238095	1	5	5	5	5	5	5	7	0.64	4	4	6	3	6	5	5	5	6	4	0.563696	NA	NA	NA	NA	NA	1.16329	NA	0	2.33333	7	5	5	4
29	6	6	6	6	6	6	1	a892764	7	7	7	7	7	7	-0.435402	1.71795	1	6	6	6	6	6	6	6	1	6	3	3	7	7	6	6	6	6	4	1.14723	NA	NA	NA	NA	NA	-1.30338	NA	0	2.33333	5	7	5	5
19	6	6	6	6	6	6	0	a243005	NA	NA	NA	NA	NA	NA	-0.717453	NA	0	5	5	5	5	5	5	6	1.38095	2	5	2	2	5	3	3	5	3	2	-0.992395	NA	NA	NA	NA	NA	-0.0367128	NA	0	2.33333	6	6	6	6
20	2.6	2	2	4	3	2	0	a834817	NA	NA	NA	NA	NA	NA	-0.650787	NA	0	5.6	5	6	6	5	6	3	-1.95238	4	3	3	3	4	6	3	4	5	5	-0.21435	NA	NA	NA	NA	NA	0.563287	NA	0	2.33333	7	6	6	6
26	4	4	4	4	4	4	1	a355325	NA	NA	NA	NA	NA	NA	-1.55079	NA	0	4	4	4	4	4	4	6	0.722222	5	3	5	5	4	5	4	6	6	3	0.369184	NA	NA	NA	NA	NA	0.0632872	NA	0	2.33333	5	5	4	3
22	3.6	3	3	3	6	3	1	a225771	NA	NA	NA	NA	NA	NA	0.504769	NA	0	6.2	6	6	6	7	6	3	-2.59091	7	3	5	7	7	5	7	7	5	3	1.34174	NA	NA	NA	NA	NA	0.163287	NA	0	2.33333	6	5	2	2
22	5.2	5	6	6	5	4	0	a252727	NA	NA	NA	NA	NA	NA	NA	NA	0	5.8	5	6	6	5	7	5	-0.0833333	3	3	6	7	6	6	4	6	6	6	1.04997	NA	NA	NA	NA	NA	NA	NA	0	2.33333	6	1	2	7
24	3.8	5	5	2	4	3	0	a564239	NA	NA	NA	NA	NA	NA	-0.175787	NA	0	4.6	5	6	4	5	3	5	-0.166667	3	6	6	2	6	6	3	7	5	2	0.369184	6	5	6	6	6	0.243287	-0.28	1	2.33333	6	5	3	3
20	5.8	5	7	3	7	7	1	a275516	NA	NA	NA	NA	NA	NA	0.782547	NA	0	3	3	3	3	4	2	3	-1.31818	1	3	5	6	3	5	4	2	2	2	-0.895139	NA	NA	NA	NA	NA	-0.303379	NA	0	2.33333	6	6	6	6
21	6.4	7	6	6	6	7	0	a281721	NA	NA	NA	NA	NA	NA	0.560324	NA	0	6.6	7	7	6	6	7	7	0.117647	4	6	5	6	3	5	5	6	4	6	0.758207	NA	NA	NA	NA	NA	0.563287	NA	0	2.33333	5	3	3	6
21	5	5	5	5	5	5	1	a555471	6	6	6	6	6	6	-0.0137497	0.296296	1	6.2	6	6	6	7	6	6	0.333333	5	3	6	6	7	6	6	3	3	3	0.563696	6	6	6	6	6	-0.0367128	0.2	1	2.33333	6	5	3	5
21	6.2	5	6	7	7	6	1	a399907	5	5	6	6	6	6	0.297698	-0.348485	1	2	1	2	2	2	3	6	-0.318182	6	4	6	7	4	6	5	4	6	3	0.855463	5	6	6	7	6	0.39056	-0.227273	1	2.33333	6	6	6	6
20	7	7	7	7	7	7	0	a423178	NA	NA	NA	NA	NA	NA	0.476991	NA	0	6.2	6	7	7	4	7	6	-0.785714	5	1	7	5	7	4	6	5	1	3	0.174673	NA	NA	NA	NA	NA	1.16329	NA	0	2.33333	7	7	7	4
20	4.2	7	2	4	6	2	0	a923974	4	3	3	5	4	3	-1.94934	-0.101449	1	3.6	1	6	5	3	3	3	-0.8	5	5	6	3	4	6	5	6	5	6	0.855463	4	3	1	3	3	-2.21932	-0.817391	1	2.33333	7	7	7	7
49	2	2	2	2	2	2	1	a581084	7	7	7	7	7	7	0.766674	0.515873	1	2	2	2	2	2	2	7	0.73913	4	2	4	5	4	6	6	6	2	2	-0.117094	6	6	6	6	6	0.531708	-0.368421	1	2.33333	6	5	4	5
22	4	6	3	7	2	2	0	a842800	NA	NA	NA	NA	NA	NA	-1.32856	NA	0	5.4	5	6	6	5	5	7	1.52381	3	4	6	7	4	5	5	3	4	3	0.174673	3	5	5	5	5	-1.47671	0.24	1	2.33333	7	6	7	6
22	3.8	5	3	3	4	4	1	a115874	NA	NA	NA	NA	NA	NA	0.949213	NA	0	6.6	6	7	7	7	6	5	-0.0434783	3	2	6	4	6	6	3	2	2	2	-0.603372	NA	NA	NA	NA	NA	NA	NA	0	2.33333	6	4	6	5
21	2.6	3	3	1	3	3	1	a909735	NA	NA	NA	NA	NA	NA	-1.25079	NA	0	1	1	1	1	1	1	5	-1.33333	5	4	3	7	7	6	4	3	5	1	0.271929	NA	NA	NA	NA	NA	1.06329	NA	0	2.33333	5	5	3	6
20	1.4	1	1	1	1	3	1	a857856	NA	NA	NA	NA	NA	NA	0.761713	NA	0	1.6	1	1	1	4	1	1	-4.83333	5	2	1	7	4	3	1	1	1	1	-1.57593	NA	NA	NA	NA	NA	0.376621	NA	0	2.33333	6	1	1	2
21	7	7	7	7	7	7	1	a189650	7	7	7	7	7	7	0.925404	0.357143	1	7	7	7	7	7	7	5	0.466667	1	4	2	3	2	3	1	1	4	1	-1.96495	4	5	7	7	7	0.523287	-0.36	1	2.33333	7	7	7	7
22	5.2	6	6	6	3	5	0	a899893	6	6	6	6	6	6	-0.356342	0.638889	1	6	6	6	6	6	6	6	-0.05	6	2	6	6	6	3	3	5	6	2	0.271929	6	6	6	6	6	0.194056	-0.0307692	1	2.33333	6	6	3	3
21	2.8	5	3	3	1	2	1	a790045	NA	NA	NA	NA	NA	NA	1.28255	NA	0	3.2	3	3	4	3	3	5	-0.48	6	4	2	6	6	6	4	4	6	1	0.271929	7	7	7	7	7	1.02043	0.142857	1	2.33333	4	1	2	1
21	7	7	7	7	7	7	1	a954845	NA	NA	NA	NA	NA	NA	1.28255	NA	0	6	6	6	6	6	6	7	0.458333	3	3	2	5	6	4	6	4	5	3	-0.117094	7	7	7	7	7	1.02995	0.133333	1	2.33333	7	5	6	5
23	5.8	5	5	7	5	7	0	a261974	NA	NA	NA	NA	NA	NA	-1.41745	NA	0	1.6	1	1	1	2	3	5	-0.818182	4	5	5	6	4	5	3	5	5	2	0.174673	NA	NA	NA	NA	NA	-1.88671	NA	0	2.33333	5	6	4	5
22	4.4	2	6	2	6	6	0	a674105	NA	NA	NA	NA	NA	NA	-0.717453	NA	0	5.8	6	6	5	6	6	7	1	6	2	5	6	5	7	5	5	6	2	0.660951	NA	NA	NA	NA	NA	-0.0367128	NA	0	2.33333	7	6	6	6
22	6	6	6	6	6	6	1	a588358	NA	NA	NA	NA	NA	NA	1.11588	NA	0	5.8	6	5	6	6	6	6	0.307692	4	3	3	6	3	5	4	4	3	3	-0.408861	NA	NA	NA	NA	NA	-0.836713	NA	0	2.33333	5	5	3	3
21	3.6	2	3	3	5	5	1	a618647	NA	NA	NA	NA	NA	NA	1.17838	NA	0	4.2	3	3	5	5	5	6	0.363636	1	5	2	3	5	7	6	6	5	2	-0.0198382	NA	NA	NA	NA	NA	1.06329	NA	0	2.33333	7	5	5	6
21	4.8	5	5	3	6	5	0	a999780	NA	NA	NA	NA	NA	NA	-0.850787	NA	0	4.2	5	4	4	5	3	7	1.22727	6	2	7	6	5	6	6	5	6	1	0.758207	NA	NA	NA	NA	NA	-0.836713	NA	0	2.33333	6	2	3	2
19	6.8	7	7	7	7	6	0	a517107	NA	NA	NA	NA	NA	NA	1.21588	NA	0	6.2	6	6	6	6	7	7	0.333333	5	4	6	6	6	5	6	6	6	3	1.04997	NA	NA	NA	NA	NA	NA	NA	0	2.33333	6	6	5	5
20	6.4	6	7	7	6	6	1	a967425	NA	NA	NA	NA	NA	NA	-0.38412	NA	0	2.2	2	2	3	2	2	6	1.13043	6	3	5	5	7	5	5	6	6	3	0.855463	NA	NA	NA	NA	NA	-1.06171	NA	0	2.33333	5	6	5	3
21	6	6	6	6	6	6	0	a127895	NA	NA	NA	NA	NA	NA	-1.55079	NA	0	5	5	5	5	5	5	5	0.470588	3	3	3	4	3	3	4	3	4	3	-0.895139	NA	NA	NA	NA	NA	0.163287	NA	0	2.33333	5	5	5	5
21	2.6	3	2	2	3	3	0	a652281	NA	NA	NA	NA	NA	NA	0.782547	NA	0	5.4	5	6	4	6	6	7	1.81818	3	6	5	4	6	6	4	3	4	3	0.174673	NA	NA	NA	NA	NA	NA	NA	0	2.33333	7	5	5	6
28	4.8	6	6	3	6	3	0	a308935	7	7	6	6	4	4	-0.0507867	0	1	6	6	6	6	6	6	6	0.545455	3	5	6	5	6	6	6	6	6	5	1.14723	NA	NA	NA	NA	NA	0.163287	NA	0	2.33333	6	4	3	5
22	2	2	2	2	2	2	1	a446412	NA	NA	NA	NA	NA	NA	NA	NA	0	2	2	2	2	2	2	6	0.380952	6	2	6	6	6	5	5	5	5	3	0.660951	NA	NA	NA	NA	NA	0.163287	NA	0	2.33333	5	3	3	4
21	5.8	6	6	5	6	6	1	a835390	NA	NA	NA	NA	NA	NA	-1.47936	NA	0	5.6	5	6	6	6	5	6	-0.047619	3	4	6	4	6	6	5	6	6	6	0.952718	NA	NA	NA	NA	NA	0.176621	NA	0	2.33333	7	5	6	6
23	4.2	3	4	6	5	3	0	a394193	NA	NA	NA	NA	NA	NA	0.143658	NA	0	5.8	6	6	6	6	5	6	0.0909091	5	2	3	6	6	6	5	6	3	4	0.369184	7	6	6	6	6	0.113287	0.25	1	2.33333	3	5	6	5
20	7	7	7	7	7	7	1	a376142	NA	NA	NA	NA	NA	NA	0.81588	NA	0	7	7	7	7	7	7	7	0.956522	6	2	7	6	7	7	3	5	6	5	1.14723	NA	NA	NA	NA	NA	0.663287	NA	0	2.33333	5	6	3	6
24	6	6	6	6	6	6	1	a400789	NA	NA	NA	NA	NA	NA	1.12465	NA	0	5.6	6	6	6	4	6	6	-0.0833333	6	3	6	6	6	6	3	5	4	3	0.563696	NA	NA	NA	NA	NA	0.696621	NA	0	2.33333	6	5	3	5
20	4.4	3	5	6	4	4	1	a489929	NA	NA	NA	NA	NA	NA	-2.21745	NA	0	3.4	2	2	3	5	5	7	0.809524	7	7	7	7	4	5	5	4	6	3	1.24449	NA	NA	NA	NA	NA	-1.03671	NA	0	2.33333	6	3	6	3
21	5.8	6	7	4	6	6	0	a593868	NA	NA	NA	NA	NA	NA	-1.55079	NA	0	2	2	2	2	2	2	1	-2.6087	4	3	6	4	6	4	6	6	6	4	0.660951	NA	NA	NA	NA	NA	-0.436713	NA	0	2.33333	6	2	3	5
24	2.2	7	1	1	1	1	0	a685728	NA	NA	NA	NA	NA	NA	0.282547	NA	0	6.8	7	7	7	6	7	7	1.5	2	4	6	6	4	4	2	4	3	3	-0.408861	NA	NA	NA	NA	NA	1.16329	NA	0	2.33333	6	6	6	6
32	4.4	3	2	3	7	7	0	a785358	NA	NA	NA	NA	NA	NA	-0.488287	NA	0	4.6	3	6	6	2	6	6	0.0833333	3	7	3	4	3	6	5	5	3	3	-0.0198382	NA	NA	NA	NA	NA	-0.222427	NA	0	2.33333	7	6	6	7
20	4.2	5	6	4	3	3	1	a255709	4	3	3	2	5	5	-1.15079	-0.9	1	3.4	2	3	3	4	5	4	0.0555556	5	3	2	3	3	3	5	3	3	2	-0.992395	NA	NA	NA	NA	NA	-1.43671	NA	0	2.33333	5	3	3	3
29	2	2	1	1	1	5	1	a717615	6	7	6	5	5	5	-1.10634	1.05556	1	2.4	2	3	3	2	2	6	-0.428571	6	2	6	4	7	6	6	6	3	3	0.660951	4	4	4	4	4	-0.258935	-1.57778	1	2.33333	6	5	5	5
20	2	2	2	2	2	2	1	a740027	NA	NA	NA	NA	NA	NA	-0.550787	NA	0	5	5	5	5	5	5	7	1	3	3	5	3	5	6	3	5	5	3	-0.117094	NA	NA	NA	NA	NA	-1.83671	NA	0	2.33333	6	6	5	6
20	6	6	6	5	6	7	1	a745545	NA	NA	NA	NA	NA	NA	-1.36031	NA	0	2.6	2	2	4	3	2	4	-2.07692	3	6	4	2	5	3	2	4	3	4	-0.603372	NA	NA	NA	NA	NA	-0.122427	NA	0	2.33333	6	2	6	6
20	7	7	7	7	7	7	1	a626264	NA	NA	NA	NA	NA	NA	-1.09841	NA	0	7	7	7	7	7	7	6	-0.130435	3	1	5	7	7	3	3	5	3	1	-0.408861	NA	NA	NA	NA	NA	0.538287	NA	0	2.33333	5	3	4	5
21	2.6	2	3	1	3	4	1	a446883	NA	NA	NA	NA	NA	NA	-0.63412	NA	0	3.8	3	3	2	5	6	7	0.956522	2	2	3	6	2	2	5	2	2	1	-1.47867	5	5	3	3	2	-0.792268	-1.44444	1	2.33333	6	5	3	4
38	5.4	3	5	6	6	7	1	a719419	6	5	5	6	6	5	-0.217453	0	1	5.8	6	6	5	6	6	6	0.6	7	2	7	7	6	5	7	3	3	3	0.758207	NA	NA	NA	NA	NA	-0.156713	NA	0	2.33333	6	6	5	5
20	6.6	7	7	5	7	7	1	a793808	7	7	7	7	7	4	0.603059	0.179487	1	5.6	6	6	6	6	4	6	1.33333	6	5	3	6	6	6	5	6	6	3	0.952718	7	7	7	7	7	-0.0367128	1.2	1	2.33333	6	2	5	2
19	3.2	4	1	3	3	5	1	a362623	7	7	7	6	7	7	1.04921	0.0666667	1	5.4	5	5	7	7	3	7	2.10526	5	3	5	5	6	4	5	6	5	3	0.46644	NA	NA	NA	NA	NA	-0.670046	NA	0	2.33333	6	4	3	3
20	2	2	2	2	2	2	1	a450941	NA	NA	NA	NA	NA	NA	0.726991	NA	0	5	4	5	6	5	5	7	0.473684	2	1	7	3	3	5	3	2	6	1	-0.895139	NA	NA	NA	NA	NA	-0.0367128	NA	0	2.33333	5	6	5	2
21	4	4	4	4	4	4	1	a792393	NA	NA	NA	NA	NA	NA	0.61588	NA	0	4.6	6	2	6	5	4	7	2.18182	4	2	4	4	4	4	4	4	1	2	-0.895139	NA	NA	NA	NA	NA	NA	NA	0	2.33333	1	2	2	2
22	4	7	2	7	2	2	1	a895754	4	4	4	4	6	6	-0.788882	-0.261905	1	5.8	7	4	6	6	6	6	0.857143	3	3	5	5	4	5	5	5	6	4	0.271929	NA	NA	NA	NA	NA	-0.0767128	NA	0	2.33333	6	4	4	4
24	2.4	3	3	2	2	2	1	a261433	NA	NA	NA	NA	NA	NA	-0.00912002	NA	0	5.6	6	6	6	5	5	6	0.761905	1	1	6	1	3	3	2	2	2	1	-1.96495	NA	NA	NA	NA	NA	0.0966205	NA	0	2.33333	7	6	3	5
24	6	6	6	6	6	6	0	a694367	NA	NA	NA	NA	NA	NA	0.282547	NA	0	5	5	5	5	4	6	5	-0.210526	4	6	6	6	4	6	3	3	7	2	0.46644	NA	NA	NA	NA	NA	NA	NA	0	2.33333	7	7	5	7
40	2.6	2	2	3	3	3	0	a518049	NA	NA	NA	NA	NA	NA	-0.900787	NA	0	2	2	2	2	2	2	4	-1.10526	4	3	3	5	6	3	3	6	5	2	-0.21435	5	5	6	5	5	-0.311713	-0.325	1	2.33333	3	5	5	4
26	5.6	3	7	5	7	6	0	a957966	NA	NA	NA	NA	NA	NA	1.18731	NA	0	5.8	5	6	6	5	7	2	-2	5	5	3	5	6	5	3	4	5	1	-0.0198382	7	7	7	7	7	1.0542	0.109091	1	2.33333	2	3	2	3
20	6	6	6	6	6	6	0	a355012	NA	NA	NA	NA	NA	NA	-0.38412	NA	0	6	6	6	6	6	6	6	0.25	3	7	3	5	5	6	5	6	6	6	0.952718	7	7	7	7	7	0.739758	0.423529	1	2.33333	5	5	5	4
19	7	7	7	7	7	7	1	a411113	NA	NA	NA	NA	NA	NA	-0.0507867	NA	0	7	7	7	7	7	7	4	-0.652174	2	2	2	1	1	2	1	2	2	2	-2.45123	NA	NA	NA	NA	NA	-0.122427	NA	0	2.33333	2	3	3	2
29	4.2	3	4	3	5	6	0	a786584	7	6	7	6	6	7	0.282547	0.5	1	5.2	6	6	5	5	4	6	0.125	2	1	1	3	1	3	1	4	2	1	-2.25672	6	7	6	6	5	0.424826	-0.261538	1	2.33333	7	3	7	7
21	5.4	6	6	6	3	6	0	a189310	NA	NA	NA	NA	NA	NA	-0.717453	NA	0	6	6	6	6	6	6	6	-0.0416667	2	5	5	6	3	4	3	5	3	3	-0.311605	NA	NA	NA	NA	NA	-0.189094	NA	0	2.33333	6	3	3	2
19	2.4	2	2	1	4	3	1	a994514	NA	NA	NA	NA	NA	NA	-0.525146	NA	0	4.6	5	2	5	6	5	6	0.652174	2	3	3	4	2	3	4	3	3	2	-1.28416	NA	NA	NA	NA	NA	NA	NA	0	2.33333	5	5	3	5
26	3	3	3	3	3	3	1	a527508	NA	NA	NA	NA	NA	NA	0.449213	NA	0	3.2	3	3	3	3	4	4	-0.954545	1	3	3	3	3	5	3	5	5	1	-0.992395	NA	NA	NA	NA	NA	NA	NA	0	2.33333	4	2	2	2
38	6	6	6	6	6	6	1	a391534	NA	NA	NA	NA	NA	NA	0.0825466	NA	0	4.2	6	3	3	4	5	6	-0.1	6	6	3	6	6	6	6	6	6	4	1.24449	6	5	6	5	6	0.0966205	-0.333333	1	2.33333	6	6	4	5
37	6	6	6	6	6	6	1	a942169	5	5	5	5	5	5	-0.123703	-0.59375	1	2	2	2	2	2	2	6	0.3125	5	6	5	5	5	6	6	6	6	6	1.34174	NA	NA	NA	NA	NA	0.12043	NA	0	2.33333	6	3	6	5
21	6	6	6	6	6	6	1	a554493	5	5	5	5	6	6	-0.550787	0.166667	1	6	6	6	6	6	6	7	0.5	4	5	6	5	6	6	6	5	6	5	1.14723	7	7	7	7	7	0.563287	0.6	1	2.66667	6	6	5	5
20	4	5	4	4	4	3	1	a967425	NA	NA	NA	NA	NA	NA	-0.38412	NA	0	3.6	3	3	4	4	4	5	0.130435	6	3	5	5	7	5	5	6	6	3	0.855463	NA	NA	NA	NA	NA	-1.06171	NA	0	2.66667	5	6	5	3
37	6	6	6	6	6	6	1	a942169	7	7	7	7	7	7	-0.123703	1.40625	1	6	6	6	6	6	6	6	0.3125	5	6	5	5	5	6	6	6	6	6	1.34174	6	6	6	6	6	0.12043	0.0428571	1	2.66667	6	3	6	5
21	3.8	5	4	2	5	3	1	a243666	6	5	4	6	5	5	-0.63412	0.0833333	1	4.4	5	4	3	6	4	7	1.04167	3	3	6	6	4	4	3	4	5	4	-0.0198382	NA	NA	NA	NA	NA	-0.436713	NA	0	2.66667	7	5	2	4
24	7	7	7	7	7	7	1	a191621	NA	NA	NA	NA	NA	NA	-0.317453	NA	0	5.2	6	6	6	4	4	7	1.08333	5	2	7	7	7	4	7	5	3	4	0.855463	NA	NA	NA	NA	NA	-0.0992128	NA	0	2.66667	7	5	5	5
21	4	4	4	4	4	4	1	a954845	NA	NA	NA	NA	NA	NA	1.28255	NA	0	4	4	4	4	4	4	6	-0.541667	3	3	2	5	6	4	6	4	5	3	-0.117094	NA	NA	NA	NA	NA	1.02995	NA	0	2.66667	7	5	6	5
20	5.2	5	6	5	6	4	0	a834817	NA	NA	NA	NA	NA	NA	-0.650787	NA	0	5	5	5	6	6	3	4	-0.952381	4	3	3	3	4	6	3	4	5	5	-0.21435	NA	NA	NA	NA	NA	0.563287	NA	0	2.66667	7	6	6	6
21	4.4	6	5	5	2	4	0	a999780	NA	NA	NA	NA	NA	NA	-0.850787	NA	0	4.2	3	6	5	4	3	6	0.227273	6	2	7	6	5	6	6	5	6	1	0.758207	NA	NA	NA	NA	NA	-0.836713	NA	0	2.66667	6	2	3	2
23	4	4	4	4	4	4	1	a439576	NA	NA	NA	NA	NA	NA	-0.300787	NA	0	4.2	3	5	5	5	3	6	0.0769231	1	2	1	2	2	6	2	3	3	2	-1.77044	NA	NA	NA	NA	NA	0.283287	NA	0	2.66667	3	6	6	5
22	4.6	4	4	6	4	5	0	a611732	NA	NA	NA	NA	NA	NA	NA	NA	0	3.4	1	3	4	4	5	3	-1	2	3	4	2	2	6	3	6	3	4	-0.700628	NA	NA	NA	NA	NA	-2.03671	NA	0	2.66667	7	6	5	6
21	2.8	1	3	4	3	3	1	a189650	NA	NA	NA	NA	NA	NA	0.925404	NA	0	7	7	7	7	7	7	4	-0.533333	1	4	2	3	2	3	1	1	4	1	-1.96495	NA	NA	NA	NA	NA	0.523287	NA	0	2.66667	7	7	7	7
21	3	3	3	3	3	3	0	a319279	NA	NA	NA	NA	NA	NA	-0.800787	NA	0	4.4	5	4	5	4	4	6	0.608696	2	7	6	6	7	6	6	7	7	7	1.82802	NA	NA	NA	NA	NA	-0.0367128	NA	0	2.66667	7	7	4	6
27	3.8	5	3	3	3	5	1	a463540	NA	NA	NA	NA	NA	NA	-0.661898	NA	0	4.6	5	5	5	5	3	6	1.05263	6	5	3	5	2	4	3	3	5	1	-0.506117	NA	NA	NA	NA	NA	-1.17005	NA	0	2.66667	2	2	2	1
27	7	7	7	7	7	7	1	a348455	NA	NA	NA	NA	NA	NA	NA	NA	0	6	6	6	6	6	6	7	1.04348	3	1	3	6	4	3	3	2	2	1	-1.38142	NA	NA	NA	NA	NA	1.16329	NA	0	2.66667	7	7	5	7
20	6	6	6	6	6	6	0	a355012	NA	NA	NA	NA	NA	NA	-0.38412	NA	0	4.4	2	2	6	6	6	6	0.25	3	7	3	5	5	6	5	6	6	6	0.952718	NA	NA	NA	NA	NA	0.739758	NA	0	2.66667	5	5	5	4
NA	6	6	6	6	6	6	0	a957687	4	4	4	4	4	4	-1.6619	-0.0555556	1	6	6	6	6	6	6	6	0.55	2	2	2	2	6	6	2	6	6	6	-0.21435	4	4	4	4	4	-1.451	-0.385714	1	2.66667	6	6	6	6
20	3.8	3	3	5	3	5	1	a880578	NA	NA	NA	NA	NA	NA	1.28255	NA	0	5	3	5	5	6	6	5	-0.304348	5	3	3	5	4	5	5	5	6	3	0.174673	NA	NA	NA	NA	NA	NA	NA	0	2.66667	7	1	5	1
24	4.6	5	5	4	5	4	0	a564239	NA	NA	NA	NA	NA	NA	-0.175787	NA	0	4	4	5	4	3	4	5	-0.166667	3	6	6	2	6	6	3	7	5	2	0.369184	NA	NA	NA	NA	NA	0.243287	NA	0	2.66667	6	5	3	3
20	4.8	5	4	3	5	7	1	a255709	NA	NA	NA	NA	NA	NA	-1.15079	NA	0	3.8	3	3	5	4	4	5	1.05556	5	3	2	3	3	3	5	3	3	2	-0.992395	NA	NA	NA	NA	NA	-1.43671	NA	0	2.66667	5	3	3	3
28	7	7	7	7	7	7	0	a159278	NA	NA	NA	NA	NA	NA	1.28255	NA	0	7	7	7	7	7	7	5	0.15	7	2	7	7	3	3	1	2	3	3	-0.408861	4	3	7	7	2	-0.0367128	-1.2	1	2.66667	2	6	6	7
27	5.8	6	6	6	6	5	0	a654014	7	7	6	7	6	5	0.886713	-0.270833	1	5.6	5	6	6	5	6	6	0.454545	2	3	4	6	4	4	5	5	4	3	-0.21435	6	6	5	5	6	0.854196	-1.09091	1	2.66667	5	5	6	6
20	3.4	2	4	5	3	3	0	a923974	4	2	2	4	3	3	-1.94934	-0.768116	1	4	5	5	4	3	3	4	0.2	5	5	6	3	4	6	5	6	5	6	0.855463	4	4	3	1	3	-2.21932	-0.617391	1	2.66667	7	7	7	7
23	6.4	6	6	7	6	7	1	a144972	NA	NA	NA	NA	NA	NA	0.00476886	NA	0	6.2	6	6	6	7	6	7	0.458333	2	3	4	1	6	6	4	5	4	2	-0.506117	NA	NA	NA	NA	NA	1.16329	NA	0	2.66667	7	7	3	5
20	5	5	5	5	5	5	1	a740027	NA	NA	NA	NA	NA	NA	-0.550787	NA	0	5	5	5	5	5	5	6	0	3	3	5	3	5	6	3	5	5	3	-0.117094	NA	NA	NA	NA	NA	-1.83671	NA	0	2.66667	6	6	5	6
19	4.8	6	6	6	2	4	1	a935168	NA	NA	NA	NA	NA	NA	0.921436	NA	0	5	3	5	5	6	6	6	0.666667	7	6	3	7	5	4	3	4	5	2	0.369184	NA	NA	NA	NA	NA	0.403287	NA	0	2.66667	5	3	3	2
22	6.2	6	7	6	6	6	1	a816224	6	6	6	6	6	6	0.100728	0.181818	1	6.2	6	5	7	6	7	5	-1	6	6	6	6	7	6	6	5	5	6	1.63351	NA	NA	NA	NA	NA	0.496621	NA	0	2.66667	6	6	6	6
20	6.6	6	6	7	7	7	1	a399089	7	7	7	7	7	7	1.10546	0.177083	1	5	1	6	6	5	7	7	0.4	7	1	3	7	3	2	4	2	1	1	-1.08965	7	7	6	7	7	0.286364	0.676923	1	2.66667	6	5	1	4
21	3.4	5	3	3	3	3	1	a995814	NA	NA	NA	NA	NA	NA	1.14921	NA	0	4.2	4	4	4	4	5	7	0.695652	7	2	3	5	5	6	2	3	3	1	-0.506117	NA	NA	NA	NA	NA	0.163287	NA	0	2.66667	1	3	5	3
21	5.4	6	5	6	5	5	0	a790525	NA	NA	NA	NA	NA	NA	-0.175787	NA	0	3	2	3	3	4	3	5	-0.409091	3	3	2	3	2	3	2	2	5	3	-1.38142	NA	NA	NA	NA	NA	-0.0367128	NA	0	2.66667	6	6	6	6
44	3.4	3	4	3	4	3	0	a980127	NA	NA	NA	NA	NA	NA	-1.98668	NA	0	4.6	4	5	5	5	4	4	-0.458333	3	5	5	6	4	5	5	4	4	3	0.174673	NA	NA	NA	NA	NA	-1.39227	NA	0	2.66667	7	5	5	3
22	4.2	4	4	5	4	4	1	a360354	NA	NA	NA	NA	NA	NA	NA	NA	0	4.4	5	5	4	4	4	5	0.954545	2	5	5	4	5	6	5	5	6	4	0.46644	NA	NA	NA	NA	NA	NA	NA	0	2.66667	6	5	5	5
23	4.2	4	5	4	4	4	1	a972177	NA	NA	NA	NA	NA	NA	NA	NA	0	4	4	4	4	4	4	4	-0.130435	2	5	4	4	5	4	3	5	7	6	0.271929	NA	NA	NA	NA	NA	NA	NA	0	2.66667	6	6	4	4
23	3.8	3	4	2	5	5	0	a726024	NA	NA	NA	NA	NA	NA	-0.328564	NA	0	3.6	3	3	3	4	5	4	-0.190476	3	5	6	6	5	6	3	5	5	2	0.369184	NA	NA	NA	NA	NA	0.263287	NA	0	2.66667	3	5	3	6
22	3.2	1	2	4	3	6	1	a350583	NA	NA	NA	NA	NA	NA	0.282547	NA	0	3.6	5	5	2	3	3	5	-0.894737	5	3	4	6	6	6	5	6	5	3	0.660951	NA	NA	NA	NA	NA	-1.33671	NA	0	2.66667	6	5	6	5
21	3.8	3	3	3	3	7	1	a223089	7	7	7	7	7	7	1.03255	0.25	1	5.8	7	7	7	1	7	7	0.176471	7	7	7	7	7	7	7	6	5	7	2.41155	NA	NA	NA	NA	NA	1.02043	NA	0	2.66667	6	5	6	4
39	6	6	6	6	6	6	0	a851550	1	1	1	1	6	1	-0.641696	-3.24242	1	4.2	5	5	5	4	2	6	0.761905	6	1	3	2	2	3	3	6	6	1	-0.895139	6	6	6	6	6	-0.00337947	0.166667	1	2.66667	5	5	3	3
21	3.4	3	4	4	4	2	1	a790045	NA	NA	NA	NA	NA	NA	1.28255	NA	0	5	3	6	7	4	5	6	0.52	6	4	2	6	6	6	4	4	6	1	0.271929	NA	NA	NA	NA	NA	1.02043	NA	0	2.66667	4	1	2	1
22	3.2	3	3	2	2	6	1	a225771	6	6	6	6	6	6	0.504769	-0.222222	1	6	6	6	6	6	6	6	0.409091	7	3	5	7	7	5	7	7	5	3	1.34174	NA	NA	NA	NA	NA	0.163287	NA	0	2.66667	6	5	2	2
24	7	7	7	7	7	7	1	a604205	NA	NA	NA	NA	NA	NA	0.901594	NA	0	7	7	7	7	7	7	7	0.615385	6	3	6	4	6	6	6	3	3	5	0.563696	NA	NA	NA	NA	NA	0.803287	NA	0	2.66667	7	6	5	6
21	6	6	6	6	6	6	0	a677474	NA	NA	NA	NA	NA	NA	-2.42579	NA	0	6	6	6	6	6	6	6	0	6	2	6	6	6	6	6	6	6	3	1.04997	NA	NA	NA	NA	NA	-0.97957	NA	0	2.66667	7	5	2	6
21	5.4	6	6	3	6	6	1	a197188	6	7	6	6	6	7	0.36588	0.25	1	6	6	6	6	6	6	7	1.5	2	2	1	5	5	3	5	3	3	1	-1.18691	7	7	7	7	7	0.513287	0.65	1	2.66667	5	3	3	2
21	5	5	5	4	5	6	1	a792393	NA	NA	NA	NA	NA	NA	0.61588	NA	0	3.6	4	4	3	3	4	5	0.181818	4	2	4	4	4	4	4	4	1	2	-0.895139	NA	NA	NA	NA	NA	NA	NA	0	2.66667	1	2	2	2
24	2.6	1	4	4	2	2	0	a504877	NA	NA	NA	NA	NA	NA	0.421436	NA	0	4.6	3	5	2	7	6	7	1.06667	5	7	6	5	4	3	4	3	7	5	0.660951	NA	NA	NA	NA	NA	0.496621	NA	0	2.66667	5	6	5	4
19	5	5	5	5	5	5	1	a547568	NA	NA	NA	NA	NA	NA	1.25874	NA	0	5	5	5	5	5	5	6	-0.36	4	4	6	3	6	5	5	5	6	4	0.563696	NA	NA	NA	NA	NA	1.16329	NA	0	2.66667	7	5	5	4
21	2.4	1	1	3	2	5	1	a618647	NA	NA	NA	NA	NA	NA	1.17838	NA	0	5.6	3	6	6	6	7	7	1.36364	1	5	2	3	5	7	6	6	5	2	-0.0198382	NA	NA	NA	NA	NA	1.06329	NA	0	2.66667	7	5	5	6
22	2	2	2	2	2	2	0	a705207	NA	NA	NA	NA	NA	NA	0.449213	NA	0	4.8	5	5	5	5	4	2	-1.83333	2	1	1	3	5	2	2	3	2	1	-1.96495	NA	NA	NA	NA	NA	-1.53671	NA	0	2.66667	3	3	4	3
20	3.6	3	3	3	3	6	1	a221132	NA	NA	NA	NA	NA	NA	-0.48412	NA	0	4.2	3	3	4	5	6	7	1.95652	2	5	6	2	5	6	5	3	3	3	-0.21435	NA	NA	NA	NA	NA	-0.136713	NA	0	2.66667	6	5	6	5
24	3.4	3	3	4	3	4	0	a694367	NA	NA	NA	NA	NA	NA	0.282547	NA	0	4.4	2	5	5	4	6	5	-0.210526	4	6	6	6	4	6	3	3	7	2	0.46644	NA	NA	NA	NA	NA	NA	NA	0	2.66667	7	7	5	7
22	4.4	5	5	2	5	5	0	a218821	NA	NA	NA	NA	NA	NA	-0.88412	NA	0	4	4	4	4	4	4	4	-0.136364	6	3	6	6	5	6	4	7	7	2	0.952718	NA	NA	NA	NA	NA	-0.236713	NA	0	2.66667	6	5	3	4
20	4	4	4	4	4	4	1	a355439	NA	NA	NA	NA	NA	NA	0.449213	NA	0	4	4	4	4	4	4	4	0.652174	3	1	3	7	3	3	1	1	1	1	-1.77044	NA	NA	NA	NA	NA	0.534716	NA	0	2.66667	1	1	1	1
20	2.8	3	3	3	3	2	0	a456273	6	7	6	5	6	6	0.199213	0.0833333	1	6	6	6	7	5	6	4	-1.66667	2	6	6	5	6	6	6	2	6	3	0.563696	6	5	7	5	7	-0.236713	0.4	1	2.66667	6	5	3	6
29	3.2	4	3	3	2	4	0	a786584	NA	NA	NA	NA	NA	NA	0.282547	NA	0	4.8	5	3	6	5	5	5	-0.875	2	1	1	3	1	3	1	4	2	1	-2.25672	5	5	3	2	6	0.424826	-2.06154	1	2.66667	7	3	7	7
38	6	6	6	6	6	6	1	a391534	NA	NA	NA	NA	NA	NA	0.0825466	NA	0	6	6	6	6	6	6	5	-1.1	6	6	3	6	6	6	6	6	6	4	1.24449	NA	NA	NA	NA	NA	0.0966205	NA	0	2.66667	6	6	4	5
22	6	6	6	6	6	6	1	a116104	NA	NA	NA	NA	NA	NA	0.199213	NA	0	6	6	6	6	6	6	6	0.785714	2	2	3	3	2	5	4	3	3	3	-1.18691	NA	NA	NA	NA	NA	NA	NA	0	2.66667	3	4	4	3
20	2.8	3	3	3	3	2	1	a465159	NA	NA	NA	NA	NA	NA	0.306356	NA	0	5.4	6	5	5	6	5	7	0.666667	4	6	6	5	2	6	5	2	3	3	-0.0198382	NA	NA	NA	NA	NA	0.223287	NA	0	2.66667	6	3	1	3
21	2.8	3	3	3	2	3	0	a427042	5	7	6	4	5	5	-0.50912	0.125	1	2.8	3	3	4	3	1	3	-2.11765	4	2	3	3	4	5	3	4	4	3	-0.700628	4	6	5	2	4	-0.436713	-1.2	1	2.66667	7	6	6	5
23	4.2	2	3	5	6	5	0	a261974	5	4	6	6	5	6	-1.41745	1.03333	1	2.8	3	3	3	3	2	7	1.18182	4	5	5	6	4	5	3	5	5	2	0.174673	NA	NA	NA	NA	NA	-1.88671	NA	0	2.66667	5	6	4	5
21	2.6	2	2	3	5	1	0	a959717	NA	NA	NA	NA	NA	NA	-0.717453	NA	0	6.2	7	5	7	5	7	4	-1.40909	4	2	7	7	7	6	6	4	6	3	0.952718	NA	NA	NA	NA	NA	-0.636713	NA	0	2.66667	5	5	3	5
20	7	7	7	7	7	7	1	a401798	NA	NA	NA	NA	NA	NA	1.28255	NA	0	7	7	7	7	7	7	7	0.583333	7	2	3	7	6	7	7	7	7	3	1.34174	NA	NA	NA	NA	NA	0.663287	NA	0	2.66667	5	5	2	2
19	6.4	6	7	6	6	7	0	a517107	NA	NA	NA	NA	NA	NA	1.21588	NA	0	6.8	6	7	7	7	7	7	0.333333	5	4	6	6	6	5	6	6	6	3	1.04997	NA	NA	NA	NA	NA	NA	NA	0	2.66667	6	6	5	5
21	6	6	6	6	6	6	1	a555471	6	6	6	6	6	6	-0.0137497	0.296296	1	6	6	6	6	6	6	5	-0.666667	5	3	6	6	7	6	6	3	3	3	0.563696	5	6	6	5	6	-0.0367128	-0.2	1	2.66667	6	5	3	5
21	2	2	2	2	2	2	0	a732477	NA	NA	NA	NA	NA	NA	-1.13412	NA	0	2	2	2	2	2	2	7	1.6	6	7	2	6	3	3	2	3	2	1	-0.700628	NA	NA	NA	NA	NA	-0.286713	NA	0	2.66667	3	1	1	3
21	5.8	6	6	6	5	6	0	a159654	NA	NA	NA	NA	NA	NA	0.782547	NA	0	6.6	7	7	6	6	7	4	-1.2	2	3	4	3	3	3	3	3	4	2	-1.18691	NA	NA	NA	NA	NA	0.363287	NA	0	2.66667	6	5	5	5
28	6	6	6	6	6	6	0	a308935	NA	NA	NA	NA	NA	NA	-0.0507867	NA	0	6	6	6	6	6	6	6	0.545455	3	5	6	5	6	6	6	6	6	5	1.14723	NA	NA	NA	NA	NA	0.163287	NA	0	2.66667	6	4	3	5
31	3.2	3	4	3	3	3	0	a356324	5	4	4	3	4	4	-0.770484	-0.94697	1	5.4	4	6	6	6	5	3	-2.12	7	2	6	7	7	5	5	5	6	6	1.34174	4	5	5	5	4	-1.20193	-0.0347826	1	2.66667	6	6	5	6
22	3.8	4	3	4	4	4	1	a304037	NA	NA	NA	NA	NA	NA	-1.38412	NA	0	4.2	4	4	4	4	5	4	0	7	2	5	6	4	6	3	6	3	3	0.271929	NA	NA	NA	NA	NA	NA	NA	0	2.66667	6	4	4	3
20	1.8	1	2	3	2	1	0	a348998	7	6	5	6	7	7	-0.25449	0.87037	1	5.6	4	7	7	4	6	5	0.52381	4	3	3	2	3	1	3	1	3	4	-1.47867	NA	NA	NA	NA	NA	-0.436713	NA	0	2.66667	6	4	7	4
22	5.8	6	6	6	6	5	1	a892692	NA	NA	NA	NA	NA	NA	1.28255	NA	0	6	6	6	6	6	6	6	-0.47619	2	4	2	7	3	3	2	3	3	1	-1.18691	NA	NA	NA	NA	NA	0.963287	NA	0	2.66667	6	3	4	2
24	6	6	6	6	6	6	1	a400789	NA	NA	NA	NA	NA	NA	1.12465	NA	0	5.6	6	6	6	4	6	7	0.916667	6	3	6	6	6	6	3	5	4	3	0.563696	NA	NA	NA	NA	NA	0.696621	NA	0	2.66667	6	5	3	5
22	5.6	6	6	4	6	6	0	a162742	NA	NA	NA	NA	NA	NA	-0.38412	NA	0	3.6	4	4	3	3	4	6	0.333333	3	6	3	4	5	6	5	3	6	3	0.174673	NA	NA	NA	NA	NA	-1.13671	NA	0	2.66667	3	6	5	5
22	4.2	3	4	6	5	3	0	a842800	NA	NA	NA	NA	NA	NA	-1.32856	NA	0	5.2	5	6	5	5	5	6	0.52381	3	4	6	7	4	5	5	3	4	3	0.174673	3	5	5	6	6	-1.47671	0.64	1	2.66667	7	6	7	6
21	7	7	7	7	7	7	1	a900739	NA	NA	NA	NA	NA	NA	1.28255	NA	0	1	1	1	1	1	1	7	0.55	3	2	5	5	6	6	5	3	5	2	-0.0198382	NA	NA	NA	NA	NA	NA	NA	0	2.66667	6	3	4	3
24	7	7	7	7	7	7	0	a685728	NA	NA	NA	NA	NA	NA	0.282547	NA	0	1	1	1	1	1	1	7	1.5	2	4	6	6	4	4	2	4	3	3	-0.408861	NA	NA	NA	NA	NA	1.16329	NA	0	2.66667	6	6	6	6
21	5.8	6	6	6	5	6	0	a593868	NA	NA	NA	NA	NA	NA	-1.55079	NA	0	4	2	2	6	5	5	3	-0.608696	4	3	6	4	6	4	6	6	6	4	0.660951	NA	NA	NA	NA	NA	-0.436713	NA	0	2.66667	6	2	3	5
22	6	6	6	6	6	6	1	a446412	NA	NA	NA	NA	NA	NA	NA	NA	0	6	6	6	6	6	6	6	0.380952	6	2	6	6	6	5	5	5	5	3	0.660951	6	6	6	6	6	0.163287	0	1	2.66667	5	3	3	4
NA	5.8	5	6	6	6	6	1	a273745	5	5	5	6	6	6	0.282547	-0.5	1	5	5	5	5	5	5	5	0.047619	3	2	3	6	4	3	2	4	3	2	-0.992395	3	4	5	3	3	-0.0867128	-2.15	1	2.66667	5	6	6	6
22	4.6	6	3	6	2	6	1	a895754	NA	NA	NA	NA	NA	NA	-0.788882	NA	0	4.6	4	5	4	4	6	4	-1.14286	3	3	5	5	4	5	5	5	6	4	0.271929	NA	NA	NA	NA	NA	-0.0767128	NA	0	2.66667	6	4	4	4
20	2.4	2	2	3	2	3	1	a911942	NA	NA	NA	NA	NA	NA	0.399213	NA	0	5.2	4	5	6	6	5	5	-1.25	5	6	6	7	4	6	5	5	5	3	0.952718	NA	NA	NA	NA	NA	0.62043	NA	0	2.66667	7	5	5	6
24	2.4	3	1	1	5	2	0	a158690	NA	NA	NA	NA	NA	NA	-1.38412	NA	0	5.4	2	5	7	6	7	4	-0.727273	7	2	6	6	6	5	3	5	3	3	0.369184	NA	NA	NA	NA	NA	NA	NA	0	2.66667	7	6	5	7
21	4.2	5	6	3	2	5	0	a243250	7	7	6	7	7	5	0.61588	0.166667	1	4	4	4	4	4	4	5	-0.52	6	4	4	4	4	5	4	3	5	5	0.174673	4	7	7	7	7	0.506144	0.0571429	1	2.66667	7	4	7	3
21	4	6	3	6	3	2	0	a189310	NA	NA	NA	NA	NA	NA	-0.717453	NA	0	5.2	2	6	6	6	6	6	-0.0416667	2	5	5	6	3	4	3	5	3	3	-0.311605	NA	NA	NA	NA	NA	-0.189094	NA	0	2.66667	6	3	3	2
21	6.6	7	7	6	6	7	1	a399907	6	6	6	6	6	6	0.297698	-0.0151515	1	1.8	2	2	1	2	2	6	-0.318182	6	4	6	7	4	6	5	4	6	3	0.855463	6	6	7	7	6	0.39056	0.172727	1	2.66667	6	6	6	6
20	6	6	6	6	6	6	0	a282520	7	7	7	7	7	7	1.28255	0	1	4.4	2	2	6	6	6	6	0.590909	6	6	6	6	6	5	2	6	6	4	1.04997	7	7	7	7	7	0.663287	0.5	1	2.66667	7	7	7	7
18	2.2	3	5	1	1	1	1	a402397	NA	NA	NA	NA	NA	NA	0.338102	NA	0	1	1	1	1	1	1	1	-1	2	2	1	1	2	3	1	2	2	1	-2.45123	NA	NA	NA	NA	NA	0.429954	NA	0	2.66667	2	1	1	1
20	2.8	3	3	2	3	3	1	a435129	NA	NA	NA	NA	NA	NA	-0.13412	NA	0	6.2	6	6	6	6	7	5	1.48	2	3	2	3	3	3	2	6	3	3	-1.18691	5	5	6	5	5	-1.23671	0.6	1	2.66667	6	6	5	4
20	5.4	6	6	3	6	6	1	a275516	7	7	7	7	7	7	0.782547	0.5	1	5.4	5	6	5	5	6	7	2.68182	1	3	5	6	3	5	4	2	2	2	-0.895139	3	5	7	3	5	-0.303379	-0.933333	1	2.66667	6	6	6	6
40	3.4	2	3	4	3	5	0	a518049	NA	NA	NA	NA	NA	NA	-0.900787	NA	0	4.2	5	5	5	3	3	2	-3.10526	4	3	3	5	6	3	3	6	5	2	-0.21435	NA	NA	NA	NA	NA	-0.311713	NA	0	2.66667	3	5	5	4
22	3.2	4	3	3	3	3	1	a115874	NA	NA	NA	NA	NA	NA	0.949213	NA	0	6	6	6	6	6	6	5	-0.0434783	3	2	6	4	6	6	3	2	2	2	-0.603372	NA	NA	NA	NA	NA	NA	NA	0	2.66667	6	4	6	5
21	4.2	2	5	2	6	6	1	a201142	5	5	6	5	6	6	-0.38412	0.166667	1	4.2	2	4	5	6	4	6	1.86957	5	4	6	6	4	6	6	6	5	3	0.855463	6	5	5	5	5	-0.111713	-0.525	1	2.66667	7	2	5	3
26	5.4	3	7	3	7	7	0	a957966	NA	NA	NA	NA	NA	NA	1.18731	NA	0	5.8	6	5	6	6	6	5	1	5	5	3	5	6	5	3	4	5	1	-0.0198382	7	7	7	7	7	1.0542	0.109091	1	2.66667	2	3	2	3
22	4	4	4	4	4	4	1	a718098	NA	NA	NA	NA	NA	NA	-0.328564	NA	0	5	5	5	5	5	5	5	-0.458333	3	4	5	5	3	4	3	5	5	4	-0.117094	NA	NA	NA	NA	NA	0.0204301	NA	0	2.66667	6	6	6	5
NA	4.2	7	3	5	3	3	1	a245450	7	7	7	7	7	7	0.167963	1.11458	1	5.4	6	5	5	5	6	6	0.416667	3	6	6	6	7	6	6	4	7	3	1.14723	NA	NA	NA	NA	NA	0.563287	NA	0	2.66667	6	6	5	5
20	4.6	1	1	7	7	7	1	a857856	NA	NA	NA	NA	NA	NA	0.761713	NA	0	4	4	4	7	1	4	1	-4.83333	5	2	1	7	4	3	1	1	1	1	-1.57593	NA	NA	NA	NA	NA	0.376621	NA	0	2.66667	6	1	1	2
35	5	5	5	5	5	5	1	a497373	NA	NA	NA	NA	NA	NA	1.28255	NA	0	4.6	3	5	5	5	5	6	0.272727	6	6	6	6	6	6	6	6	6	6	1.73076	NA	NA	NA	NA	NA	0.163287	NA	0	2.66667	7	6	6	4
21	7	7	7	7	7	7	1	a365456	7	7	7	7	7	7	1.17421	0.108333	1	7	7	7	7	7	7	7	0.608696	3	4	3	1	3	3	6	3	2	4	-0.992395	7	7	7	7	7	1.16329	0	1	2.66667	7	7	7	7
20	5	6	6	1	6	6	1	a461673	NA	NA	NA	NA	NA	NA	NA	NA	0	1.6	1	1	1	1	4	7	1.71429	3	3	2	3	5	5	3	5	3	3	-0.700628	NA	NA	NA	NA	NA	-0.436713	NA	0	2.66667	5	5	6	5
22	3.8	4	3	3	5	4	0	a870892	NA	NA	NA	NA	NA	NA	NA	NA	0	4.2	1	5	4	5	6	4	-0.208333	4	4	4	5	3	4	3	6	6	4	0.0774174	NA	NA	NA	NA	NA	NA	NA	0	2.66667	3	4	3	4
23	6	6	6	6	6	6	0	a863769	NA	NA	NA	NA	NA	NA	NA	NA	0	5.4	6	6	5	5	5	4	0	4	3	4	4	1	4	4	4	5	3	-0.603372	NA	NA	NA	NA	NA	NA	NA	0	2.66667	4	4	4	4
19	7	7	7	7	7	7	1	a411113	NA	NA	NA	NA	NA	NA	-0.0507867	NA	0	6.8	7	7	7	6	7	6	1.34783	2	2	2	1	1	2	1	2	2	2	-2.45123	NA	NA	NA	NA	NA	-0.122427	NA	0	2.66667	2	3	3	2
21	7	7	7	7	7	7	1	a584062	NA	NA	NA	NA	NA	NA	0.157547	NA	0	7	7	7	7	7	7	4	-0.526316	6	4	6	6	6	6	6	6	6	6	1.53625	NA	NA	NA	NA	NA	0.229954	NA	0	2.66667	6	7	5	5
25	5.6	6	6	7	3	6	0	a922194	NA	NA	NA	NA	NA	NA	1.08558	NA	0	6.8	6	7	7	7	7	7	0.25	2	3	6	6	6	6	2	3	5	2	-0.117094	7	7	7	7	7	1.05559	0.107692	1	2.66667	6	5	6	5
NA	4	3	4	3	5	5	1	a788991	7	7	7	7	7	7	0.449213	0.833333	1	6.6	6	6	7	7	7	7	2.38889	2	1	4	6	5	3	2	5	2	3	-0.895139	7	7	7	7	7	0.663287	0.5	1	2.66667	7	6	4	6
21	5.4	5	5	6	6	5	1	a699464	7	7	7	7	7	7	-0.117453	1.4	1	2	1	2	2	3	2	6	1	5	1	4	5	2	4	1	1	2	1	-1.57593	7	7	7	7	7	1.16329	0	1	2.66667	6	6	1	3
26	6	6	6	6	6	6	0	a529588	NA	NA	NA	NA	NA	NA	-0.717453	NA	0	4.8	6	6	4	4	4	2	-1.13636	5	2	3	6	5	5	3	4	3	2	-0.408861	NA	NA	NA	NA	NA	-2.83671	NA	0	2.66667	6	5	4	5
24	5.2	7	3	7	3	6	1	a300803	NA	NA	NA	NA	NA	NA	1.07421	NA	0	7	7	7	7	7	7	1	-3.29167	3	4	5	3	4	5	5	5	3	3	-0.21435	NA	NA	NA	NA	NA	1.02995	NA	0	2.66667	6	3	3	6
25	3.4	4	4	3	3	3	0	a537120	NA	NA	NA	NA	NA	NA	0.31588	NA	0	4	4	4	3	5	4	3	-1.2	3	3	7	4	5	5	4	5	5	3	0.174673	NA	NA	NA	NA	NA	-0.136713	NA	0	2.66667	4	5	2	2
23	2.4	2	2	3	3	2	0	a537695	NA	NA	NA	NA	NA	NA	0.61588	NA	0	5.4	6	6	5	5	5	4	1.57895	5	6	5	6	6	4	5	6	5	4	0.952718	NA	NA	NA	NA	NA	0.563287	NA	0	2.66667	7	4	5	6
32	6.8	6	7	7	7	7	0	a247183	7	7	7	7	7	7	1.09024	0.192308	1	7	7	7	7	7	7	7	0.0416667	4	4	5	4	6	6	7	7	7	7	1.439	7	7	7	7	7	1.16329	0	1	2.66667	7	7	7	7
20	7	7	7	7	7	7	1	a626264	NA	NA	NA	NA	NA	NA	-1.09841	NA	0	7	7	7	7	7	7	2	-4.13043	3	1	5	7	7	3	3	5	3	1	-0.408861	NA	NA	NA	NA	NA	0.538287	NA	0	2.66667	5	3	4	5
22	4.6	2	6	2	6	7	0	a674105	NA	NA	NA	NA	NA	NA	-0.717453	NA	0	5.6	6	6	6	5	5	7	1	6	2	5	6	5	7	5	5	6	2	0.660951	NA	NA	NA	NA	NA	-0.0367128	NA	0	2.66667	7	6	6	6
19	4	4	4	4	4	4	1	a362623	NA	NA	NA	NA	NA	NA	1.04921	NA	0	4	4	4	4	4	4	3	-1.89474	5	3	5	5	6	4	5	6	5	3	0.46644	NA	NA	NA	NA	NA	-0.670046	NA	0	2.66667	6	4	3	3
20	6.8	7	7	6	7	7	1	a376142	7	7	7	7	7	7	0.81588	0.466667	1	6.8	7	7	7	7	6	6	-0.0434783	6	2	7	6	7	7	3	5	6	5	1.14723	NA	NA	NA	NA	NA	0.663287	NA	0	2.66667	5	6	3	6
25	6	6	6	6	6	6	0	a806639	NA	NA	NA	NA	NA	NA	NA	NA	0	2.8	2	4	4	2	2	6	0.0769231	4	6	6	6	6	5	1	1	6	6	0.46644	NA	NA	NA	NA	NA	NA	NA	0	2.66667	7	2	6	7
24	2.2	2	3	2	2	2	1	a261433	NA	NA	NA	NA	NA	NA	-0.00912002	NA	0	5.4	3	6	6	6	6	1	-4.2381	1	1	6	1	3	3	2	2	2	1	-1.96495	NA	NA	NA	NA	NA	0.0966205	NA	0	2.66667	7	6	3	5
20	6	6	6	6	6	6	1	a887418	NA	NA	NA	NA	NA	NA	0.949213	NA	0	6	6	6	6	6	6	7	0.590909	3	7	6	5	7	7	6	7	7	5	1.73076	NA	NA	NA	NA	NA	NA	NA	0	2.66667	6	3	3	4
20	7	7	7	7	7	7	0	a158055	7	7	7	7	7	7	0.258737	1.02381	1	7	7	7	7	7	7	7	1.21739	5	2	7	3	7	7	6	3	7	5	0.952718	7	7	7	7	7	1.16329	0	1	2.66667	7	5	6	7
23	5.8	6	6	6	7	4	0	a394193	7	6	7	7	6	7	0.143658	0.805556	1	6.2	6	6	6	6	7	6	0.0909091	5	2	3	6	6	6	5	6	3	4	0.369184	6	6	6	4	6	0.113287	-0.35	1	2.66667	3	5	6	5
32	4.2	3	2	3	6	7	0	a785358	6	7	6	7	5	6	-0.488287	0.9375	1	5.2	4	5	6	5	6	7	1.08333	3	7	3	4	3	6	5	5	3	3	-0.0198382	6	7	7	6	7	-0.222427	0.985714	1	2.66667	7	6	6	7
49	4	4	4	4	4	4	1	a581084	NA	NA	NA	NA	NA	NA	0.766674	NA	0	2.8	2	2	2	2	6	6	-0.26087	4	2	4	5	4	6	6	6	2	2	-0.117094	NA	NA	NA	NA	NA	0.531708	NA	0	2.66667	6	5	4	5
19	6	6	6	6	6	6	0	a243005	5	5	5	5	5	5	-0.717453	0	1	6	6	6	6	6	6	6	1.38095	2	5	2	2	5	3	3	5	3	2	-0.992395	6	6	6	6	6	-0.0367128	0.2	1	2.66667	6	6	6	6
21	6	6	6	6	6	6	1	a835390	NA	NA	NA	NA	NA	NA	-1.47936	NA	0	6	6	6	6	6	6	6	-0.047619	3	4	6	4	6	6	5	6	6	6	0.952718	NA	NA	NA	NA	NA	0.176621	NA	0	2.66667	7	5	6	6
19	2	2	2	2	2	2	0	a243005	NA	NA	NA	NA	NA	NA	-0.717453	NA	0	3	3	3	3	3	3	4	-0.619048	2	5	2	2	5	3	3	5	3	2	-0.992395	NA	NA	NA	NA	NA	-0.0367128	NA	0	3	6	6	6	6
24	6	6	6	6	6	6	1	a400789	7	7	7	7	7	7	1.12465	0.157895	1	5.6	6	6	6	4	6	6	-0.0833333	6	3	6	6	6	6	3	5	4	3	0.563696	6	6	6	7	6	0.696621	-0.333333	1	3	6	5	3	5
24	4.4	3	3	7	3	6	1	a300803	NA	NA	NA	NA	NA	NA	1.07421	NA	0	6	6	6	6	6	6	3	-1.29167	3	4	5	3	4	5	5	5	3	3	-0.21435	NA	NA	NA	NA	NA	1.02995	NA	0	3	6	3	3	6
25	4.8	6	6	2	6	4	0	a537120	NA	NA	NA	NA	NA	NA	0.31588	NA	0	2.8	2	2	3	3	4	5	0.8	3	3	7	4	5	5	4	5	5	3	0.174673	NA	NA	NA	NA	NA	-0.136713	NA	0	3	4	5	2	2
21	4.2	6	6	1	2	6	1	a657981	7	5	5	4	3	2	0.0325466	-1.41667	1	2.8	2	2	4	4	2	6	0.166667	3	2	6	6	6	6	3	5	6	2	0.271929	7	7	6	5	6	-0.470046	0.833333	1	3	4	2	2	2
20	5.2	3	5	6	6	6	1	a221132	NA	NA	NA	NA	NA	NA	-0.48412	NA	0	5.4	5	6	4	6	6	6	0.956522	2	5	6	2	5	6	5	3	3	3	-0.21435	5	5	6	5	6	-0.136713	-0.3	1	3	6	5	6	5
21	6	6	6	6	6	6	1	a555471	5	5	5	5	5	5	-0.0137497	-0.703704	1	6	6	6	6	6	6	6	0.333333	5	3	6	6	7	6	6	3	3	3	0.563696	6	6	6	6	6	-0.0367128	0.2	1	3	6	5	3	5
23	3.6	6	2	6	2	2	0	a563218	NA	NA	NA	NA	NA	NA	-0.717453	NA	0	6	6	6	6	6	6	6	0.166667	3	2	3	6	6	5	6	6	3	3	0.0774174	6	6	6	6	6	-0.386713	0.55	1	3	6	6	3	6
21	6.2	5	7	6	7	6	0	a281721	NA	NA	NA	NA	NA	NA	0.560324	NA	0	6.4	6	7	7	7	5	7	0.117647	4	6	5	6	3	5	5	6	4	6	0.758207	NA	NA	NA	NA	NA	0.563287	NA	0	3	5	3	3	6
21	7	7	7	7	7	7	1	a365456	7	7	7	7	7	7	1.17421	0.108333	1	7	7	7	7	7	7	6	-0.391304	3	4	3	1	3	3	6	3	2	4	-0.992395	7	7	7	7	7	1.16329	0	1	3	7	7	7	7
25	7	7	7	7	7	7	0	a540778	NA	NA	NA	NA	NA	NA	0.751297	NA	0	6.2	6	6	6	6	7	6	-0.105263	4	6	7	6	6	6	6	6	3	6	1.34174	NA	NA	NA	NA	NA	0.218843	NA	0	3	1	5	6	7
21	3	2	2	2	4	5	1	a618647	NA	NA	NA	NA	NA	NA	1.17838	NA	0	3	2	3	3	3	4	5	-0.636364	1	5	2	3	5	7	6	6	5	2	-0.0198382	NA	NA	NA	NA	NA	1.06329	NA	0	3	7	5	5	6
20	5	7	6	3	5	4	1	a745545	NA	NA	NA	NA	NA	NA	-1.36031	NA	0	6	6	6	6	6	6	5	-1.07692	3	6	4	2	5	3	2	4	3	4	-0.603372	NA	NA	NA	NA	NA	-0.122427	NA	0	3	6	2	6	6
20	4.6	4	4	4	6	5	1	a355439	NA	NA	NA	NA	NA	NA	0.449213	NA	0	1.8	1	2	2	2	2	1	-2.34783	3	1	3	7	3	3	1	1	1	1	-1.77044	5	6	7	7	7	0.534716	0.0285714	1	3	1	1	1	1
25	5.4	6	6	3	6	6	1	a962336	NA	NA	NA	NA	NA	NA	1.28255	NA	0	5.2	6	6	6	4	4	6	1.125	6	5	6	6	6	6	6	6	6	5	1.53625	NA	NA	NA	NA	NA	0.163287	NA	0	3	5	3	3	3
20	4.6	7	7	1	7	1	1	a857856	7	7	7	7	7	7	0.761713	0.520833	1	1	1	1	1	1	1	7	1.16667	5	2	1	7	4	3	1	1	1	1	-1.57593	7	7	7	7	7	0.376621	0.786667	1	3	6	1	1	2
20	3.4	3	3	4	4	3	0	a393771	NA	NA	NA	NA	NA	NA	0.511713	NA	0	5.2	6	6	4	4	6	7	0.761905	3	3	3	2	4	5	3	3	3	3	-0.992395	NA	NA	NA	NA	NA	0.89056	NA	0	3	6	5	5	6
20	3	3	3	3	3	3	1	a435129	NA	NA	NA	NA	NA	NA	-0.13412	NA	0	4.6	4	4	5	3	7	3	-0.52	2	3	2	3	3	3	2	6	3	3	-1.18691	NA	NA	NA	NA	NA	-1.23671	NA	0	3	6	6	5	4
44	3.6	3	4	3	4	4	0	a980127	3	3	2	2	4	4	-1.98668	-0.730769	1	4.6	4	5	5	5	4	5	0.541667	3	5	5	6	4	5	5	4	4	3	0.174673	NA	NA	NA	NA	NA	-1.39227	NA	0	3	7	5	5	3
28	7	7	7	7	7	7	0	a159278	NA	NA	NA	NA	NA	NA	1.28255	NA	0	7	7	7	7	7	7	6	1.15	7	2	7	7	3	3	1	2	3	3	-0.408861	NA	NA	NA	NA	NA	-0.0367128	NA	0	3	2	6	6	7
31	3.4	2	5	3	5	2	0	a356324	6	4	3	5	5	4	-0.770484	-0.44697	1	5	4	5	6	6	4	6	0.88	7	2	6	7	7	5	5	5	6	6	1.34174	5	5	5	5	4	-1.20193	0.165217	1	3	6	6	5	6
22	3.8	3	6	3	2	5	1	a225771	NA	NA	NA	NA	NA	NA	0.504769	NA	0	6	7	5	6	6	6	6	0.409091	7	3	5	7	7	5	7	7	5	3	1.34174	NA	NA	NA	NA	NA	0.163287	NA	0	3	6	5	2	2
19	5	5	5	5	5	5	1	a547568	7	7	7	7	7	7	1.25874	0.0238095	1	5	5	5	5	5	5	6	-0.36	4	4	6	3	6	5	5	5	6	4	0.563696	NA	NA	NA	NA	NA	1.16329	NA	0	3	7	5	5	4
20	6.6	7	7	6	6	7	1	a376142	NA	NA	NA	NA	NA	NA	0.81588	NA	0	6	6	6	6	6	6	6	-0.0434783	6	2	7	6	7	7	3	5	6	5	1.14723	NA	NA	NA	NA	NA	0.663287	NA	0	3	5	6	3	6
21	6.2	6	6	6	7	6	0	a790525	NA	NA	NA	NA	NA	NA	-0.175787	NA	0	5.2	3	6	5	6	6	5	-0.409091	3	3	2	3	2	3	2	2	5	3	-1.38142	NA	NA	NA	NA	NA	-0.0367128	NA	0	3	6	6	6	6
21	6.4	7	7	7	4	7	1	a792393	NA	NA	NA	NA	NA	NA	0.61588	NA	0	3.4	1	4	4	4	4	1	-3.81818	4	2	4	4	4	4	4	4	1	2	-0.895139	NA	NA	NA	NA	NA	NA	NA	0	3	1	2	2	2
21	4.2	6	5	3	4	3	1	a312695	NA	NA	NA	NA	NA	NA	1.28255	NA	0	4.4	3	5	3	5	6	7	1.2	6	2	6	6	6	6	5	6	5	3	0.855463	NA	NA	NA	NA	NA	0.763287	NA	0	3	7	6	6	6
22	4	4	4	4	4	4	1	a304037	NA	NA	NA	NA	NA	NA	-1.38412	NA	0	3.8	4	4	3	4	4	5	1	7	2	5	6	4	6	3	6	3	3	0.271929	NA	NA	NA	NA	NA	NA	NA	0	3	6	4	4	3
21	3	5	3	2	2	3	1	a446883	NA	NA	NA	NA	NA	NA	-0.63412	NA	0	3.2	3	2	3	3	5	6	-0.0434783	2	2	3	6	2	2	5	2	2	1	-1.47867	6	6	5	6	5	-0.792268	0.555556	1	3	6	5	3	4
26	4.2	3	3	5	5	5	0	a529588	5	5	5	5	5	5	-0.717453	0	1	5	5	5	5	5	5	4	0.863636	5	2	3	6	5	5	3	4	3	2	-0.408861	NA	NA	NA	NA	NA	-2.83671	NA	0	3	6	5	4	5
39	4.6	2	5	4	6	6	0	a851550	5	5	4	5	7	6	-0.641696	0.257576	1	5	5	4	6	4	6	6	0.761905	6	1	3	2	2	3	3	6	6	1	-0.895139	6	6	6	6	6	-0.00337947	0.166667	1	3	5	5	3	3
19	6.6	7	7	6	7	6	0	a517107	NA	NA	NA	NA	NA	NA	1.21588	NA	0	5.8	6	6	5	5	7	6	-0.666667	5	4	6	6	6	5	6	6	6	3	1.04997	NA	NA	NA	NA	NA	NA	NA	0	3	6	6	5	5
22	4.4	4	4	4	4	6	1	a895754	NA	NA	NA	NA	NA	NA	-0.788882	NA	0	4.4	6	6	6	2	2	6	0.857143	3	3	5	5	4	5	5	5	6	4	0.271929	6	6	6	6	6	-0.0767128	0.24	1	3	6	4	4	4
20	1.6	1	1	2	2	2	1	a880578	NA	NA	NA	NA	NA	NA	1.28255	NA	0	2.8	3	3	2	3	3	2	-3.30435	5	3	3	5	4	5	5	5	6	3	0.174673	NA	NA	NA	NA	NA	NA	NA	0	3	7	1	5	1
22	3.8	6	4	2	5	2	0	a899893	5	5	5	5	5	5	-0.356342	-0.361111	1	5.8	6	6	5	6	6	6	-0.05	6	2	6	6	6	3	3	5	6	2	0.271929	5	6	6	6	6	0.194056	-0.230769	1	3	6	6	3	3
24	3.8	6	6	2	3	2	1	a261433	6	4	5	5	7	6	-0.00912002	-0.208333	1	4.8	4	5	5	5	5	6	0.761905	1	1	6	1	3	3	2	2	2	1	-1.96495	6	6	6	6	6	0.0966205	0.0666667	1	3	7	6	3	5
21	3.4	4	2	4	3	4	0	a243250	NA	NA	NA	NA	NA	NA	0.61588	NA	0	4	4	4	4	4	4	6	0.48	6	4	4	4	4	5	4	3	5	5	0.174673	6	6	6	6	6	0.506144	-0.342857	1	3	7	4	7	3
22	4	4	4	4	4	4	1	a360354	NA	NA	NA	NA	NA	NA	NA	NA	0	4	4	4	4	4	4	4	-0.0454545	2	5	5	4	5	6	5	5	6	4	0.46644	NA	NA	NA	NA	NA	NA	NA	0	3	6	5	5	5
24	5	6	6	2	5	6	0	a564239	6	6	6	5	6	4	-0.175787	-0.0416667	1	4.4	5	6	3	4	4	5	-0.166667	3	6	6	2	6	6	3	7	5	2	0.369184	6	6	7	6	6	0.243287	0.12	1	3	6	5	3	3
21	5.4	7	7	1	6	6	1	a790045	NA	NA	NA	NA	NA	NA	1.28255	NA	0	1	1	1	1	1	1	6	0.52	6	4	2	6	6	6	4	4	6	1	0.271929	NA	NA	NA	NA	NA	1.02043	NA	0	3	4	1	2	1
NA	6	6	6	6	6	6	0	a957687	NA	NA	NA	NA	NA	NA	-1.6619	NA	0	6	6	6	6	6	6	6	0.55	2	2	2	2	6	6	2	6	6	6	-0.21435	NA	NA	NA	NA	NA	-1.451	NA	0	3	6	6	6	6
21	6.4	7	7	4	7	7	1	a243666	NA	NA	NA	NA	NA	NA	-0.63412	NA	0	4	4	5	3	4	4	6	0.0416667	3	3	6	6	4	4	3	4	5	4	-0.0198382	NA	NA	NA	NA	NA	-0.436713	NA	0	3	7	5	2	4
25	6	6	6	6	6	6	0	a749112	NA	NA	NA	NA	NA	NA	-0.0507867	NA	0	5.6	6	6	6	6	4	5	0.631579	2	3	5	3	5	5	5	3	3	2	-0.603372	NA	NA	NA	NA	NA	-0.616713	NA	0	3	6	3	4	3
21	2.2	2	2	2	2	3	1	a392706	NA	NA	NA	NA	NA	NA	-0.88412	NA	0	5.8	5	6	6	6	6	6	0.2	2	3	6	6	3	3	6	3	3	2	-0.506117	NA	NA	NA	NA	NA	NA	NA	0	3	6	5	2	3
19	4.4	3	5	2	6	6	1	a419446	7	7	7	7	7	7	1.16796	0.114583	1	3.6	2	5	3	4	4	4	-1.73684	5	5	4	6	4	6	6	5	4	3	0.563696	NA	NA	NA	NA	NA	0.254196	NA	0	3	6	5	5	5
35	6	6	6	6	6	6	1	a497373	NA	NA	NA	NA	NA	NA	1.28255	NA	0	6	6	6	6	6	6	5	-0.727273	6	6	6	6	6	6	6	6	6	6	1.73076	NA	NA	NA	NA	NA	0.163287	NA	0	3	7	6	6	4
33	4	3	4	4	5	4	1	a327025	6	6	6	6	6	6	-0.308362	0.590909	1	3.8	3	4	4	4	4	5	0.434783	2	4	5	5	5	5	5	5	5	4	0.271929	5	5	4	4	4	-1.63671	0.2	1	3	5	3	3	3
20	3.6	5	2	6	4	1	1	a255709	NA	NA	NA	NA	NA	NA	-1.15079	NA	0	4.4	3	5	6	3	5	2	-1.94444	5	3	2	3	3	3	5	3	3	2	-0.992395	NA	NA	NA	NA	NA	-1.43671	NA	0	3	5	3	3	3
21	4.8	5	5	4	5	5	1	a699464	6	6	6	6	6	6	-0.117453	0.4	1	3	4	3	3	2	3	5	0	5	1	4	5	2	4	1	1	2	1	-1.57593	7	7	7	7	7	1.16329	0	1	3	6	6	1	3
24	7	7	7	7	7	7	1	a191621	NA	NA	NA	NA	NA	NA	-0.317453	NA	0	5.8	7	7	7	4	4	7	1.08333	5	2	7	7	7	4	7	5	3	4	0.855463	6	6	6	2	6	-0.0992128	-0.5375	1	3	7	5	5	5
32	3.6	3	4	1	4	6	0	a247183	5	4	4	4	5	5	1.09024	-2.30769	1	2.2	1	3	2	2	3	7	0.0416667	4	4	5	4	6	6	7	7	7	7	1.439	NA	NA	NA	NA	NA	1.16329	NA	0	3	7	7	7	7
20	7	7	7	7	7	7	1	a887418	NA	NA	NA	NA	NA	NA	0.949213	NA	0	7	7	7	7	7	7	7	0.590909	3	7	6	5	7	7	6	7	7	5	1.73076	NA	NA	NA	NA	NA	NA	NA	0	3	6	3	3	4
21	5.2	6	6	2	6	6	1	a201142	NA	NA	NA	NA	NA	NA	-0.38412	NA	0	5	3	6	6	6	4	6	1.86957	5	4	6	6	4	6	6	6	5	3	0.855463	NA	NA	NA	NA	NA	-0.111713	NA	0	3	7	2	5	3
23	6	6	6	6	6	6	1	a193268	6	6	5	6	4	4	0.00476886	-0.555556	1	2.4	3	3	3	2	1	3	-1.14286	3	2	5	6	3	7	3	3	6	3	-0.117094	5	5	6	4	5	-0.503379	-0.333333	1	3	6	2	2	3
21	3.2	3	3	4	3	3	0	a427042	NA	NA	NA	NA	NA	NA	-0.50912	NA	0	5	1	5	6	7	6	5	-0.117647	4	2	3	3	4	5	3	4	4	3	-0.700628	NA	NA	NA	NA	NA	-0.436713	NA	0	3	7	6	6	5
27	3	3	3	3	3	3	1	a348455	NA	NA	NA	NA	NA	NA	NA	NA	0	5	5	5	5	5	5	6	0.0434783	3	1	3	6	4	3	3	2	2	1	-1.38142	NA	NA	NA	NA	NA	1.16329	NA	0	3	7	7	5	7
23	3.6	3	3	3	5	4	0	a666514	NA	NA	NA	NA	NA	NA	0.24088	NA	0	3.8	4	3	5	4	3	2	-2.8	5	3	3	4	6	5	5	6	2	5	0.174673	6	6	5	6	5	-0.0938557	-0.142857	1	3	7	6	4	5
23	5.2	6	6	2	6	6	1	a439576	NA	NA	NA	NA	NA	NA	-0.300787	NA	0	3	5	4	2	2	2	7	1.07692	1	2	1	2	2	6	2	3	3	2	-1.77044	NA	NA	NA	NA	NA	0.283287	NA	0	3	3	6	6	5
21	2.4	3	3	2	2	2	0	a732477	NA	NA	NA	NA	NA	NA	-1.13412	NA	0	2.6	5	2	2	2	2	6	0.6	6	7	2	6	3	3	2	3	2	1	-0.700628	6	6	6	6	6	-0.286713	0.45	1	3	3	1	1	3
21	6	6	6	6	6	6	1	a554493	5	5	5	5	6	6	-0.550787	0.166667	1	6	6	6	6	6	6	7	0.5	4	5	6	5	6	6	6	5	6	5	1.14723	7	7	7	7	7	0.563287	0.6	1	3	6	6	5	5
21	6	6	6	6	6	6	1	a428751	6	6	6	6	6	6	0.30338	-0.0208333	1	6	6	6	6	6	6	6	0.0869565	7	6	6	7	6	7	6	6	7	6	2.11979	6	7	6	6	6	-0.796713	1.16	1	3	6	4	6	7
32	5.4	6	6	3	6	6	0	a924403	NA	NA	NA	NA	NA	NA	NA	NA	0	6	6	6	6	6	6	6	-0.555556	6	2	3	2	3	6	2	3	2	2	-1.08965	NA	NA	NA	NA	NA	-0.0367128	NA	0	3	3	3	3	5
20	5.4	5	5	5	6	6	1	a465159	6	7	7	6	7	6	0.306356	0.47619	1	5.6	5	5	6	6	6	7	0.666667	4	6	6	5	2	6	5	2	3	3	-0.0198382	6	7	6	7	6	0.223287	0.34	1	3	6	3	1	3
21	5.4	7	7	2	7	4	1	a954845	7	7	7	7	7	7	1.28255	0	1	5.4	6	6	5	6	4	7	0.458333	3	3	2	5	6	4	6	4	5	3	-0.117094	NA	NA	NA	NA	NA	1.02995	NA	0	3	7	5	6	5
20	4.6	6	5	4	5	3	1	a911942	NA	NA	NA	NA	NA	NA	0.399213	NA	0	5.2	5	5	6	6	4	6	-0.25	5	6	6	7	4	6	5	5	5	3	0.952718	NA	NA	NA	NA	NA	0.62043	NA	0	3	7	5	5	6
26	2.6	3	3	1	3	3	1	a527508	NA	NA	NA	NA	NA	NA	0.449213	NA	0	2.4	3	2	2	1	4	6	1.04545	1	3	3	3	3	5	3	5	5	1	-0.992395	NA	NA	NA	NA	NA	NA	NA	0	3	4	2	2	2
20	5	5	5	5	5	5	0	a657145	NA	NA	NA	NA	NA	NA	0.449213	NA	0	5	5	5	5	5	5	6	0.65	6	5	4	4	4	3	4	4	4	3	-0.117094	NA	NA	NA	NA	NA	NA	NA	0	3	4	4	4	4
20	7	7	7	7	7	7	0	a158055	7	7	7	7	7	7	0.258737	1.02381	1	7	7	7	7	7	7	7	1.21739	5	2	7	3	7	7	6	3	7	5	0.952718	NA	NA	NA	NA	NA	1.16329	NA	0	3	7	5	6	7
21	6	6	6	6	6	6	1	a909735	NA	NA	NA	NA	NA	NA	-1.25079	NA	0	4	4	4	4	4	4	6	-0.333333	5	4	3	7	7	6	4	3	5	1	0.271929	7	7	7	7	7	1.06329	0.1	1	3	5	5	3	6
21	5.8	5	6	6	6	6	1	a835390	NA	NA	NA	NA	NA	NA	-1.47936	NA	0	6.2	6	6	6	7	6	6	-0.047619	3	4	6	4	6	6	5	6	6	6	0.952718	NA	NA	NA	NA	NA	0.176621	NA	0	3	7	5	6	6
21	5.8	6	6	6	6	5	1	a399907	6	5	7	6	7	6	0.297698	0.151515	1	2.2	2	2	2	3	2	7	0.681818	6	4	6	7	4	6	5	4	6	3	0.855463	7	6	6	6	6	0.39056	-0.0272727	1	3	6	6	6	6
20	1.8	2	1	1	3	2	0	a348998	6	6	7	6	4	3	-0.25449	-0.12963	1	3.4	3	3	3	4	4	2	-2.47619	4	3	3	2	3	1	3	1	3	4	-1.47867	5	5	4	4	6	-0.436713	-0.6	1	3	6	4	7	4
20	6	3	6	7	7	7	1	a570009	NA	NA	NA	NA	NA	NA	-0.217453	NA	0	6	6	6	6	6	6	6	-0.142857	2	3	6	6	6	6	6	6	3	2	0.369184	7	7	7	6	6	0.213287	0.55	1	3	5	3	3	4
21	6	6	6	6	6	6	0	a127895	NA	NA	NA	NA	NA	NA	-1.55079	NA	0	3	3	3	3	3	3	4	-0.529412	3	3	3	4	3	3	4	3	4	3	-0.895139	NA	NA	NA	NA	NA	0.163287	NA	0	3	5	5	5	5
21	3.8	4	4	3	4	4	0	a319279	4	4	4	4	3	3	-0.800787	-1.25	1	6	6	6	6	6	6	6	0.608696	2	7	6	6	7	6	6	7	7	7	1.82802	5	5	5	5	5	-0.0367128	-0.8	1	3	7	7	4	6
19	3.8	3	5	2	3	6	1	a935168	NA	NA	NA	NA	NA	NA	0.921436	NA	0	3.2	2	4	3	3	4	6	0.666667	7	6	3	7	5	4	3	4	5	2	0.369184	NA	NA	NA	NA	NA	0.403287	NA	0	3	5	3	3	2
20	4.4	2	5	3	6	6	1	a116986	NA	NA	NA	NA	NA	NA	0.01588	NA	0	2.2	3	2	1	2	3	4	-2.22727	2	6	6	5	6	6	7	6	6	6	1.34174	NA	NA	NA	NA	NA	0.163287	NA	0	3	5	5	3	2
27	6.4	6	6	7	6	7	0	a654014	NA	NA	NA	NA	NA	NA	0.886713	NA	0	5	5	5	5	5	5	4	-1.54545	2	3	4	6	4	4	5	5	4	3	-0.21435	NA	NA	NA	NA	NA	0.854196	NA	0	3	5	5	6	6
20	5.8	6	6	5	6	6	1	a793808	7	7	7	7	6	7	0.603059	0.512821	1	4	4	3	5	4	4	4	-0.666667	6	5	3	6	6	6	5	6	6	3	0.952718	6	7	5	5	5	-0.0367128	-0.2	1	3	6	2	5	2
20	5	6	7	2	4	6	0	a923974	4	1	6	4	4	5	-1.94934	0.231884	1	3	6	3	2	2	2	3	-0.8	5	5	6	3	4	6	5	6	5	6	0.855463	2	2	3	5	3	-2.21932	-0.617391	1	3	7	7	7	7
29	4.8	2	6	5	6	5	0	a786584	7	7	7	7	7	7	0.282547	1	1	5.2	6	5	5	6	4	5	-0.875	2	1	1	3	1	3	1	4	2	1	-2.25672	6	7	6	6	6	0.424826	-0.0615385	1	3	7	3	7	7
21	3.2	3	3	4	5	1	0	a959717	NA	NA	NA	NA	NA	NA	-0.717453	NA	0	6	2	7	7	7	7	5	-0.409091	4	2	7	7	7	6	6	4	6	3	0.952718	NA	NA	NA	NA	NA	-0.636713	NA	0	3	5	5	3	5
22	4.8	5	5	4	5	5	0	a870892	NA	NA	NA	NA	NA	NA	NA	NA	0	3.4	3	4	5	2	3	4	-0.208333	4	4	4	5	3	4	3	6	6	4	0.0774174	NA	NA	NA	NA	NA	NA	NA	0	3	3	4	3	4
25	3.4	4	3	4	3	3	0	a922194	NA	NA	NA	NA	NA	NA	1.08558	NA	0	7	7	7	7	7	7	7	0.25	2	3	6	6	6	6	2	3	5	2	-0.117094	7	7	7	7	7	1.05559	0.107692	1	3	6	5	6	5
23	3	3	3	3	3	3	1	a716977	NA	NA	NA	NA	NA	NA	-0.88412	NA	0	4	4	4	4	4	4	6	1.41176	2	3	2	2	2	4	4	5	5	3	-0.992395	NA	NA	NA	NA	NA	0.163287	NA	0	3	5	3	3	3
20	6	6	6	6	6	6	1	a461673	NA	NA	NA	NA	NA	NA	NA	NA	0	4.8	6	6	4	4	4	4	-1.28571	3	3	2	3	5	5	3	5	3	3	-0.700628	NA	NA	NA	NA	NA	-0.436713	NA	0	3	5	5	6	5
21	5.6	6	6	5	6	5	0	a593868	NA	NA	NA	NA	NA	NA	-1.55079	NA	0	5.8	6	5	6	6	6	4	0.391304	4	3	6	4	6	4	6	6	6	4	0.660951	NA	NA	NA	NA	NA	-0.436713	NA	0	3	6	2	3	5
22	6	6	5	6	6	7	0	a252727	NA	NA	NA	NA	NA	NA	NA	NA	0	5	5	6	5	4	5	4	-1.08333	3	3	6	7	6	6	4	6	6	6	1.04997	NA	NA	NA	NA	NA	NA	NA	0	3	6	1	2	7
21	4	4	4	4	4	4	0	a677474	NA	NA	NA	NA	NA	NA	-2.42579	NA	0	5	5	5	5	5	5	6	0	6	2	6	6	6	6	6	6	6	3	1.04997	NA	NA	NA	NA	NA	-0.97957	NA	0	3	7	5	2	6
22	5	5	5	5	5	5	0	a636026	NA	NA	NA	NA	NA	NA	0.143658	NA	0	4.4	4	4	5	6	3	5	-0.428571	3	6	3	2	3	4	2	4	4	1	-0.992395	NA	NA	NA	NA	NA	0.243287	NA	0	3	6	4	2	3
22	6	6	6	6	6	6	1	a892692	NA	NA	NA	NA	NA	NA	1.28255	NA	0	6	6	6	6	6	6	6	-0.47619	2	4	2	7	3	3	2	3	3	1	-1.18691	NA	NA	NA	NA	NA	0.963287	NA	0	3	6	3	4	2
20	1.6	2	2	2	1	1	1	a292868	5	5	6	7	7	6	0.00476886	0.277778	1	4.6	5	4	5	5	4	6	1.75	2	1	1	2	2	3	5	2	2	3	-1.8677	NA	NA	NA	NA	NA	0.363287	NA	0	3	2	3	4	2
20	3.4	2	2	3	7	3	0	a456273	NA	NA	NA	NA	NA	NA	0.199213	NA	0	4.4	2	6	6	5	3	7	1.33333	2	6	6	5	6	6	6	2	6	3	0.563696	NA	NA	NA	NA	NA	-0.236713	NA	0	3	6	5	3	6
20	6.8	6	7	7	7	7	1	a399089	7	7	7	7	7	7	1.10546	0.177083	1	1.6	2	2	1	2	1	6	-0.6	7	1	3	7	3	2	4	2	1	1	-1.08965	7	6	5	5	7	0.286364	-0.123077	1	3	6	5	1	4
23	5.6	5	6	6	6	5	1	a144972	NA	NA	NA	NA	NA	NA	0.00476886	NA	0	5.8	6	6	6	5	6	6	-0.541667	2	3	4	1	6	6	4	5	4	2	-0.506117	NA	NA	NA	NA	NA	1.16329	NA	0	3	7	7	3	5
21	7	7	7	7	7	7	1	a584062	NA	NA	NA	NA	NA	NA	0.157547	NA	0	7	7	7	7	7	7	4	-0.526316	6	4	6	6	6	6	6	6	6	6	1.53625	7	7	7	7	7	0.229954	0.933333	1	3	6	7	5	5
20	2	2	2	2	2	2	1	a625498	NA	NA	NA	NA	NA	NA	0.893658	NA	0	3	3	3	3	3	3	6	0.846154	2	6	2	7	6	6	6	6	6	5	0.952718	NA	NA	NA	NA	NA	0.0632872	NA	0	3	7	6	5	6
37	6	6	6	6	6	6	1	a942169	6	6	6	5	4	4	-0.123703	-0.427083	1	6	6	6	6	6	6	3	-2.6875	5	6	5	5	5	6	6	6	6	6	1.34174	NA	NA	NA	NA	NA	0.12043	NA	0	3	6	3	6	5
22	6	6	6	6	6	6	0	a547068	NA	NA	NA	NA	NA	NA	1.20847	NA	0	6	6	6	6	6	6	7	0.0588235	5	6	6	6	4	6	2	3	3	2	0.0774174	7	5	7	6	7	0.838287	-0.275	1	3	7	4	6	5
49	2	2	2	2	2	2	1	a581084	7	7	7	7	7	7	0.766674	0.515873	1	2.8	2	2	2	2	6	6	-0.26087	4	2	4	5	4	6	6	6	2	2	-0.117094	6	6	6	6	6	0.531708	-0.368421	1	3	6	5	4	5
20	5.4	3	7	3	7	7	0	a423178	7	7	7	7	4	4	0.476991	-0.194444	1	5.8	7	7	7	1	7	7	0.214286	5	1	7	5	7	4	6	5	1	3	0.174673	NA	NA	NA	NA	NA	1.16329	NA	0	3	7	7	7	4
38	6	6	6	6	6	6	1	a391534	NA	NA	NA	NA	NA	NA	0.0825466	NA	0	5.2	4	6	5	5	6	6	-0.1	6	6	3	6	6	6	6	6	6	4	1.24449	6	6	6	6	6	0.0966205	0.0666667	1	3	6	6	4	5
22	6	6	6	6	6	6	1	a588358	NA	NA	NA	NA	NA	NA	1.11588	NA	0	6	6	6	6	6	6	6	0.307692	4	3	3	6	3	5	4	4	3	3	-0.408861	NA	NA	NA	NA	NA	-0.836713	NA	0	3	5	5	3	3
21	7	7	7	7	7	7	0	a485573	NA	NA	NA	NA	NA	NA	0.226991	NA	0	3	4	2	3	3	3	4	-0.130435	2	3	6	2	3	5	2	2	3	2	-1.18691	NA	NA	NA	NA	NA	-0.836713	NA	0	3	7	6	6	5
24	7	7	7	7	7	7	0	a367568	7	7	7	7	7	7	0.511713	0.770833	1	6	6	6	7	5	6	7	0.823529	6	2	5	1	3	3	3	6	6	2	-0.506117	NA	NA	NA	NA	NA	-0.0367128	NA	0	3	7	6	2	6
23	4	4	4	4	4	4	1	a972177	NA	NA	NA	NA	NA	NA	NA	NA	0	4	4	4	4	4	4	4	-0.130435	2	5	4	4	5	4	3	5	7	6	0.271929	NA	NA	NA	NA	NA	NA	NA	0	3	6	6	4	4
29	6.2	7	7	6	6	5	1	a717615	NA	NA	NA	NA	NA	NA	-1.10634	NA	0	5.6	6	6	5	5	6	7	0.571429	6	2	6	4	7	6	6	6	3	3	0.660951	NA	NA	NA	NA	NA	-0.258935	NA	0	3	6	5	5	5
24	2.8	3	3	3	3	2	1	a604205	NA	NA	NA	NA	NA	NA	0.901594	NA	0	4	4	4	4	4	4	5	-1.38462	6	3	6	4	6	6	6	3	3	5	0.563696	NA	NA	NA	NA	NA	0.803287	NA	0	3	7	6	5	6
NA	2	2	2	2	2	2	1	a273745	NA	NA	NA	NA	NA	NA	0.282547	NA	0	6.2	6	6	6	6	7	6	1.04762	3	2	3	6	4	3	2	4	3	2	-0.992395	6	6	5	5	5	-0.0867128	-0.35	1	3	5	6	6	6
22	3.8	6	4	4	2	3	0	a611732	NA	NA	NA	NA	NA	NA	NA	NA	0	3.6	2	3	4	3	6	3	-1	2	3	4	2	2	6	3	6	3	4	-0.700628	NA	NA	NA	NA	NA	-2.03671	NA	0	3	7	6	5	6
23	2.8	2	2	3	4	3	0	a537695	NA	NA	NA	NA	NA	NA	0.61588	NA	0	3.6	3	3	4	4	4	1	-1.42105	5	6	5	6	6	4	5	6	5	4	0.952718	NA	NA	NA	NA	NA	0.563287	NA	0	3	7	4	5	6
22	2	2	2	2	2	2	0	a705207	NA	NA	NA	NA	NA	NA	0.449213	NA	0	4.2	6	2	4	5	4	2	-1.83333	2	1	1	3	5	2	2	3	2	1	-1.96495	NA	NA	NA	NA	NA	-1.53671	NA	0	3	3	3	4	3
20	5.6	5	6	6	5	6	0	a834817	NA	NA	NA	NA	NA	NA	-0.650787	NA	0	4	4	2	5	4	5	5	0.047619	4	3	3	3	4	6	3	4	5	5	-0.21435	NA	NA	NA	NA	NA	0.563287	NA	0	3	7	6	6	6
24	1	1	1	1	1	1	0	a685728	NA	NA	NA	NA	NA	NA	0.282547	NA	0	7	7	7	7	7	7	7	1.5	2	4	6	6	4	4	2	4	3	3	-0.408861	NA	NA	NA	NA	NA	1.16329	NA	0	3	6	6	6	6
20	7	7	7	7	7	7	1	a626264	NA	NA	NA	NA	NA	NA	-1.09841	NA	0	6.2	7	7	7	7	3	7	0.869565	3	1	5	7	7	3	3	5	3	1	-0.408861	2	3	6	1	6	0.538287	-2.775	1	3	5	3	4	5
21	7	7	7	7	7	7	1	a900739	NA	NA	NA	NA	NA	NA	1.28255	NA	0	5.4	5	6	6	5	5	7	0.55	3	2	5	5	6	6	5	3	5	2	-0.0198382	NA	NA	NA	NA	NA	NA	NA	0	3	6	3	4	3
26	3	3	3	3	3	3	1	a355325	NA	NA	NA	NA	NA	NA	-1.55079	NA	0	5	5	5	5	5	5	5	-0.277778	5	3	5	5	4	5	4	6	6	3	0.369184	NA	NA	NA	NA	NA	0.0632872	NA	0	3	5	5	4	3
22	3.6	4	4	3	4	3	1	a114974	4	2	2	1	1	1	-2.50912	-1.375	1	4.6	5	6	4	4	4	4	-0.875	3	2	5	4	5	4	2	2	5	2	-0.797883	NA	NA	NA	NA	NA	-1.83671	NA	0	3	5	6	4	4
28	4.8	5	6	2	6	5	0	a308935	NA	NA	NA	NA	NA	NA	-0.0507867	NA	0	5	5	5	5	5	5	6	0.545455	3	5	6	5	6	6	6	6	6	5	1.14723	6	6	6	6	6	0.163287	0	1	3	6	4	3	5
21	7	7	7	7	7	7	1	a324645	6	6	6	6	6	6	0.282547	0	1	7	7	7	7	7	7	7	0.933333	7	5	3	7	5	4	3	5	3	3	0.271929	7	7	7	7	7	-0.37957	1.54286	1	3	7	7	7	7
NA	6	7	6	6	6	5	1	a245450	5	6	6	6	5	6	0.167963	-0.21875	1	6	6	6	6	6	6	5	-0.583333	3	6	6	6	7	6	6	4	7	3	1.14723	6	6	6	6	6	0.563287	-0.4	1	3	6	6	5	5
23	4.6	5	6	2	5	5	0	a726024	6	6	5	5	4	5	-0.328564	-0.222222	1	4.4	4	2	5	5	6	5	0.809524	3	5	6	6	5	6	3	5	5	2	0.369184	6	6	6	5	6	0.263287	-0.3	1	3	3	5	3	6
21	6	6	6	6	6	6	0	a189310	NA	NA	NA	NA	NA	NA	-0.717453	NA	0	5.6	5	6	6	6	5	6	-0.0416667	2	5	5	6	3	4	3	5	3	3	-0.311605	6	6	4	4	6	-0.189094	-0.447619	1	3	6	3	3	2
20	6	6	6	6	6	6	1	a120453	NA	NA	NA	NA	NA	NA	0.282547	NA	0	6	6	6	6	6	6	6	0.166667	3	2	3	2	2	5	3	3	5	3	-1.08965	NA	NA	NA	NA	NA	NA	NA	0	3	6	5	5	5
20	4.8	4	4	4	5	7	1	a740027	NA	NA	NA	NA	NA	NA	-0.550787	NA	0	5	5	3	5	6	6	7	1	3	3	5	3	5	6	3	5	5	3	-0.117094	NA	NA	NA	NA	NA	-1.83671	NA	0	3	6	6	5	6
21	2.6	3	3	2	3	2	0	a159654	NA	NA	NA	NA	NA	NA	0.782547	NA	0	3	3	3	3	3	3	4	-1.2	2	3	4	3	3	3	3	3	4	2	-1.18691	NA	NA	NA	NA	NA	0.363287	NA	0	3	6	5	5	5
18	4.8	5	6	1	6	6	1	a746173	7	7	7	7	7	7	1.28255	0	1	6.6	6	6	7	7	7	7	0.384615	4	4	6	6	6	5	3	4	5	2	0.271929	NA	NA	NA	NA	NA	1.16329	NA	0	3	6	6	7	6
21	5.2	5	6	3	6	6	0	a999780	NA	NA	NA	NA	NA	NA	-0.850787	NA	0	4.2	4	6	4	4	3	6	0.227273	6	2	7	6	5	6	6	5	6	1	0.758207	NA	NA	NA	NA	NA	-0.836713	NA	0	3	6	2	3	2
23	7	7	7	7	7	7	0	a261974	NA	NA	NA	NA	NA	NA	-1.41745	NA	0	6	6	6	6	6	6	5	-0.818182	4	5	5	6	4	5	3	5	5	2	0.174673	NA	NA	NA	NA	NA	-1.88671	NA	0	3	5	6	4	5
21	6	6	6	6	6	6	0	a791036	NA	NA	NA	NA	NA	NA	NA	NA	0	6	6	6	6	6	6	6	0.0526316	6	6	6	6	6	5	6	5	6	6	1.53625	NA	NA	NA	NA	NA	0.163287	NA	0	3	6	6	5	5
24	2.6	2	1	1	5	4	0	a158690	NA	NA	NA	NA	NA	NA	-1.38412	NA	0	4.6	5	3	7	6	2	4	-0.727273	7	2	6	6	6	5	3	5	3	3	0.369184	NA	NA	NA	NA	NA	NA	NA	0	3	7	6	5	7
20	6	5	6	7	6	6	1	a489929	NA	NA	NA	NA	NA	NA	-2.21745	NA	0	5.8	5	6	6	6	6	6	-0.190476	7	7	7	7	4	5	5	4	6	3	1.24449	NA	NA	NA	NA	NA	-1.03671	NA	0	3	6	3	6	3
22	4.4	2	6	2	6	6	0	a674105	NA	NA	NA	NA	NA	NA	-0.717453	NA	0	5.8	6	6	6	6	5	5	-1	6	2	5	6	5	7	5	5	6	2	0.660951	NA	NA	NA	NA	NA	-0.0367128	NA	0	3	7	6	6	6
24	2	2	2	2	2	2	1	a878701	7	7	5	7	4	5	0.74088	-0.625	1	5	5	5	5	5	5	3	-2.71429	6	1	4	7	3	5	4	3	3	2	-0.408861	NA	NA	NA	NA	NA	-1.23671	NA	0	3	7	6	6	5
20	3.2	5	3	3	3	2	1	a450941	7	6	6	6	5	7	0.726991	-0.277778	1	6.6	6	7	6	7	7	7	0.473684	2	1	7	3	3	5	3	2	6	1	-0.895139	NA	NA	NA	NA	NA	-0.0367128	NA	0	3	5	6	5	2
21	1.8	2	2	1	2	2	1	a197188	NA	NA	NA	NA	NA	NA	0.36588	NA	0	4.2	3	3	5	5	5	6	0.5	2	2	1	5	5	3	5	3	3	1	-1.18691	NA	NA	NA	NA	NA	0.513287	NA	0	3	5	3	3	2
24	5.4	6	6	5	6	4	0	a694367	NA	NA	NA	NA	NA	NA	0.282547	NA	0	5	5	4	5	5	6	6	0.789474	4	6	6	6	4	6	3	3	7	2	0.46644	NA	NA	NA	NA	NA	NA	NA	0	3	7	7	5	7
22	6	6	6	6	6	6	1	a446412	NA	NA	NA	NA	NA	NA	NA	NA	0	6	6	6	6	6	6	6	0.380952	6	2	6	6	6	5	5	5	5	3	0.660951	6	6	6	6	6	0.163287	0	1	3	5	3	3	4
18	1	1	1	1	1	1	1	a402397	6	6	6	6	4	4	0.338102	-0.722222	1	1	1	1	1	1	1	1	-1	2	2	1	1	2	3	1	2	2	1	-2.45123	NA	NA	NA	NA	NA	0.429954	NA	0	3	2	1	1	1
22	4	4	4	4	4	4	1	a718098	NA	NA	NA	NA	NA	NA	-0.328564	NA	0	4	4	4	4	4	4	6	0.541667	3	4	5	5	3	4	3	5	5	4	-0.117094	5	6	6	5	6	0.0204301	-0.257143	1	3	6	6	6	5
19	6	7	7	2	7	7	1	a411113	NA	NA	NA	NA	NA	NA	-0.0507867	NA	0	5.8	6	6	7	5	5	4	-0.652174	2	2	2	1	1	2	1	2	2	2	-2.45123	NA	NA	NA	NA	NA	-0.122427	NA	0	3	2	3	3	2
22	3.6	6	4	2	4	2	0	a162742	NA	NA	NA	NA	NA	NA	-0.38412	NA	0	2.6	2	2	2	3	4	6	0.333333	3	6	3	4	5	6	5	3	6	3	0.174673	NA	NA	NA	NA	NA	-1.13671	NA	0	3	3	6	5	5
23	4	4	4	4	4	4	0	a863769	NA	NA	NA	NA	NA	NA	NA	NA	0	4	4	4	4	4	4	4	0	4	3	4	4	1	4	4	4	5	3	-0.603372	NA	NA	NA	NA	NA	NA	NA	0	3	4	4	4	4
21	3	4	5	2	2	2	1	a410061	NA	NA	NA	NA	NA	NA	1.28255	NA	0	5	4	5	5	6	5	2	-2.375	4	1	3	5	3	4	3	2	3	2	-1.18691	NA	NA	NA	NA	NA	0.496621	NA	0	3	3	2	3	3
29	6	6	6	6	6	6	1	a892764	6	6	6	6	7	7	-0.435402	1.05128	1	6	6	6	6	6	6	6	1	6	3	3	7	7	6	6	6	6	4	1.14723	NA	NA	NA	NA	NA	-1.30338	NA	0	3	5	7	5	5
23	5.8	6	6	6	5	6	0	a394193	NA	NA	NA	NA	NA	NA	0.143658	NA	0	6	6	6	6	6	6	6	0.0909091	5	2	3	6	6	6	5	6	3	4	0.369184	6	6	6	6	6	0.113287	0.05	1	3	3	5	6	5
20	5.4	3	6	6	6	6	0	a282520	NA	NA	NA	NA	NA	NA	1.28255	NA	0	6	6	6	6	6	6	5	-0.409091	6	6	6	6	6	5	2	6	6	4	1.04997	NA	NA	NA	NA	NA	0.663287	NA	0	3	7	7	7	7
20	6	6	6	6	6	6	0	a355012	4	4	4	4	4	4	-0.38412	-1.33333	1	6	6	6	6	6	6	6	0.25	3	7	3	5	5	6	5	6	6	6	0.952718	6	6	6	6	6	0.739758	-0.576471	1	3	5	5	5	4
24	2.8	6	1	2	4	1	0	a504877	NA	NA	NA	NA	NA	NA	0.421436	NA	0	5.6	7	5	4	6	6	4	-1.93333	5	7	6	5	4	3	4	3	7	5	0.660951	NA	NA	NA	NA	NA	0.496621	NA	0	3	5	6	5	4
22	6	6	6	6	6	6	1	a116104	7	7	7	7	7	7	0.199213	1.08333	1	6	6	6	6	6	6	6	0.785714	2	2	3	3	2	5	4	3	3	3	-1.18691	NA	NA	NA	NA	NA	NA	NA	0	3	3	4	4	3
22	2.6	2	2	5	2	2	0	a842800	NA	NA	NA	NA	NA	NA	-1.32856	NA	0	6	6	6	6	6	6	6	0.52381	3	4	6	7	4	5	5	3	4	3	0.174673	5	5	5	5	5	-1.47671	0.64	1	3	7	6	7	6
21	4.6	6	4	6	5	2	1	a636600	5	5	5	5	5	5	-0.574596	-0.142857	1	6	6	6	6	6	6	7	1.1	3	2	2	2	3	3	1	3	3	1	-1.8677	NA	NA	NA	NA	NA	0.0775729	NA	0	3	6	2	2	6
19	1.6	3	2	1	1	1	1	a994514	NA	NA	NA	NA	NA	NA	-0.525146	NA	0	3.2	3	2	3	3	5	5	-0.347826	2	3	3	4	2	3	4	3	3	2	-1.28416	NA	NA	NA	NA	NA	NA	NA	0	3	5	5	3	5
32	5	5	6	6	2	6	0	a785358	NA	NA	NA	NA	NA	NA	-0.488287	NA	0	3.8	3	3	3	4	6	6	0.0833333	3	7	3	4	3	6	5	5	3	3	-0.0198382	NA	NA	NA	NA	NA	-0.222427	NA	0	3	7	6	6	7
22	6.6	6	7	6	7	7	1	a816224	NA	NA	NA	NA	NA	NA	0.100728	NA	0	6	6	6	6	5	7	7	1	6	6	6	6	7	6	6	5	5	6	1.63351	NA	NA	NA	NA	NA	0.496621	NA	0	3	6	6	6	6
26	7	7	7	7	7	7	0	a957966	NA	NA	NA	NA	NA	NA	1.18731	NA	0	6.8	7	7	7	7	6	3	-1	5	5	3	5	6	5	3	4	5	1	-0.0198382	NA	NA	NA	NA	NA	1.0542	NA	0	3	2	3	2	3
20	6.4	7	7	6	7	5	1	a489929	NA	NA	NA	NA	NA	NA	-2.21745	NA	0	4.2	3	4	5	3	6	7	0.809524	7	7	7	7	4	5	5	4	6	3	1.24449	NA	NA	NA	NA	NA	-1.03671	NA	0	3.33333	6	3	6	3
22	5.2	6	5	5	5	5	0	a870892	NA	NA	NA	NA	NA	NA	NA	NA	0	3.6	4	3	4	4	3	4	-0.208333	4	4	4	5	3	4	3	6	6	4	0.0774174	NA	NA	NA	NA	NA	NA	NA	0	3.33333	3	4	3	4
20	7	7	7	7	7	7	0	a158055	NA	NA	NA	NA	NA	NA	0.258737	NA	0	7	7	7	7	7	7	4	-1.78261	5	2	7	3	7	7	6	3	7	5	0.952718	NA	NA	NA	NA	NA	1.16329	NA	0	3.33333	7	5	6	7
23	4	4	4	4	4	4	1	a972177	NA	NA	NA	NA	NA	NA	NA	NA	0	4	4	4	4	4	4	4	-0.130435	2	5	4	4	5	4	3	5	7	6	0.271929	NA	NA	NA	NA	NA	NA	NA	0	3.33333	6	6	4	4
22	3	2	3	4	4	2	0	a611732	NA	NA	NA	NA	NA	NA	NA	NA	0	5.4	6	5	4	6	6	6	2	2	3	4	2	2	6	3	6	3	4	-0.700628	NA	NA	NA	NA	NA	-2.03671	NA	0	3.33333	7	6	5	6
21	6	6	6	6	6	6	0	a791036	NA	NA	NA	NA	NA	NA	NA	NA	0	6	6	6	6	6	6	6	0.0526316	6	6	6	6	6	5	6	5	6	6	1.53625	NA	NA	NA	NA	NA	0.163287	NA	0	3.33333	6	6	5	5
20	3.6	3	5	2	3	5	1	a435129	4	6	5	4	5	7	-0.13412	-0.416667	1	3.6	3	3	4	3	5	3	-0.52	2	3	2	3	3	3	2	6	3	3	-1.18691	NA	NA	NA	NA	NA	-1.23671	NA	0	3.33333	6	6	5	4
21	6	6	6	6	6	6	1	a201142	NA	NA	NA	NA	NA	NA	-0.38412	NA	0	5	6	6	6	4	3	6	1.86957	5	4	6	6	4	6	6	6	5	3	0.855463	5	6	6	4	3	-0.111713	-0.925	1	3.33333	7	2	5	3
19	4.4	6	6	2	5	3	1	a935168	NA	NA	NA	NA	NA	NA	0.921436	NA	0	4.6	3	5	5	6	4	6	0.666667	7	6	3	7	5	4	3	4	5	2	0.369184	NA	NA	NA	NA	NA	0.403287	NA	0	3.33333	5	3	3	2
21	3.8	4	3	4	2	6	0	a652281	NA	NA	NA	NA	NA	NA	0.782547	NA	0	5.6	6	7	5	6	4	6	0.818182	3	6	5	4	6	6	4	3	4	3	0.174673	NA	NA	NA	NA	NA	NA	NA	0	3.33333	7	5	5	6
21	3	6	4	1	2	2	1	a995814	NA	NA	NA	NA	NA	NA	1.14921	NA	0	4.4	3	3	6	5	5	7	0.695652	7	2	3	5	5	6	2	3	3	1	-0.506117	NA	NA	NA	NA	NA	0.163287	NA	0	3.33333	1	3	5	3
21	4.6	4	5	4	4	6	1	a243666	NA	NA	NA	NA	NA	NA	-0.63412	NA	0	4.6	2	5	6	6	4	7	1.04167	3	3	6	6	4	4	3	4	5	4	-0.0198382	NA	NA	NA	NA	NA	-0.436713	NA	0	3.33333	7	5	2	4
20	3.6	3	3	4	2	6	1	a857856	7	7	4	7	4	4	0.761713	-0.979167	1	3.6	4	4	5	1	4	7	1.16667	5	2	1	7	4	3	1	1	1	1	-1.57593	6	6	4	4	5	0.376621	-1.21333	1	3.33333	6	1	1	2
21	6	6	6	6	6	6	0	a390428	NA	NA	NA	NA	NA	NA	-0.479358	NA	0	5.8	6	6	6	5	6	6	0.368421	6	7	7	7	5	6	5	5	6	5	1.63351	6	6	6	6	6	0.163287	0	1	3.33333	6	6	4	5
32	7	7	7	7	7	7	0	a247183	7	7	7	7	7	7	1.09024	0.192308	1	7	7	7	7	7	7	7	0.0416667	4	4	5	4	6	6	7	7	7	7	1.439	7	7	7	7	7	1.16329	0	1	3.33333	7	7	7	7
40	3.6	3	3	4	3	5	0	a518049	NA	NA	NA	NA	NA	NA	-0.900787	NA	0	5.4	6	5	6	6	4	5	-0.105263	4	3	3	5	6	3	3	6	5	2	-0.21435	NA	NA	NA	NA	NA	-0.311713	NA	0	3.33333	3	5	5	4
21	2	2	2	2	2	2	1	a197188	NA	NA	NA	NA	NA	NA	0.36588	NA	0	2	2	2	2	2	2	5	-0.5	2	2	1	5	5	3	5	3	3	1	-1.18691	NA	NA	NA	NA	NA	0.513287	NA	0	3.33333	5	3	3	2
21	3.4	3	3	4	3	4	0	a319279	NA	NA	NA	NA	NA	NA	-0.800787	NA	0	5.6	6	6	6	4	6	6	0.608696	2	7	6	6	7	6	6	7	7	7	1.82802	NA	NA	NA	NA	NA	-0.0367128	NA	0	3.33333	7	7	4	6
33	3.6	3	4	3	4	4	1	a327025	NA	NA	NA	NA	NA	NA	-0.308362	NA	0	4.2	5	4	4	4	4	5	0.434783	2	4	5	5	5	5	5	5	5	4	0.271929	5	5	4	4	4	-1.63671	0.2	1	3.33333	5	3	3	3
23	5.6	5	5	6	6	6	0	a261974	NA	NA	NA	NA	NA	NA	-1.41745	NA	0	2	2	2	2	2	2	6	0.181818	4	5	5	6	4	5	3	5	5	2	0.174673	6	2	5	1	1	-1.88671	-0.95	1	3.33333	5	6	4	5
20	7	7	7	7	7	7	1	a376142	NA	NA	NA	NA	NA	NA	0.81588	NA	0	6	6	6	6	6	6	6	-0.0434783	6	2	7	6	7	7	3	5	6	5	1.14723	NA	NA	NA	NA	NA	0.663287	NA	0	3.33333	5	6	3	6
23	6	6	6	6	6	6	1	a193268	NA	NA	NA	NA	NA	NA	0.00476886	NA	0	5.4	3	6	6	6	6	3	-1.14286	3	2	5	6	3	7	3	3	6	3	-0.117094	NA	NA	NA	NA	NA	-0.503379	NA	0	3.33333	6	2	2	3
44	3.2	4	3	3	3	3	0	a980127	NA	NA	NA	NA	NA	NA	-1.98668	NA	0	3.6	4	5	3	3	3	5	0.541667	3	5	5	6	4	5	5	4	4	3	0.174673	NA	NA	NA	NA	NA	-1.39227	NA	0	3.33333	7	5	5	3
21	5	5	5	5	5	5	1	a555471	6	6	6	6	6	6	-0.0137497	0.296296	1	5	5	5	5	5	5	6	0.333333	5	3	6	6	7	6	6	3	3	3	0.563696	6	6	6	6	6	-0.0367128	0.2	1	3.33333	6	5	3	5
21	6	6	6	6	6	6	0	a677474	4	4	4	4	4	4	-2.42579	0.708333	1	6	6	6	6	6	6	6	0	6	2	6	6	6	6	6	6	6	3	1.04997	5	5	5	5	5	-0.97957	0.142857	1	3.33333	7	5	2	6
22	4	4	4	4	4	4	1	a360354	NA	NA	NA	NA	NA	NA	NA	NA	0	4	4	4	4	4	4	4	-0.0454545	2	5	5	4	5	6	5	5	6	4	0.46644	NA	NA	NA	NA	NA	NA	NA	0	3.33333	6	5	5	5
20	2.2	3	2	2	2	2	0	a834817	4	4	4	5	5	5	-0.650787	-0.566667	1	5.6	5	6	6	6	5	5	0.047619	4	3	3	3	4	6	3	4	5	5	-0.21435	NA	NA	NA	NA	NA	0.563287	NA	0	3.33333	7	6	6	6
20	5.2	6	6	7	6	1	1	a745545	NA	NA	NA	NA	NA	NA	-1.36031	NA	0	6.2	6	6	6	6	7	5	-1.07692	3	6	4	2	5	3	2	4	3	4	-0.603372	NA	NA	NA	NA	NA	-0.122427	NA	0	3.33333	6	2	6	6
21	6	6	6	6	6	6	1	a554493	5	4	4	4	4	3	-0.550787	-1.16667	1	6	6	6	6	6	6	6	-0.5	4	5	6	5	6	6	6	5	6	5	1.14723	5	5	5	4	5	0.563287	-1.6	1	3.33333	6	6	5	5
20	6	7	7	2	7	7	1	a625498	NA	NA	NA	NA	NA	NA	0.893658	NA	0	5.2	2	6	6	5	7	5	-0.153846	2	6	2	7	6	6	6	6	6	5	0.952718	NA	NA	NA	NA	NA	0.0632872	NA	0	3.33333	7	6	5	6
25	2.6	2	2	3	3	3	1	a559469	NA	NA	NA	NA	NA	NA	-0.717453	NA	0	3.2	3	3	4	3	3	4	-1.2	2	2	3	3	3	5	5	5	5	2	-0.700628	7	7	7	7	7	1.16329	0	1	3.33333	6	5	3	2
18	5	6	6	1	6	6	1	a746173	NA	NA	NA	NA	NA	NA	1.28255	NA	0	6.2	5	7	6	7	6	6	-0.615385	4	4	6	6	6	5	3	4	5	2	0.271929	NA	NA	NA	NA	NA	1.16329	NA	0	3.33333	6	6	7	6
20	5.2	7	6	4	5	4	0	a923974	4	3	2	2	4	6	-1.94934	-0.268116	1	3.2	1	3	3	5	4	2	-1.8	5	5	6	3	4	6	5	6	5	6	0.855463	3	2	2	4	5	-2.21932	-0.417391	1	3.33333	7	7	7	7
25	6	6	6	6	6	6	1	a962336	NA	NA	NA	NA	NA	NA	1.28255	NA	0	5.2	6	6	6	4	4	6	1.125	6	5	6	6	6	6	6	6	6	5	1.53625	NA	NA	NA	NA	NA	0.163287	NA	0	3.33333	5	3	3	3
23	5.8	6	6	6	5	6	1	a144972	NA	NA	NA	NA	NA	NA	0.00476886	NA	0	6.8	7	6	7	7	7	6	-0.541667	2	3	4	1	6	6	4	5	4	2	-0.506117	NA	NA	NA	NA	NA	1.16329	NA	0	3.33333	7	7	3	5
21	4	4	4	4	4	4	1	a792393	NA	NA	NA	NA	NA	NA	0.61588	NA	0	4.4	4	4	4	4	6	4	-0.818182	4	2	4	4	4	4	4	4	1	2	-0.895139	NA	NA	NA	NA	NA	NA	NA	0	3.33333	1	2	2	2
24	6	6	6	6	6	6	1	a400789	7	7	7	7	7	7	1.12465	0.157895	1	5.6	6	6	6	4	6	6	-0.0833333	6	3	6	6	6	6	3	5	4	3	0.563696	NA	NA	NA	NA	NA	0.696621	NA	0	3.33333	6	5	3	5
21	7	7	7	7	7	7	1	a365456	7	7	7	7	7	7	1.17421	0.108333	1	7	7	7	7	7	7	7	0.608696	3	4	3	1	3	3	6	3	2	4	-0.992395	7	7	7	7	7	1.16329	0	1	3.33333	7	7	7	7
20	4	4	4	4	4	4	0	a393771	7	7	7	7	5	5	0.511713	0.104167	1	4.4	6	4	4	4	4	6	-0.238095	3	3	3	2	4	5	3	3	3	3	-0.992395	7	7	7	7	7	0.89056	0.272727	1	3.33333	6	5	5	6
26	2.8	2	2	4	3	3	0	a529588	5	5	5	5	5	5	-0.717453	0	1	6	6	6	6	6	6	3	-0.136364	5	2	3	6	5	5	3	4	3	2	-0.408861	3	3	4	3	3	-2.83671	0.2	1	3.33333	6	5	4	5
21	2.2	3	2	1	2	3	1	a446883	NA	NA	NA	NA	NA	NA	-0.63412	NA	0	3	3	3	1	3	5	5	-1.04348	2	2	3	6	2	2	5	2	2	1	-1.47867	NA	NA	NA	NA	NA	-0.792268	NA	0	3.33333	6	5	3	4
27	2.6	3	3	2	3	2	0	a654014	NA	NA	NA	NA	NA	NA	0.886713	NA	0	2.4	3	2	3	2	2	5	-0.545455	2	3	4	6	4	4	5	5	4	3	-0.21435	NA	NA	NA	NA	NA	0.854196	NA	0	3.33333	5	5	6	6
21	4	3	5	2	5	5	0	a999780	NA	NA	NA	NA	NA	NA	-0.850787	NA	0	3.8	3	6	3	4	3	6	0.227273	6	2	7	6	5	6	6	5	6	1	0.758207	6	5	6	4	4	-0.836713	0	1	3.33333	6	2	3	2
21	4	3	4	3	5	5	1	a636600	NA	NA	NA	NA	NA	NA	-0.574596	NA	0	5	5	5	5	5	5	4	-1.9	3	2	2	2	3	3	1	3	3	1	-1.8677	NA	NA	NA	NA	NA	0.0775729	NA	0	3.33333	6	2	2	6
21	6	6	6	6	6	6	1	a954845	NA	NA	NA	NA	NA	NA	1.28255	NA	0	4	4	4	4	4	4	7	0.458333	3	3	2	5	6	4	6	4	5	3	-0.117094	NA	NA	NA	NA	NA	1.02995	NA	0	3.33333	7	5	6	5
21	2	2	2	2	2	2	1	a392706	NA	NA	NA	NA	NA	NA	-0.88412	NA	0	6	6	6	6	6	6	6	0.2	2	3	6	6	3	3	6	3	3	2	-0.506117	NA	NA	NA	NA	NA	NA	NA	0	3.33333	6	5	2	3
38	5.8	6	6	5	6	6	1	a391534	7	7	7	7	6	6	0.0825466	0.866667	1	4.4	4	4	4	5	5	6	-0.1	6	6	3	6	6	6	6	6	6	4	1.24449	NA	NA	NA	NA	NA	0.0966205	NA	0	3.33333	6	6	4	5
22	4	4	4	4	4	4	0	a636026	NA	NA	NA	NA	NA	NA	0.143658	NA	0	4	4	4	4	4	4	4	-1.42857	3	6	3	2	3	4	2	4	4	1	-0.992395	4	4	4	4	4	0.243287	-2.08	1	3.33333	6	4	2	3
23	5.6	6	6	6	5	5	0	a537695	NA	NA	NA	NA	NA	NA	0.61588	NA	0	5.6	6	5	6	5	6	3	0.578947	5	6	5	6	6	4	5	6	5	4	0.952718	NA	NA	NA	NA	NA	0.563287	NA	0	3.33333	7	4	5	6
22	4	4	3	3	3	7	1	a895754	5	5	4	4	3	3	-0.788882	-0.928571	1	5.6	4	6	6	6	6	4	-1.14286	3	3	5	5	4	5	5	5	6	4	0.271929	NA	NA	NA	NA	NA	-0.0767128	NA	0	3.33333	6	4	4	4
20	7	7	7	7	7	7	1	a887418	NA	NA	NA	NA	NA	NA	0.949213	NA	0	7	7	7	7	7	7	4	-2.40909	3	7	6	5	7	7	6	7	7	5	1.73076	NA	NA	NA	NA	NA	NA	NA	0	3.33333	6	3	3	4
24	2	2	2	2	2	2	1	a261433	NA	NA	NA	NA	NA	NA	-0.00912002	NA	0	4.4	2	6	6	5	3	4	-1.2381	1	1	6	1	3	3	2	2	2	1	-1.96495	NA	NA	NA	NA	NA	0.0966205	NA	0	3.33333	7	6	3	5
20	5	3	5	5	6	6	1	a967425	NA	NA	NA	NA	NA	NA	-0.38412	NA	0	6	6	6	6	6	6	6	1.13043	6	3	5	5	7	5	5	6	6	3	0.855463	NA	NA	NA	NA	NA	-1.06171	NA	0	3.33333	5	6	5	3
21	3	2	4	4	4	1	1	a327881	NA	NA	NA	NA	NA	NA	1.28255	NA	0	4.4	4	6	5	4	3	5	0.0714286	2	1	2	2	3	7	4	5	1	1	-1.38142	7	7	7	7	7	1.16329	0	1	3.33333	7	3	5	4
21	4	4	4	4	4	4	0	a159654	6	6	6	6	6	6	0.782547	-0.5	1	5.2	5	5	6	5	5	6	0.8	2	3	4	3	3	3	3	3	4	2	-1.18691	5	5	5	6	6	0.363287	-0.8	1	3.33333	6	5	5	5
20	5.2	5	6	2	6	7	1	a399089	7	7	7	7	7	7	1.10546	0.177083	1	3.4	4	2	4	4	3	7	0.4	7	1	3	7	3	2	4	2	1	1	-1.08965	7	7	7	7	7	0.286364	0.876923	1	3.33333	6	5	1	4
49	7	7	7	7	7	7	1	a581084	7	7	7	7	7	7	0.766674	0.515873	1	7	7	7	7	7	7	7	0.73913	4	2	4	5	4	6	6	6	2	2	-0.117094	6	6	6	6	6	0.531708	-0.368421	1	3.33333	6	5	4	5
22	5.4	6	5	6	6	4	0	a429258	NA	NA	NA	NA	NA	NA	-1.13412	NA	0	3.6	3	4	3	3	5	6	0.2	2	4	2	4	3	4	5	4	3	4	-0.700628	NA	NA	NA	NA	NA	-0.836713	NA	0	3.33333	5	5	4	5
21	3	3	4	4	3	1	0	a427042	4	4	6	5	6	6	-0.50912	-0.0416667	1	4.4	5	3	4	3	7	7	1.88235	4	2	3	3	4	5	3	4	4	3	-0.700628	NA	NA	NA	NA	NA	-0.436713	NA	0	3.33333	7	6	6	5
39	6	6	6	6	6	6	0	a851550	NA	NA	NA	NA	NA	NA	-0.641696	NA	0	4	4	4	4	4	4	6	0.761905	6	1	3	2	2	3	3	6	6	1	-0.895139	NA	NA	NA	NA	NA	-0.00337947	NA	0	3.33333	5	5	3	3
20	3.2	3	3	3	3	4	1	a793808	NA	NA	NA	NA	NA	NA	0.603059	NA	0	3.8	3	3	4	5	4	4	-0.666667	6	5	3	6	6	6	5	6	6	3	0.952718	6	6	5	5	5	-0.0367128	-0.4	1	3.33333	6	2	5	2
21	5	5	5	5	5	5	1	a428751	NA	NA	NA	NA	NA	NA	0.30338	NA	0	5.8	6	6	6	6	5	6	0.0869565	7	6	6	7	6	7	6	6	7	6	2.11979	NA	NA	NA	NA	NA	-0.796713	NA	0	3.33333	6	4	6	7
21	3.2	3	4	2	4	3	1	a312695	NA	NA	NA	NA	NA	NA	1.28255	NA	0	4.6	3	5	5	4	6	6	0.2	6	2	6	6	6	6	5	6	5	3	0.855463	NA	NA	NA	NA	NA	0.763287	NA	0	3.33333	7	6	6	6
22	2	2	2	2	2	2	0	a842800	NA	NA	NA	NA	NA	NA	-1.32856	NA	0	4.8	2	6	6	6	4	3	-2.47619	3	4	6	7	4	5	5	3	4	3	0.174673	NA	NA	NA	NA	NA	-1.47671	NA	0	3.33333	7	6	7	6
21	5.6	6	6	5	6	5	0	a790525	NA	NA	NA	NA	NA	NA	-0.175787	NA	0	5.6	6	5	6	5	6	6	0.590909	3	3	2	3	2	3	2	2	5	3	-1.38142	3	6	7	7	6	-0.0367128	0	1	3.33333	6	6	6	6
23	4	4	4	4	4	4	1	a288593	4	4	4	4	4	4	-1.71745	0	1	4	4	4	4	4	4	4	-0.0909091	3	3	4	3	3	5	5	3	4	3	-0.603372	NA	NA	NA	NA	NA	NA	NA	0	3.33333	5	5	3	4
19	5	5	5	5	5	5	1	a547568	NA	NA	NA	NA	NA	NA	1.25874	NA	0	5	5	5	5	5	5	7	0.64	4	4	6	3	6	5	5	5	6	4	0.563696	7	7	7	7	7	1.16329	0	1	3.33333	7	5	5	4
35	6	6	6	6	6	6	1	a497373	7	7	7	7	7	7	1.28255	0	1	6	6	6	6	6	6	6	0.272727	6	6	6	6	6	6	6	6	6	6	1.73076	NA	NA	NA	NA	NA	0.163287	NA	0	3.33333	7	6	6	4
18	2	2	2	2	2	2	1	a402397	6	6	7	7	7	6	0.338102	0.444444	1	1	1	1	1	1	1	2	0	2	2	1	1	2	3	1	2	2	1	-2.45123	7	7	7	4	3	0.429954	-0.666667	1	3.33333	2	1	1	1
21	6	6	6	6	6	6	1	a399907	7	6	7	6	6	6	0.297698	0.318182	1	2	1	2	2	2	3	6	-0.318182	6	4	6	7	4	6	5	4	6	3	0.855463	7	7	7	7	6	0.39056	0.572727	1	3.33333	6	6	6	6
21	3	3	3	3	3	3	1	a909735	NA	NA	NA	NA	NA	NA	-1.25079	NA	0	4	4	4	4	4	4	7	0.666667	5	4	3	7	7	6	4	3	5	1	0.271929	NA	NA	NA	NA	NA	1.06329	NA	0	3.33333	5	5	3	6
21	3	3	3	3	3	3	1	a553135	NA	NA	NA	NA	NA	NA	-0.38412	NA	0	2.4	3	3	2	2	2	5	0.2	3	2	3	5	3	3	3	3	3	1	-1.28416	NA	NA	NA	NA	NA	-0.0367128	NA	0	3.33333	6	2	3	3
20	4.6	2	5	4	6	6	1	a255709	NA	NA	NA	NA	NA	NA	-1.15079	NA	0	4	2	3	5	4	6	3	-0.944444	5	3	2	3	3	3	5	3	3	2	-0.992395	NA	NA	NA	NA	NA	-1.43671	NA	0	3.33333	5	3	3	3
22	6	6	6	6	6	6	0	a705207	NA	NA	NA	NA	NA	NA	0.449213	NA	0	5	6	5	5	5	4	5	1.16667	2	1	1	3	5	2	2	3	2	1	-1.96495	NA	NA	NA	NA	NA	-1.53671	NA	0	3.33333	3	3	4	3
22	3	3	3	3	3	3	1	a718098	NA	NA	NA	NA	NA	NA	-0.328564	NA	0	3	3	3	3	3	3	5	-0.458333	3	4	5	5	3	4	3	5	5	4	-0.117094	5	6	5	5	5	0.0204301	-0.657143	1	3.33333	6	6	6	5
21	7	7	7	7	7	7	1	a324645	6	6	6	6	6	6	0.282547	0	1	7	7	7	7	7	7	6	-0.0666667	7	5	3	7	5	4	3	5	3	3	0.271929	NA	NA	NA	NA	NA	-0.37957	NA	0	3.33333	7	7	7	7
21	4	4	4	4	4	4	0	a485573	NA	NA	NA	NA	NA	NA	0.226991	NA	0	3.4	3	3	3	4	4	4	-0.130435	2	3	6	2	3	5	2	2	3	2	-1.18691	NA	NA	NA	NA	NA	-0.836713	NA	0	3.33333	7	6	6	5
21	2.8	3	3	2	3	3	1	a410061	NA	NA	NA	NA	NA	NA	1.28255	NA	0	5.2	5	6	5	5	5	5	0.625	4	1	3	5	3	4	3	2	3	2	-1.18691	NA	NA	NA	NA	NA	0.496621	NA	0	3.33333	3	2	3	3
26	6	6	6	6	6	6	0	a957966	7	7	7	7	7	7	1.18731	0.0952381	1	5	2	5	6	6	6	3	-1	5	5	3	5	6	5	3	4	5	1	-0.0198382	NA	NA	NA	NA	NA	1.0542	NA	0	3.33333	2	3	2	3
26	3	3	3	3	3	3	1	a355325	NA	NA	NA	NA	NA	NA	-1.55079	NA	0	3	3	3	3	3	3	5	-0.277778	5	3	5	5	4	5	4	6	6	3	0.369184	NA	NA	NA	NA	NA	0.0632872	NA	0	3.33333	5	5	4	3
21	6.4	7	7	4	7	7	0	a243250	NA	NA	NA	NA	NA	NA	0.61588	NA	0	3.8	4	4	3	4	4	7	1.48	6	4	4	4	4	5	4	3	5	5	0.174673	NA	NA	NA	NA	NA	0.506144	NA	0	3.33333	7	4	7	3
20	6.2	6	5	7	7	6	1	a911942	5	6	5	7	7	7	0.399213	0.05	1	5.2	5	5	6	4	6	7	0.75	5	6	6	7	4	6	5	5	5	3	0.952718	6	7	7	6	6	0.62043	-0.0571429	1	3.33333	7	5	5	6
24	7	7	7	7	7	7	1	a300803	NA	NA	NA	NA	NA	NA	1.07421	NA	0	7	7	7	7	7	7	7	2.70833	3	4	5	3	4	5	5	5	3	3	-0.21435	7	7	7	7	7	1.02995	0.133333	1	3.33333	6	3	3	6
20	4.8	3	6	3	6	6	1	a461673	NA	NA	NA	NA	NA	NA	NA	NA	0	4.8	6	6	4	4	4	5	-0.285714	3	3	2	3	5	5	3	5	3	3	-0.700628	NA	NA	NA	NA	NA	-0.436713	NA	0	3.33333	5	5	6	5
25	6	6	6	6	6	6	0	a806639	NA	NA	NA	NA	NA	NA	NA	NA	0	2.8	2	4	4	2	2	6	0.0769231	4	6	6	6	6	5	1	1	6	6	0.46644	NA	NA	NA	NA	NA	NA	NA	0	3.33333	7	2	6	7
28	6	6	6	6	6	6	0	a159278	NA	NA	NA	NA	NA	NA	1.28255	NA	0	6	6	6	6	6	6	5	0.15	7	2	7	7	3	3	1	2	3	3	-0.408861	NA	NA	NA	NA	NA	-0.0367128	NA	0	3.33333	2	6	6	7
21	6	6	6	6	6	6	1	a835390	NA	NA	NA	NA	NA	NA	-1.47936	NA	0	4.8	4	5	5	5	5	6	-0.047619	3	4	6	4	6	6	5	6	6	6	0.952718	6	6	6	6	7	0.176621	0.186667	1	3.33333	7	5	6	6
21	3	4	2	4	1	4	1	a790045	NA	NA	NA	NA	NA	NA	1.28255	NA	0	4	4	4	4	4	4	5	-0.48	6	4	2	6	6	6	4	4	6	1	0.271929	NA	NA	NA	NA	NA	1.02043	NA	0	3.33333	4	1	2	1
20	4.6	4	7	2	3	7	0	a423178	7	7	7	7	4	4	0.476991	-0.194444	1	5.8	7	7	7	1	7	7	0.214286	5	1	7	5	7	4	6	5	1	3	0.174673	NA	NA	NA	NA	NA	1.16329	NA	0	3.33333	7	7	7	4
20	2	2	2	2	2	2	1	a401798	NA	NA	NA	NA	NA	NA	1.28255	NA	0	3	3	3	3	3	3	6	-0.416667	7	2	3	7	6	7	7	7	7	3	1.34174	7	7	7	7	7	0.663287	0.5	1	3.33333	5	5	2	2
19	2.2	2	2	2	2	3	0	a243005	NA	NA	NA	NA	NA	NA	-0.717453	NA	0	3.6	4	3	4	3	4	4	-0.619048	2	5	2	2	5	3	3	5	3	2	-0.992395	NA	NA	NA	NA	NA	-0.0367128	NA	0	3.33333	6	6	6	6
20	4.2	3	5	3	5	5	1	a116986	6	6	5	7	7	7	0.01588	0.6	1	2.8	3	2	4	2	3	6	-0.227273	2	6	6	5	6	6	7	6	6	6	1.34174	NA	NA	NA	NA	NA	0.163287	NA	0	3.33333	5	5	3	2
32	4.2	3	1	3	7	7	0	a785358	6	6	7	7	6	7	-0.488287	1.27083	1	4.6	3	6	6	2	6	6	0.0833333	3	7	3	4	3	6	5	5	3	3	-0.0198382	3	6	5	6	2	-0.222427	-1.21429	1	3.33333	7	6	6	7
22	5.6	6	6	5	6	5	0	a262465	NA	NA	NA	NA	NA	NA	0.532547	NA	0	5.2	5	6	5	5	5	5	-0.875	5	2	5	6	6	6	5	5	5	4	0.660951	NA	NA	NA	NA	NA	0.663287	NA	0	3.33333	6	3	3	3
20	5.4	5	7	5	5	5	0	a657145	NA	NA	NA	NA	NA	NA	0.449213	NA	0	5	5	5	5	5	5	6	0.65	6	5	4	4	4	3	4	4	4	3	-0.117094	NA	NA	NA	NA	NA	NA	NA	0	3.33333	4	4	4	4
24	6	6	6	6	6	6	1	a191621	NA	NA	NA	NA	NA	NA	-0.317453	NA	0	5.2	6	6	6	4	4	5	-0.916667	5	2	7	7	7	4	7	5	3	4	0.855463	6	6	6	6	6	-0.0992128	0.2625	1	3.33333	7	5	5	5
31	4.6	5	4	5	5	4	0	a356324	5	5	4	4	5	3	-0.770484	-0.613636	1	3.8	3	4	4	4	4	5	-0.12	7	2	6	7	7	5	5	5	6	6	1.34174	3	2	3	2	3	-1.20193	-2.03478	1	3.33333	6	6	5	6
NA	7	7	7	7	7	7	1	a788991	7	7	7	7	7	7	0.449213	0.833333	1	6.2	6	4	7	7	7	7	2.38889	2	1	4	6	5	3	2	5	2	3	-0.895139	NA	NA	NA	NA	NA	0.663287	NA	0	3.33333	7	6	4	6
21	7	7	7	7	7	7	1	a900739	NA	NA	NA	NA	NA	NA	1.28255	NA	0	7	7	7	7	7	7	7	0.55	3	2	5	5	6	6	5	3	5	2	-0.0198382	NA	NA	NA	NA	NA	NA	NA	0	3.33333	6	3	4	3
22	4.6	2	6	2	6	7	0	a674105	NA	NA	NA	NA	NA	NA	-0.717453	NA	0	5.6	6	6	6	5	5	6	0	6	2	5	6	5	7	5	5	6	2	0.660951	6	6	6	6	6	-0.0367128	0.2	1	3.33333	7	6	6	6
27	2	2	2	2	2	2	1	a348455	NA	NA	NA	NA	NA	NA	NA	NA	0	2	2	2	2	2	2	5	-0.956522	3	1	3	6	4	3	3	2	2	1	-1.38142	NA	NA	NA	NA	NA	1.16329	NA	0	3.33333	7	7	5	7
24	1	1	1	1	1	1	0	a685728	NA	NA	NA	NA	NA	NA	0.282547	NA	0	7	7	7	7	7	7	4	-1.5	2	4	6	6	4	4	2	4	3	3	-0.408861	NA	NA	NA	NA	NA	1.16329	NA	0	3.33333	6	6	6	6
23	5.2	5	6	3	6	6	0	a726024	NA	NA	NA	NA	NA	NA	-0.328564	NA	0	3.4	3	3	4	3	4	3	-1.19048	3	5	6	6	5	6	3	5	5	2	0.369184	NA	NA	NA	NA	NA	0.263287	NA	0	3.33333	3	5	3	6
24	5	6	5	5	5	4	0	a694367	NA	NA	NA	NA	NA	NA	0.282547	NA	0	5.6	5	5	6	6	6	5	-0.210526	4	6	6	6	4	6	3	3	7	2	0.46644	NA	NA	NA	NA	NA	NA	NA	0	3.33333	7	7	5	7
24	6	6	6	6	6	6	0	a367568	7	7	7	7	7	7	0.511713	0.770833	1	5	5	5	5	4	6	7	0.823529	6	2	5	1	3	3	3	6	6	2	-0.506117	6	6	7	7	7	-0.0367128	0.8	1	3.33333	7	6	2	6
22	2.2	2	2	2	2	3	1	a225771	NA	NA	NA	NA	NA	NA	0.504769	NA	0	5.2	4	5	5	6	6	6	0.409091	7	3	5	7	7	5	7	7	5	3	1.34174	NA	NA	NA	NA	NA	0.163287	NA	0	3.33333	6	5	2	2
20	3.2	3	4	3	3	3	1	a465159	6	4	5	4	5	6	0.306356	-1.02381	1	3.2	3	3	3	4	3	7	0.666667	4	6	6	5	2	6	5	2	3	3	-0.0198382	6	6	6	7	6	0.223287	0.14	1	3.33333	6	3	1	3
21	2.6	5	2	2	2	2	0	a732477	NA	NA	NA	NA	NA	NA	-1.13412	NA	0	2	2	2	2	2	2	6	0.6	6	7	2	6	3	3	2	3	2	1	-0.700628	NA	NA	NA	NA	NA	-0.286713	NA	0	3.33333	3	1	1	3
20	6.2	6	5	7	7	6	0	a348998	NA	NA	NA	NA	NA	NA	-0.25449	NA	0	1.4	2	1	1	1	2	5	0.52381	4	3	3	2	3	1	3	1	3	4	-1.47867	6	6	6	7	7	-0.436713	1	1	3.33333	6	4	7	4
33	6	6	6	6	6	6	0	a153738	NA	NA	NA	NA	NA	NA	NA	NA	0	6	6	6	6	6	6	3	-0.111111	6	6	6	6	6	6	6	6	6	5	1.63351	NA	NA	NA	NA	NA	0.163287	NA	0	3.33333	6	5	5	5
20	3.8	3	3	3	5	5	1	a740027	NA	NA	NA	NA	NA	NA	-0.550787	NA	0	5	5	5	5	5	5	7	1	3	3	5	3	5	6	3	5	5	3	-0.117094	NA	NA	NA	NA	NA	-1.83671	NA	0	3.33333	6	6	5	6
23	3.6	2	2	6	6	2	0	a563218	4	5	3	3	4	3	-0.717453	-1.33333	1	6	6	6	6	6	6	6	0.166667	3	2	3	6	6	5	6	6	3	3	0.0774174	6	6	6	6	6	-0.386713	0.55	1	3.33333	6	6	3	6
32	5.4	6	6	3	6	6	0	a924403	NA	NA	NA	NA	NA	NA	NA	NA	0	5.4	6	6	6	6	3	6	-0.555556	6	2	3	2	3	6	2	3	2	2	-1.08965	NA	NA	NA	NA	NA	-0.0367128	NA	0	3.33333	3	3	3	5
21	5	5	5	5	5	5	0	a127895	NA	NA	NA	NA	NA	NA	-1.55079	NA	0	4	4	4	4	4	4	4	-0.529412	3	3	3	4	3	3	4	3	4	3	-0.895139	NA	NA	NA	NA	NA	0.163287	NA	0	3.33333	5	5	5	5
22	5.4	6	6	6	4	5	0	a899893	NA	NA	NA	NA	NA	NA	-0.356342	NA	0	5.2	6	6	6	6	2	6	-0.05	6	2	6	6	6	3	3	5	6	2	0.271929	6	7	7	6	6	0.194056	0.369231	1	3.33333	6	6	3	3
21	6	6	6	6	6	6	0	a593868	NA	NA	NA	NA	NA	NA	-1.55079	NA	0	6	6	6	6	6	6	4	0.391304	4	3	6	4	6	4	6	6	6	4	0.660951	NA	NA	NA	NA	NA	-0.436713	NA	0	3.33333	6	2	3	5
20	5.6	7	7	6	4	4	1	a884879	5	5	6	6	4	4	-0.467453	-0.25	1	4.8	5	5	6	6	2	7	0.5	2	2	5	7	3	4	4	4	4	2	-0.506117	5	4	6	6	6	-0.136713	-0.3	1	3.33333	6	3	2	2
23	5.2	5	6	3	6	6	1	a439576	NA	NA	NA	NA	NA	NA	-0.300787	NA	0	2.2	4	3	1	1	2	7	1.07692	1	2	1	2	2	6	2	3	3	2	-1.77044	NA	NA	NA	NA	NA	0.283287	NA	0	3.33333	3	6	6	5
20	1	1	1	1	1	1	1	a355439	NA	NA	NA	NA	NA	NA	0.449213	NA	0	1	1	1	1	1	1	2	-1.34783	3	1	3	7	3	3	1	1	1	1	-1.77044	NA	NA	NA	NA	NA	0.534716	NA	0	3.33333	1	1	1	1
29	4.6	3	5	4	6	5	1	a717615	NA	NA	NA	NA	NA	NA	-1.10634	NA	0	4.6	5	6	6	3	3	7	0.571429	6	2	6	4	7	6	6	6	3	3	0.660951	5	6	6	6	6	-0.258935	0.222222	1	3.33333	6	5	5	5
20	3.6	3	3	3	3	6	1	a221132	5	5	6	6	5	5	-0.48412	0.1	1	4.8	3	5	4	6	6	6	0.956522	2	5	6	2	5	6	5	3	3	3	-0.21435	6	6	6	6	6	-0.136713	0.3	1	3.33333	6	5	6	5
NA	6	6	6	6	6	6	0	a957687	4	4	4	4	4	4	-1.6619	-0.0555556	1	6	6	6	6	6	6	6	0.55	2	2	2	2	6	6	2	6	6	6	-0.21435	5	5	5	4	6	-1.451	0.614286	1	3.33333	6	6	6	6
21	1.8	1	2	3	1	2	0	a959717	NA	NA	NA	NA	NA	NA	-0.717453	NA	0	6.2	6	5	7	7	6	5	-0.409091	4	2	7	7	7	6	6	4	6	3	0.952718	NA	NA	NA	NA	NA	-0.636713	NA	0	3.33333	5	5	3	5
22	5	6	6	1	6	6	0	a218821	NA	NA	NA	NA	NA	NA	-0.88412	NA	0	4	4	4	4	4	4	4	-0.136364	6	3	6	6	5	6	4	7	7	2	0.952718	NA	NA	NA	NA	NA	-0.236713	NA	0	3.33333	6	5	3	4
20	4.8	3	6	6	6	3	1	a626264	NA	NA	NA	NA	NA	NA	-1.09841	NA	0	7	7	7	7	7	7	7	0.869565	3	1	5	7	7	3	3	5	3	1	-0.408861	7	7	7	7	7	0.538287	0.625	1	3.33333	5	3	4	5
21	4.6	3	5	6	3	6	0	a189310	NA	NA	NA	NA	NA	NA	-0.717453	NA	0	6	6	6	6	6	6	6	-0.0416667	2	5	5	6	3	4	3	5	3	3	-0.311605	6	6	5	4	6	-0.189094	-0.247619	1	3.33333	6	3	3	2
20	3.4	3	3	4	4	3	0	a456273	NA	NA	NA	NA	NA	NA	0.199213	NA	0	4.8	5	4	5	6	4	6	0.333333	2	6	6	5	6	6	6	2	6	3	0.563696	NA	NA	NA	NA	NA	-0.236713	NA	0	3.33333	6	5	3	6
22	1	1	1	1	1	1	0	a547068	7	7	7	7	7	7	1.20847	0.0740741	1	7	7	7	7	7	7	7	0.0588235	5	6	6	6	4	6	2	3	3	2	0.0774174	NA	NA	NA	NA	NA	0.838287	NA	0	3.33333	7	4	6	5
19	5.6	5	4	7	5	7	0	a517107	7	7	7	7	7	7	1.21588	0.0666667	1	7	7	7	7	7	7	7	0.333333	5	4	6	6	6	5	6	6	6	3	1.04997	NA	NA	NA	NA	NA	NA	NA	0	3.33333	6	6	5	5
22	3.2	5	4	2	2	3	1	a115874	NA	NA	NA	NA	NA	NA	0.949213	NA	0	6.2	6	6	6	7	6	6	0.956522	3	2	6	4	6	6	3	2	2	2	-0.603372	NA	NA	NA	NA	NA	NA	NA	0	3.33333	6	4	6	5
20	3.8	3	3	4	3	6	0	a282520	NA	NA	NA	NA	NA	NA	1.28255	NA	0	5.6	6	6	5	5	6	5	-0.409091	6	6	6	6	6	5	2	6	6	4	1.04997	NA	NA	NA	NA	NA	0.663287	NA	0	3.33333	7	7	7	7
22	3.2	4	3	2	3	4	1	a304037	NA	NA	NA	NA	NA	NA	-1.38412	NA	0	2.6	2	3	1	4	3	5	1	7	2	5	6	4	6	3	6	3	3	0.271929	NA	NA	NA	NA	NA	NA	NA	0	3.33333	6	4	4	3
29	5.2	5	6	4	6	5	0	a786584	5	4	4	4	3	2	0.282547	-2.33333	1	4.6	5	6	5	4	3	6	0.125	2	1	1	3	1	3	1	4	2	1	-2.25672	7	7	7	5	7	0.424826	0.338462	1	3.33333	7	3	7	7
24	4.4	6	5	2	5	4	0	a564239	NA	NA	NA	NA	NA	NA	-0.175787	NA	0	4.4	5	5	4	3	5	5	-0.166667	3	6	6	2	6	6	3	7	5	2	0.369184	NA	NA	NA	NA	NA	0.243287	NA	0	3.33333	6	5	3	3
20	4	4	4	4	4	4	1	a570009	6	6	6	6	7	6	-0.217453	0.666667	1	6	6	6	6	6	6	6	-0.142857	2	3	6	6	6	6	6	6	3	2	0.369184	NA	NA	NA	NA	NA	0.213287	NA	0	3.33333	5	3	3	4
22	4	4	4	4	4	4	1	a350583	NA	NA	NA	NA	NA	NA	0.282547	NA	0	4.4	4	4	4	5	5	6	0.105263	5	3	4	6	6	6	5	6	5	3	0.660951	NA	NA	NA	NA	NA	-1.33671	NA	0	3.33333	6	5	6	5
29	6	6	6	6	6	6	1	a892764	7	7	7	7	7	7	-0.435402	1.71795	1	1	1	1	1	1	1	6	1	6	3	3	7	7	6	6	6	6	4	1.14723	NA	NA	NA	NA	NA	-1.30338	NA	0	3.33333	5	7	5	5
26	4.2	5	5	3	4	4	1	a527508	NA	NA	NA	NA	NA	NA	0.449213	NA	0	4	5	5	3	4	3	4	-0.954545	1	3	3	3	3	5	3	5	5	1	-0.992395	NA	NA	NA	NA	NA	NA	NA	0	3.33333	4	2	2	2
NA	5.4	6	6	6	5	4	1	a245450	6	6	6	6	6	6	0.167963	0.114583	1	5.8	5	6	6	6	6	6	0.416667	3	6	6	6	7	6	6	4	7	3	1.14723	6	6	6	6	6	0.563287	-0.4	1	3.33333	6	6	5	5
22	4.2	5	4	4	4	4	0	a399483	5	6	4	5	5	4	-0.88412	0	1	3.8	4	4	4	4	3	5	-0.333333	5	7	5	5	6	5	4	7	7	7	1.53625	NA	NA	NA	NA	NA	NA	NA	0	3.33333	6	6	5	6
22	3	4	5	2	2	2	0	a162742	5	6	6	6	5	5	-0.38412	0.166667	1	4.6	5	5	5	3	5	6	0.333333	3	6	3	4	5	6	5	3	6	3	0.174673	6	6	7	6	6	-1.13671	1.5	1	3.33333	3	6	5	5
20	4.8	5	5	4	5	5	0	a214579	7	7	7	7	7	7	1.28255	0	1	4.6	3	5	5	5	5	5	-1	3	5	1	4	2	3	3	4	3	2	-1.18691	7	7	7	7	7	1.16329	0	1	3.33333	6	4	4	3
28	5.2	5	5	5	6	5	0	a308935	NA	NA	NA	NA	NA	NA	-0.0507867	NA	0	5.2	5	5	5	5	6	6	0.545455	3	5	6	5	6	6	6	6	6	5	1.14723	6	6	6	6	6	0.163287	0	1	3.33333	6	4	3	5
20	2	2	2	2	2	2	1	a275516	NA	NA	NA	NA	NA	NA	0.782547	NA	0	4.8	6	6	3	4	5	4	-0.318182	1	3	5	6	3	5	4	2	2	2	-0.895139	6	6	6	6	6	-0.303379	0.466667	1	3.33333	6	6	6	6
19	3.2	3	2	2	6	3	1	a411113	NA	NA	NA	NA	NA	NA	-0.0507867	NA	0	6.6	7	7	7	7	5	6	1.34783	2	2	2	1	1	2	1	2	2	2	-2.45123	NA	NA	NA	NA	NA	-0.122427	NA	0	3.33333	2	3	3	2
21	1.8	2	2	1	2	2	1	a618647	7	7	7	7	7	7	1.17838	0.104167	1	2.6	2	2	2	2	5	5	-0.636364	1	5	2	3	5	7	6	6	5	2	-0.0198382	NA	NA	NA	NA	NA	1.06329	NA	0	3.33333	7	5	5	6
24	3.6	6	1	1	5	5	0	a158690	NA	NA	NA	NA	NA	NA	-1.38412	NA	0	4.6	3	4	5	6	5	6	1.27273	7	2	6	6	6	5	3	5	3	3	0.369184	NA	NA	NA	NA	NA	NA	NA	0	3.33333	7	6	5	7
22	6	6	6	6	6	6	1	a892692	NA	NA	NA	NA	NA	NA	1.28255	NA	0	6.2	6	6	6	7	6	7	0.52381	2	4	2	7	3	3	2	3	3	1	-1.18691	NA	NA	NA	NA	NA	0.963287	NA	0	3.33333	6	3	4	2
22	6	6	6	6	6	6	1	a446412	NA	NA	NA	NA	NA	NA	NA	NA	0	6	6	6	6	6	6	6	0.380952	6	2	6	6	6	5	5	5	5	3	0.660951	NA	NA	NA	NA	NA	0.163287	NA	0	3.33333	5	3	3	4
25	3.6	3	6	3	3	3	0	a749112	NA	NA	NA	NA	NA	NA	-0.0507867	NA	0	2	2	2	2	2	2	5	0.631579	2	3	5	3	5	5	5	3	3	2	-0.603372	NA	NA	NA	NA	NA	-0.616713	NA	0	3.33333	6	3	4	3
20	6	6	6	6	6	6	0	a355012	7	7	7	7	7	7	-0.38412	1.66667	1	7	7	7	7	7	7	7	1.25	3	7	3	5	5	6	5	6	6	6	0.952718	7	7	7	7	7	0.739758	0.423529	1	3.33333	5	5	5	4
21	4	5	2	3	4	6	0	a281721	5	5	4	6	5	4	0.560324	-1.44444	1	6.6	6	7	6	7	7	7	0.117647	4	6	5	6	3	5	5	6	4	6	0.758207	NA	NA	NA	NA	NA	0.563287	NA	0	3.33333	5	3	3	6
20	4	4	6	3	5	2	1	a880578	NA	NA	NA	NA	NA	NA	1.28255	NA	0	5	6	2	6	6	5	7	1.69565	5	3	3	5	4	5	5	5	6	3	0.174673	NA	NA	NA	NA	NA	NA	NA	0	3.33333	7	1	5	1
19	1.4	1	1	1	3	1	1	a994514	6	6	4	4	4	4	-0.525146	-0.525641	1	4.4	6	3	3	5	5	5	-0.347826	2	3	3	4	2	3	4	3	3	2	-1.28416	NA	NA	NA	NA	NA	NA	NA	0	3.33333	5	5	3	5
24	4	4	4	4	4	4	0	a525386	NA	NA	NA	NA	NA	NA	1.28255	NA	0	3.8	4	4	4	4	3	4	-0.571429	1	1	7	1	7	7	7	3	1	1	-0.603372	NA	NA	NA	NA	NA	-0.236713	NA	0	3.33333	7	7	7	7
NA	2.4	2	3	3	2	2	1	a273745	NA	NA	NA	NA	NA	NA	0.282547	NA	0	5.4	5	5	6	5	6	6	1.04762	3	2	3	6	4	3	2	4	3	2	-0.992395	NA	NA	NA	NA	NA	-0.0867128	NA	0	3.33333	5	6	6	6
19	4	4	4	4	4	4	1	a362623	7	7	7	6	7	7	1.04921	0.0666667	1	5.2	4	5	6	5	6	6	1.10526	5	3	5	5	6	4	5	6	5	3	0.46644	6	7	6	5	5	-0.670046	0.633333	1	3.33333	6	4	3	3
23	3.2	2	2	4	5	3	0	a394193	NA	NA	NA	NA	NA	NA	0.143658	NA	0	4.8	4	5	5	5	5	6	0.0909091	5	2	3	6	6	6	5	6	3	4	0.369184	5	6	7	6	6	0.113287	0.05	1	3.33333	3	5	6	5
20	6	6	6	6	6	6	1	a120453	6	6	6	6	6	6	0.282547	0	1	6	6	6	6	6	6	6	0.166667	3	2	3	2	2	5	3	3	5	3	-1.08965	NA	NA	NA	NA	NA	NA	NA	0	3.33333	6	5	5	5
22	2	2	2	2	2	2	1	a827556	NA	NA	NA	NA	NA	NA	NA	NA	0	1	1	1	1	1	1	7	0.0625	2	2	2	2	4	4	2	2	3	2	-1.67318	NA	NA	NA	NA	NA	NA	NA	0	3.33333	3	2	2	2
27	2.8	3	3	3	3	2	1	a463540	NA	NA	NA	NA	NA	NA	-0.661898	NA	0	5.4	5	6	6	5	5	5	0.0526316	6	5	3	5	2	4	3	3	5	1	-0.506117	NA	NA	NA	NA	NA	-1.17005	NA	0	3.66667	2	2	2	1
22	4.6	2	6	2	6	7	0	a674105	NA	NA	NA	NA	NA	NA	-0.717453	NA	0	6	6	6	6	6	6	6	0	6	2	5	6	5	7	5	5	6	2	0.660951	NA	NA	NA	NA	NA	-0.0367128	NA	0	3.66667	7	6	6	6
21	2	2	2	2	2	2	0	a959717	NA	NA	NA	NA	NA	NA	-0.717453	NA	0	5.8	5	6	7	6	5	6	0.590909	4	2	7	7	7	6	6	4	6	3	0.952718	NA	NA	NA	NA	NA	-0.636713	NA	0	3.66667	5	5	3	5
21	2.6	3	4	2	2	2	0	a319279	4	4	4	4	4	4	-0.800787	-0.916667	1	5.6	6	6	4	6	6	6	0.608696	2	7	6	6	7	6	6	7	7	7	1.82802	NA	NA	NA	NA	NA	-0.0367128	NA	0	3.66667	7	7	4	6
21	5.8	5	6	6	6	6	0	a593868	NA	NA	NA	NA	NA	NA	-1.55079	NA	0	2.4	2	3	2	2	3	3	-0.608696	4	3	6	4	6	4	6	6	6	4	0.660951	NA	NA	NA	NA	NA	-0.436713	NA	0	3.66667	6	2	3	5
21	2.4	2	3	1	3	3	1	a995814	NA	NA	NA	NA	NA	NA	1.14921	NA	0	4.8	3	6	5	5	5	7	0.695652	7	2	3	5	5	6	2	3	3	1	-0.506117	NA	NA	NA	NA	NA	0.163287	NA	0	3.66667	1	3	5	3
20	3.6	5	4	2	4	3	1	a967425	NA	NA	NA	NA	NA	NA	-0.38412	NA	0	4.2	4	3	4	5	5	4	-0.869565	6	3	5	5	7	5	5	6	6	3	0.855463	3	3	4	4	4	-1.06171	-1.175	1	3.66667	5	6	5	3
20	2.4	2	2	3	3	2	1	a911942	NA	NA	NA	NA	NA	NA	0.399213	NA	0	5.2	6	4	5	6	5	7	0.75	5	6	6	7	4	6	5	5	5	3	0.952718	NA	NA	NA	NA	NA	0.62043	NA	0	3.66667	7	5	5	6
20	4.4	6	3	5	5	3	0	a456273	NA	NA	NA	NA	NA	NA	0.199213	NA	0	4.2	3	4	5	4	5	6	0.333333	2	6	6	5	6	6	6	2	6	3	0.563696	NA	NA	NA	NA	NA	-0.236713	NA	0	3.66667	6	5	3	6
23	5.4	5	6	5	5	6	0	a261974	NA	NA	NA	NA	NA	NA	-1.41745	NA	0	3.2	3	2	4	4	3	5	-0.818182	4	5	5	6	4	5	3	5	5	2	0.174673	NA	NA	NA	NA	NA	-1.88671	NA	0	3.66667	5	6	4	5
22	5.8	6	7	5	6	5	0	a611732	NA	NA	NA	NA	NA	NA	NA	NA	0	2.8	1	4	4	4	1	6	2	2	3	4	2	2	6	3	6	3	4	-0.700628	NA	NA	NA	NA	NA	-2.03671	NA	0	3.66667	7	6	5	6
20	7	7	7	7	7	7	1	a887418	NA	NA	NA	NA	NA	NA	0.949213	NA	0	7	7	7	7	7	7	6	-0.409091	3	7	6	5	7	7	6	7	7	5	1.73076	NA	NA	NA	NA	NA	NA	NA	0	3.66667	6	3	3	4
21	6	6	6	6	6	6	0	a485573	NA	NA	NA	NA	NA	NA	0.226991	NA	0	6	6	6	6	6	6	5	0.869565	2	3	6	2	3	5	2	2	3	2	-1.18691	NA	NA	NA	NA	NA	-0.836713	NA	0	3.66667	7	6	6	5
18	4.6	5	5	1	6	6	1	a746173	NA	NA	NA	NA	NA	NA	1.28255	NA	0	6.6	6	7	6	7	7	7	0.384615	4	4	6	6	6	5	3	4	5	2	0.271929	NA	NA	NA	NA	NA	1.16329	NA	0	3.66667	6	6	7	6
19	4	4	4	4	4	4	1	a547568	NA	NA	NA	NA	NA	NA	1.25874	NA	0	5	5	5	5	5	5	6	-0.36	4	4	6	3	6	5	5	5	6	4	0.563696	NA	NA	NA	NA	NA	1.16329	NA	0	3.66667	7	5	5	4
20	4.2	3	4	4	5	5	0	a834817	NA	NA	NA	NA	NA	NA	-0.650787	NA	0	5.4	6	5	6	5	5	5	0.047619	4	3	3	3	4	6	3	4	5	5	-0.21435	NA	NA	NA	NA	NA	0.563287	NA	0	3.66667	7	6	6	6
22	7	7	7	7	7	7	1	a827556	NA	NA	NA	NA	NA	NA	NA	NA	0	1	1	1	1	1	1	7	0.0625	2	2	2	2	4	4	2	2	3	2	-1.67318	NA	NA	NA	NA	NA	NA	NA	0	3.66667	3	2	2	2
20	5.6	5	6	6	5	6	1	a465159	7	5	4	6	5	5	0.306356	-0.690476	1	6.8	7	7	6	7	7	7	0.666667	4	6	6	5	2	6	5	2	3	3	-0.0198382	5	5	5	7	7	0.223287	-0.26	1	3.66667	6	3	1	3
25	3	3	3	2	4	3	0	a749112	6	6	6	6	6	6	-0.0507867	0.333333	1	2.6	2	2	3	3	3	5	0.631579	2	3	5	3	5	5	5	3	3	2	-0.603372	5	5	5	5	5	-0.616713	-0.22	1	3.66667	6	3	4	3
22	6	6	6	6	6	6	0	a705207	NA	NA	NA	NA	NA	NA	0.449213	NA	0	6	6	6	6	6	6	3	-0.833333	2	1	1	3	5	2	2	3	2	1	-1.96495	NA	NA	NA	NA	NA	-1.53671	NA	0	3.66667	3	3	4	3
21	6.2	6	7	4	7	7	1	a954845	7	7	7	7	7	7	1.28255	0	1	5.8	7	1	7	7	7	6	-0.541667	3	3	2	5	6	4	6	4	5	3	-0.117094	NA	NA	NA	NA	NA	1.02995	NA	0	3.66667	7	5	6	5
22	4	4	4	4	4	4	1	a360354	NA	NA	NA	NA	NA	NA	NA	NA	0	4	4	4	4	4	4	4	-0.0454545	2	5	5	4	5	6	5	5	6	4	0.46644	NA	NA	NA	NA	NA	NA	NA	0	3.66667	6	5	5	5
27	1	1	1	1	1	1	0	a654014	NA	NA	NA	NA	NA	NA	0.886713	NA	0	2	2	2	2	2	2	5	-0.545455	2	3	4	6	4	4	5	5	4	3	-0.21435	NA	NA	NA	NA	NA	0.854196	NA	0	3.66667	5	5	6	6
21	3	2	3	4	3	3	1	a790045	NA	NA	NA	NA	NA	NA	1.28255	NA	0	4	3	4	4	6	3	6	0.52	6	4	2	6	6	6	4	4	6	1	0.271929	NA	NA	NA	NA	NA	1.02043	NA	0	3.66667	4	1	2	1
21	6	6	6	6	6	6	0	a390428	5	4	5	6	4	4	-0.479358	-0.571429	1	6	6	6	6	6	6	6	0.368421	6	7	7	7	5	6	5	5	6	5	1.63351	NA	NA	NA	NA	NA	0.163287	NA	0	3.66667	6	6	4	5
20	6	6	6	6	6	6	1	a116986	NA	NA	NA	NA	NA	NA	0.01588	NA	0	6	6	6	6	6	6	6	-0.227273	2	6	6	5	6	6	7	6	6	6	1.34174	NA	NA	NA	NA	NA	0.163287	NA	0	3.66667	5	5	3	2
21	5	5	5	5	5	5	1	a909735	NA	NA	NA	NA	NA	NA	-1.25079	NA	0	4	4	4	4	4	4	7	0.666667	5	4	3	7	7	6	4	3	5	1	0.271929	7	7	7	7	7	1.06329	0.1	1	3.66667	5	5	3	6
19	5.8	6	6	6	5	6	1	a935168	7	7	7	7	7	7	0.921436	0.361111	1	5	5	5	6	5	4	6	0.666667	7	6	3	7	5	4	3	4	5	2	0.369184	NA	NA	NA	NA	NA	0.403287	NA	0	3.66667	5	3	3	2
21	5.4	6	5	5	6	5	0	a790525	NA	NA	NA	NA	NA	NA	-0.175787	NA	0	5.4	5	6	5	5	6	6	0.590909	3	3	2	3	2	3	2	2	5	3	-1.38142	NA	NA	NA	NA	NA	-0.0367128	NA	0	3.66667	6	6	6	6
22	4.8	5	4	5	5	5	0	a870892	NA	NA	NA	NA	NA	NA	NA	NA	0	3.4	4	3	3	2	5	6	1.79167	4	4	4	5	3	4	3	6	6	4	0.0774174	NA	NA	NA	NA	NA	NA	NA	0	3.66667	3	4	3	4
21	4.4	6	3	2	6	5	1	a446883	NA	NA	NA	NA	NA	NA	-0.63412	NA	0	5.8	6	6	5	6	6	6	-0.0434783	2	2	3	6	2	2	5	2	2	1	-1.47867	NA	NA	NA	NA	NA	-0.792268	NA	0	3.66667	6	5	3	4
20	3	3	3	4	2	3	0	a393771	7	5	7	6	4	4	0.511713	-0.729167	1	4.8	6	6	3	3	6	7	0.761905	3	3	3	2	4	5	3	3	3	3	-0.992395	NA	NA	NA	NA	NA	0.89056	NA	0	3.66667	6	5	5	6
23	4.2	4	5	2	5	5	0	a434867	NA	NA	NA	NA	NA	NA	-0.38412	NA	0	4.8	6	5	4	6	3	3	-0.625	3	3	3	2	6	5	3	5	6	3	-0.311605	7	6	6	6	6	0.363287	0	1	3.66667	5	4	6	4
21	3	6	3	2	2	2	1	a312695	NA	NA	NA	NA	NA	NA	1.28255	NA	0	3	2	3	3	3	4	5	-0.8	6	2	6	6	6	6	5	6	5	3	0.855463	NA	NA	NA	NA	NA	0.763287	NA	0	3.66667	7	6	6	6
21	5.2	6	5	6	4	5	0	a158692	7	7	7	5	5	5	0.282547	0	1	4.6	2	6	5	5	5	6	-0.111111	6	6	5	6	6	3	4	5	4	3	0.563696	NA	NA	NA	NA	NA	NA	NA	0	3.66667	5	2	3	4
20	4	5	3	3	7	2	1	a255709	7	7	7	7	7	7	-1.15079	2.43333	1	4.6	5	3	7	5	3	3	-0.944444	5	3	2	3	3	3	5	3	3	2	-0.992395	3	5	5	2	5	-1.43671	-0.4	1	3.66667	5	3	3	3
44	3.6	3	3	4	5	3	0	a980127	4	4	5	5	5	5	-1.98668	0.935897	1	4.4	4	5	5	4	4	5	0.541667	3	5	5	6	4	5	5	4	4	3	0.174673	5	5	6	5	5	-1.39227	0.755556	1	3.66667	7	5	5	3
22	6	6	6	6	6	6	0	a262465	6	6	6	6	6	6	0.532547	-0.25	1	6	6	6	6	6	6	6	0.125	5	2	5	6	6	6	5	5	5	4	0.660951	NA	NA	NA	NA	NA	0.663287	NA	0	3.66667	6	3	3	3
24	4.4	6	5	2	5	4	0	a564239	NA	NA	NA	NA	NA	NA	-0.175787	NA	0	4.4	3	5	4	5	5	5	-0.166667	3	6	6	2	6	6	3	7	5	2	0.369184	6	7	6	6	6	0.243287	0.12	1	3.66667	6	5	3	3
20	1.8	2	1	3	2	1	0	a348998	NA	NA	NA	NA	NA	NA	-0.25449	NA	0	4.6	5	5	4	4	5	4	-0.47619	4	3	3	2	3	1	3	1	3	4	-1.47867	NA	NA	NA	NA	NA	-0.436713	NA	0	3.66667	6	4	7	4
20	6	6	6	6	6	6	1	a401798	NA	NA	NA	NA	NA	NA	1.28255	NA	0	6	6	6	6	6	6	6	-0.416667	7	2	3	7	6	7	7	7	7	3	1.34174	NA	NA	NA	NA	NA	0.663287	NA	0	3.66667	5	5	2	2
25	5.8	6	6	6	5	6	0	a922194	7	7	7	7	7	7	1.08558	0.19697	1	7	7	7	7	7	7	7	0.25	2	3	6	6	6	6	2	3	5	2	-0.117094	NA	NA	NA	NA	NA	1.05559	NA	0	3.66667	6	5	6	5
24	7	7	7	7	7	7	0	a386856	7	7	7	7	7	7	0.74088	0.541667	1	7	7	7	7	7	7	7	2	2	4	6	6	6	7	5	2	4	6	0.563696	4	4	4	4	4	-1.83671	0	1	3.66667	5	5	6	7
21	6	6	6	6	6	6	1	a555471	6	6	6	6	6	6	-0.0137497	0.296296	1	6	6	6	6	6	6	6	0.333333	5	3	6	6	7	6	6	3	3	3	0.563696	6	6	6	6	6	-0.0367128	0.2	1	3.66667	6	5	3	5
21	4.2	5	4	4	4	4	0	a243250	NA	NA	NA	NA	NA	NA	0.61588	NA	0	4	4	5	4	3	4	6	0.48	6	4	4	4	4	5	4	3	5	5	0.174673	NA	NA	NA	NA	NA	0.506144	NA	0	3.66667	7	4	7	3
31	3.8	4	4	3	4	4	0	a356324	6	5	4	6	6	5	-0.770484	0.386364	1	4.8	4	3	6	6	5	3	-2.12	7	2	6	7	7	5	5	5	6	6	1.34174	5	6	4	4	5	-1.20193	0.165217	1	3.66667	6	6	5	6
22	5.4	6	6	4	6	5	0	a162742	NA	NA	NA	NA	NA	NA	-0.38412	NA	0	4.2	5	4	4	3	5	5	-0.666667	3	6	3	4	5	6	5	3	6	3	0.174673	NA	NA	NA	NA	NA	-1.13671	NA	0	3.66667	3	6	5	5
32	7	7	7	7	7	7	0	a247183	7	7	7	7	7	7	1.09024	0.192308	1	7	7	7	7	7	7	7	0.0416667	4	4	5	4	6	6	7	7	7	7	1.439	NA	NA	NA	NA	NA	1.16329	NA	0	3.66667	7	7	7	7
24	4.4	7	3	3	6	3	1	a191621	NA	NA	NA	NA	NA	NA	-0.317453	NA	0	5.8	5	6	6	6	6	7	1.08333	5	2	7	7	7	4	7	5	3	4	0.855463	6	6	6	6	6	-0.0992128	0.2625	1	3.66667	7	5	5	5
21	6	6	6	6	6	6	1	a554493	5	5	5	5	6	6	-0.550787	0.166667	1	6	6	6	6	6	6	6	-0.5	4	5	6	5	6	6	6	5	6	5	1.14723	6	6	6	6	6	0.563287	-0.4	1	3.66667	6	6	5	5
21	6	6	6	6	6	6	1	a618647	7	7	7	7	7	7	1.17838	0.104167	1	6	6	6	6	6	6	7	1.36364	1	5	2	3	5	7	6	6	5	2	-0.0198382	7	7	7	7	7	1.06329	0.1	1	3.66667	7	5	5	6
38	6	6	6	6	6	6	1	a391534	NA	NA	NA	NA	NA	NA	0.0825466	NA	0	6	6	6	6	6	6	6	-0.1	6	6	3	6	6	6	6	6	6	4	1.24449	NA	NA	NA	NA	NA	0.0966205	NA	0	3.66667	6	6	4	5
22	4.6	5	5	3	5	5	0	a218821	NA	NA	NA	NA	NA	NA	-0.88412	NA	0	4	4	4	4	4	4	4	-0.136364	6	3	6	6	5	6	4	7	7	2	0.952718	NA	NA	NA	NA	NA	-0.236713	NA	0	3.66667	6	5	3	4
23	4.8	5	3	7	6	3	1	a972177	NA	NA	NA	NA	NA	NA	NA	NA	0	4	3	6	3	3	5	3	-1.13043	2	5	4	4	5	4	3	5	7	6	0.271929	NA	NA	NA	NA	NA	NA	NA	0	3.66667	6	6	4	4
22	2.8	1	6	3	2	2	1	a225771	6	6	6	7	6	6	0.504769	-0.0555556	1	6	6	6	6	6	6	5	-0.590909	7	3	5	7	7	5	7	7	5	3	1.34174	NA	NA	NA	NA	NA	0.163287	NA	0	3.66667	6	5	2	2
25	7	7	7	7	7	7	0	a540778	7	7	7	7	7	7	0.751297	0.53125	1	4.8	4	5	5	5	5	5	-1.10526	4	6	7	6	6	6	6	6	3	6	1.34174	6	6	6	6	6	0.218843	-0.0555556	1	3.66667	1	5	6	7
22	6.2	6	7	6	6	6	1	a816224	5	6	6	6	5	6	0.100728	-0.151515	1	6.4	6	6	7	7	6	7	1	6	6	6	6	7	6	6	5	5	6	1.63351	6	7	7	7	6	0.496621	0.266667	1	3.66667	6	6	6	6
21	6	6	6	6	6	6	1	a428751	NA	NA	NA	NA	NA	NA	0.30338	NA	0	6	6	6	6	6	6	6	0.0869565	7	6	6	7	6	7	6	6	7	6	2.11979	NA	NA	NA	NA	NA	-0.796713	NA	0	3.66667	6	4	6	7
20	5.4	6	6	3	6	6	1	a221132	NA	NA	NA	NA	NA	NA	-0.48412	NA	0	4.6	3	5	4	5	6	5	-0.0434783	2	5	6	2	5	6	5	3	3	3	-0.21435	5	6	5	5	6	-0.136713	-0.3	1	3.66667	6	5	6	5
33	5.6	6	6	5	6	5	1	a327025	6	6	5	5	4	4	-0.308362	-0.409091	1	3.2	3	3	3	4	3	4	-0.565217	2	4	5	5	5	5	5	5	5	4	0.271929	NA	NA	NA	NA	NA	-1.63671	NA	0	3.66667	5	3	3	3
21	4.6	4	5	4	5	5	1	a792393	NA	NA	NA	NA	NA	NA	0.61588	NA	0	4	3	4	5	4	4	5	0.181818	4	2	4	4	4	4	4	4	1	2	-0.895139	NA	NA	NA	NA	NA	NA	NA	0	3.66667	1	2	2	2
21	3.8	3	3	4	5	4	1	a699464	NA	NA	NA	NA	NA	NA	-0.117453	NA	0	4.8	2	6	6	5	5	5	0	5	1	4	5	2	4	1	1	2	1	-1.57593	7	7	7	7	7	1.16329	0	1	3.66667	6	6	1	3
21	4	7	3	3	4	3	1	a243666	NA	NA	NA	NA	NA	NA	-0.63412	NA	0	5.2	4	6	6	6	4	7	1.04167	3	3	6	6	4	4	3	4	5	4	-0.0198382	NA	NA	NA	NA	NA	-0.436713	NA	0	3.66667	7	5	2	4
19	5	5	5	5	5	5	0	a243005	NA	NA	NA	NA	NA	NA	-0.717453	NA	0	5	5	5	5	5	5	3	-1.61905	2	5	2	2	5	3	3	5	3	2	-0.992395	NA	NA	NA	NA	NA	-0.0367128	NA	0	3.66667	6	6	6	6
24	4.8	5	6	3	5	5	1	a604205	7	7	6	7	7	6	0.901594	0.047619	1	5.6	6	6	6	6	4	7	0.615385	6	3	6	4	6	6	6	3	3	5	0.563696	7	7	7	7	7	0.803287	0.36	1	3.66667	7	6	5	6
19	4.4	6	2	6	2	6	1	a902790	NA	NA	NA	NA	NA	NA	1.03255	NA	0	4.6	4	5	5	4	5	6	-0.166667	3	3	6	6	4	7	1	6	4	3	0.0774174	NA	NA	NA	NA	NA	NA	NA	0	3.66667	7	7	7	6
22	5	5	5	5	5	5	0	a636026	7	7	7	7	7	7	0.143658	1.13889	1	1.2	2	1	1	1	1	4	-1.42857	3	6	3	2	3	4	2	4	4	1	-0.992395	NA	NA	NA	NA	NA	0.243287	NA	0	3.66667	6	4	2	3
25	6	6	6	6	6	6	1	a962336	NA	NA	NA	NA	NA	NA	1.28255	NA	0	5.2	6	6	6	4	4	6	1.125	6	5	6	6	6	6	6	6	6	5	1.53625	6	6	6	6	6	0.163287	0	1	3.66667	5	3	3	3
20	2.2	1	1	2	3	4	1	a450941	7	7	7	7	7	7	0.726991	0.555556	1	6.8	7	7	6	7	7	7	0.473684	2	1	7	3	3	5	3	2	6	1	-0.895139	NA	NA	NA	NA	NA	-0.0367128	NA	0	3.66667	5	6	5	2
22	6	6	6	6	6	6	1	a116104	NA	NA	NA	NA	NA	NA	0.199213	NA	0	6	6	6	6	6	6	6	0.785714	2	2	3	3	2	5	4	3	3	3	-1.18691	NA	NA	NA	NA	NA	NA	NA	0	3.66667	3	4	4	3
21	3.8	3	4	4	4	4	0	a127895	NA	NA	NA	NA	NA	NA	-1.55079	NA	0	4	4	4	4	4	4	5	0.470588	3	3	3	4	3	3	4	3	4	3	-0.895139	NA	NA	NA	NA	NA	0.163287	NA	0	3.66667	5	5	5	5
20	3.4	3	3	5	3	3	1	a435129	NA	NA	NA	NA	NA	NA	-0.13412	NA	0	3.2	3	2	2	4	5	4	0.48	2	3	2	3	3	3	2	6	3	3	-1.18691	NA	NA	NA	NA	NA	-1.23671	NA	0	3.66667	6	6	5	4
23	3.6	3	3	4	4	4	0	a863769	NA	NA	NA	NA	NA	NA	NA	NA	0	4.4	4	4	5	5	4	4	0	4	3	4	4	1	4	4	4	5	3	-0.603372	NA	NA	NA	NA	NA	NA	NA	0	3.66667	4	4	4	4
25	6	6	6	6	6	6	0	a806639	NA	NA	NA	NA	NA	NA	NA	NA	0	2.8	2	4	4	2	2	5	-0.923077	4	6	6	6	6	5	1	1	6	6	0.46644	NA	NA	NA	NA	NA	NA	NA	0	3.66667	7	2	6	7
24	6	6	6	6	6	6	1	a400789	7	7	7	7	6	6	1.12465	-0.175439	1	5.6	6	6	6	4	6	6	-0.0833333	6	3	6	6	6	6	3	5	4	3	0.563696	7	7	7	7	7	0.696621	0.466667	1	3.66667	6	5	3	5
21	4.6	6	4	1	6	6	1	a657981	NA	NA	NA	NA	NA	NA	0.0325466	NA	0	3.6	6	2	3	5	2	7	1.16667	3	2	6	6	6	6	3	5	6	2	0.271929	NA	NA	NA	NA	NA	-0.470046	NA	0	3.66667	4	2	2	2
20	3.4	3	3	3	5	3	1	a275516	NA	NA	NA	NA	NA	NA	0.782547	NA	0	4.6	2	5	5	5	6	5	0.681818	1	3	5	6	3	5	4	2	2	2	-0.895139	6	6	4	2	6	-0.303379	-0.733333	1	3.66667	6	6	6	6
NA	4.8	3	6	2	6	7	1	a788991	NA	NA	NA	NA	NA	NA	0.449213	NA	0	5.6	6	6	5	6	5	2	-2.61111	2	1	4	6	5	3	2	5	2	3	-0.895139	7	7	7	7	7	0.663287	0.5	1	3.66667	7	6	4	6
40	5	6	6	3	5	5	0	a518049	5	6	5	5	3	3	-0.900787	-0.316667	1	4.8	5	5	5	6	3	6	0.894737	4	3	3	5	6	3	3	6	5	2	-0.21435	5	5	5	3	5	-0.311713	-0.925	1	3.66667	3	5	5	4
22	5	5	5	7	3	5	0	a842800	NA	NA	NA	NA	NA	NA	-1.32856	NA	0	6	6	6	6	6	6	6	0.52381	3	4	6	7	4	5	5	3	4	3	0.174673	6	5	5	5	5	-1.47671	0.84	1	3.66667	7	6	7	6
NA	6	6	6	6	6	6	0	a957687	4	4	4	4	4	4	-1.6619	-0.0555556	1	6	6	6	6	6	6	6	0.55	2	2	2	2	6	6	2	6	6	6	-0.21435	5	5	5	5	5	-1.451	0.614286	1	3.66667	6	6	6	6
28	5.4	6	6	4	5	6	0	a308935	NA	NA	NA	NA	NA	NA	-0.0507867	NA	0	5	6	5	4	5	5	6	0.545455	3	5	6	5	6	6	6	6	6	5	1.14723	NA	NA	NA	NA	NA	0.163287	NA	0	3.66667	6	4	3	5
20	4.4	3	7	2	4	6	1	a857856	7	7	7	7	4	4	0.761713	-0.479167	1	3	4	4	1	1	5	7	1.16667	5	2	1	7	4	3	1	1	1	1	-1.57593	7	7	7	7	7	0.376621	0.786667	1	3.66667	6	1	1	2
20	3.8	4	3	5	2	5	1	a413438	NA	NA	NA	NA	NA	NA	-1.05079	NA	0	6	6	6	6	6	6	6	0	6	3	4	6	6	3	5	6	5	5	0.660951	NA	NA	NA	NA	NA	NA	NA	0	3.66667	6	6	3	5
22	7	7	7	7	7	7	1	a459812	NA	NA	NA	NA	NA	NA	NA	NA	0	7	7	7	7	7	7	7	0.25	6	6	6	6	6	7	6	6	6	6	1.82802	6	6	6	6	6	0.663287	-0.5	1	3.66667	5	5	5	4
20	7	7	7	7	7	7	1	a376142	NA	NA	NA	NA	NA	NA	0.81588	NA	0	6	6	6	6	6	6	6	-0.0434783	6	2	7	6	7	7	3	5	6	5	1.14723	NA	NA	NA	NA	NA	0.663287	NA	0	3.66667	5	6	3	6
22	4.8	4	5	4	5	6	1	a304037	NA	NA	NA	NA	NA	NA	-1.38412	NA	0	4.8	5	6	3	6	4	5	1	7	2	5	6	4	6	3	6	3	3	0.271929	NA	NA	NA	NA	NA	NA	NA	0	3.66667	6	4	4	3
21	4.6	6	5	5	5	2	1	a201142	6	6	5	5	6	6	-0.38412	0.333333	1	2.8	2	3	2	2	5	6	1.86957	5	4	6	6	4	6	6	6	5	3	0.855463	6	6	6	5	5	-0.111713	-0.125	1	3.66667	7	2	5	3
21	7	7	7	7	7	7	1	a189650	7	4	5	7	7	7	0.925404	-0.47619	1	6.4	7	7	7	4	7	7	2.46667	1	4	2	3	2	3	1	1	4	1	-1.96495	7	7	7	7	7	0.523287	0.64	1	3.66667	7	7	7	7
21	4.8	4	7	4	4	5	0	a427042	NA	NA	NA	NA	NA	NA	-0.50912	NA	0	3.6	2	3	2	5	6	5	-0.117647	4	2	3	3	4	5	3	4	4	3	-0.700628	NA	NA	NA	NA	NA	-0.436713	NA	0	3.66667	7	6	6	5
26	6	6	6	6	6	6	0	a529588	NA	NA	NA	NA	NA	NA	-0.717453	NA	0	6	6	6	6	6	6	2	-1.13636	5	2	3	6	5	5	3	4	3	2	-0.408861	2	2	2	2	2	-2.83671	-1	1	3.66667	6	5	4	5
26	6	6	6	6	6	6	0	a957966	NA	NA	NA	NA	NA	NA	1.18731	NA	0	6.2	6	6	6	6	7	2	-2	5	5	3	5	6	5	3	4	5	1	-0.0198382	NA	NA	NA	NA	NA	1.0542	NA	0	3.66667	2	3	2	3
20	4	4	4	4	4	4	0	a158055	7	7	7	7	7	7	0.258737	1.02381	1	4	4	4	4	4	4	7	1.21739	5	2	7	3	7	7	6	3	7	5	0.952718	7	7	7	7	7	1.16329	0	1	3.66667	7	5	6	7
37	6	6	6	6	6	6	1	a942169	5	5	5	5	5	5	-0.123703	-0.59375	1	6	6	6	6	6	6	6	0.3125	5	6	5	5	5	6	6	6	6	6	1.34174	6	6	6	6	6	0.12043	0.0428571	1	3.66667	6	3	6	5
33	6	6	6	6	6	6	0	a153738	NA	NA	NA	NA	NA	NA	NA	NA	0	6	6	6	6	6	6	3	-0.111111	6	6	6	6	6	6	6	6	6	5	1.63351	NA	NA	NA	NA	NA	0.163287	NA	0	3.66667	6	5	5	5
29	3	1	1	6	1	6	1	a717615	7	5	5	5	3	3	-1.10634	0.0555556	1	3.2	4	4	2	2	4	6	-0.428571	6	2	6	4	7	6	6	6	3	3	0.660951	4	6	6	5	6	-0.258935	-0.177778	1	3.66667	6	5	5	5
24	4	4	4	4	4	4	0	a705121	NA	NA	NA	NA	NA	NA	-2.71745	NA	0	3.6	3	3	4	4	4	4	0	7	6	5	5	5	4	4	4	6	6	0.952718	NA	NA	NA	NA	NA	NA	NA	0	3.66667	7	6	7	7
29	2.6	2	2	3	4	2	0	a786584	7	7	7	7	7	7	0.282547	1	1	5.4	6	5	6	6	4	6	0.125	2	1	1	3	1	3	1	4	2	1	-2.25672	7	7	7	7	7	0.424826	0.738462	1	3.66667	7	3	7	7
20	6	6	6	6	6	6	0	a355012	4	4	4	4	4	4	-0.38412	-1.33333	1	6	6	6	6	6	6	6	0.25	3	7	3	5	5	6	5	6	6	6	0.952718	7	7	7	7	7	0.739758	0.423529	1	3.66667	5	5	5	4
21	6	6	6	6	6	6	0	a677474	NA	NA	NA	NA	NA	NA	-2.42579	NA	0	6	6	6	6	6	6	6	0	6	2	6	6	6	6	6	6	6	3	1.04997	NA	NA	NA	NA	NA	-0.97957	NA	0	3.66667	7	5	2	6
21	4	4	4	4	4	4	1	a584062	NA	NA	NA	NA	NA	NA	0.157547	NA	0	4	4	4	4	4	4	4	-0.526316	6	4	6	6	6	6	6	6	6	6	1.53625	NA	NA	NA	NA	NA	0.229954	NA	0	3.66667	6	7	5	5
23	6.4	6	5	7	7	7	1	a144972	NA	NA	NA	NA	NA	NA	0.00476886	NA	0	6.4	6	6	7	6	7	7	0.458333	2	3	4	1	6	6	4	5	4	2	-0.506117	NA	NA	NA	NA	NA	1.16329	NA	0	3.66667	7	7	3	5
22	4	4	4	4	4	4	1	a114974	NA	NA	NA	NA	NA	NA	-2.50912	NA	0	4	4	4	4	4	4	4	-0.875	3	2	5	4	5	4	2	2	5	2	-0.797883	NA	NA	NA	NA	NA	-1.83671	NA	0	3.66667	5	6	4	4
20	3	3	3	3	3	3	1	a740027	NA	NA	NA	NA	NA	NA	-0.550787	NA	0	3	3	3	3	3	3	6	0	3	3	5	3	5	6	3	5	5	3	-0.117094	1	5	6	2	6	-1.83671	0	1	3.66667	6	6	5	6
22	6	6	7	6	6	5	0	a252727	NA	NA	NA	NA	NA	NA	NA	NA	0	6	5	7	7	6	5	3	-2.08333	3	3	6	7	6	6	4	6	6	6	1.04997	NA	NA	NA	NA	NA	NA	NA	0	3.66667	6	1	2	7
20	7	7	7	7	7	7	1	a626264	NA	NA	NA	NA	NA	NA	-1.09841	NA	0	7	7	7	7	7	7	6	-0.130435	3	1	5	7	7	3	3	5	3	1	-0.408861	NA	NA	NA	NA	NA	0.538287	NA	0	3.66667	5	3	4	5
21	7	7	7	7	7	7	1	a365456	7	7	7	7	7	7	1.17421	0.108333	1	7	7	7	7	7	7	6	-0.391304	3	4	3	1	3	3	6	3	2	4	-0.992395	7	7	7	7	7	1.16329	0	1	3.66667	7	7	7	7
20	4.4	4	4	3	5	6	0	a923974	3	4	4	5	6	5	-1.94934	0.731884	1	2.4	2	2	1	2	5	4	0.2	5	5	6	3	4	6	5	6	5	6	0.855463	4	4	3	5	6	-2.21932	0.782609	1	3.66667	7	7	7	7
22	5.8	6	6	5	6	6	1	a892692	NA	NA	NA	NA	NA	NA	1.28255	NA	0	6.2	6	6	6	6	7	6	-0.47619	2	4	2	7	3	3	2	3	3	1	-1.18691	NA	NA	NA	NA	NA	0.963287	NA	0	3.66667	6	3	4	2
21	4.8	5	5	3	5	6	0	a999780	NA	NA	NA	NA	NA	NA	-0.850787	NA	0	4.6	6	5	4	4	4	4	-1.77273	6	2	7	6	5	6	6	5	6	1	0.758207	NA	NA	NA	NA	NA	-0.836713	NA	0	3.66667	6	2	3	2
24	3.4	4	6	2	2	3	1	a261433	6	6	6	6	6	6	-0.00912002	0.291667	1	4.6	3	5	5	5	5	6	0.761905	1	1	6	1	3	3	2	2	2	1	-1.96495	NA	NA	NA	NA	NA	0.0966205	NA	0	3.66667	7	6	3	5
21	2.4	3	3	2	2	2	1	a553135	NA	NA	NA	NA	NA	NA	-0.38412	NA	0	2.8	3	3	2	3	3	5	0.2	3	2	3	5	3	3	3	3	3	1	-1.28416	NA	NA	NA	NA	NA	-0.0367128	NA	0	3.66667	6	2	3	3
20	4.4	2	6	2	6	6	1	a461673	NA	NA	NA	NA	NA	NA	NA	NA	0	2	2	2	2	2	2	5	-0.285714	3	3	2	3	5	5	3	5	3	3	-0.700628	NA	NA	NA	NA	NA	-0.436713	NA	0	3.66667	5	5	6	5
22	3.4	2	3	5	5	2	1	a115874	NA	NA	NA	NA	NA	NA	0.949213	NA	0	6	6	6	6	6	6	4	-1.04348	3	2	6	4	6	6	3	2	2	2	-0.603372	NA	NA	NA	NA	NA	NA	NA	0	3.66667	6	4	6	5
20	5.2	5	6	5	4	6	1	a489929	NA	NA	NA	NA	NA	NA	-2.21745	NA	0	5.6	6	4	5	6	7	6	-0.190476	7	7	7	7	4	5	5	4	6	3	1.24449	NA	NA	NA	NA	NA	-1.03671	NA	0	3.66667	6	3	6	3
22	5.4	5	6	5	4	7	1	a895754	6	7	7	6	7	7	-0.788882	1.7381	1	4.2	6	6	6	1	2	4	-1.14286	3	3	5	5	4	5	5	5	6	4	0.271929	NA	NA	NA	NA	NA	-0.0767128	NA	0	3.66667	6	4	4	4
24	4	4	4	4	4	4	0	a525386	NA	NA	NA	NA	NA	NA	1.28255	NA	0	4.2	5	4	4	4	4	4	-0.571429	1	1	7	1	7	7	7	3	1	1	-0.603372	NA	NA	NA	NA	NA	-0.236713	NA	0	3.66667	7	7	7	7
23	6	6	6	6	6	6	1	a193268	6	6	6	6	6	6	0.00476886	0.277778	1	6	6	6	6	6	6	5	0.857143	3	2	5	6	3	7	3	3	6	3	-0.117094	NA	NA	NA	NA	NA	-0.503379	NA	0	3.66667	6	2	2	3
21	4.4	5	4	4	4	5	1	a327881	NA	NA	NA	NA	NA	NA	1.28255	NA	0	3.6	3	2	4	4	5	6	1.07143	2	1	2	2	3	7	4	5	1	1	-1.38142	NA	NA	NA	NA	NA	1.16329	NA	0	3.66667	7	3	5	4
24	5.8	6	6	6	5	6	0	a694367	NA	NA	NA	NA	NA	NA	0.282547	NA	0	4.8	5	3	5	5	6	6	0.789474	4	6	6	6	4	6	3	3	7	2	0.46644	NA	NA	NA	NA	NA	NA	NA	0	3.66667	7	7	5	7
23	4.6	3	5	6	6	3	0	a394193	NA	NA	NA	NA	NA	NA	0.143658	NA	0	5.8	6	6	6	6	5	6	0.0909091	5	2	3	6	6	6	5	6	3	4	0.369184	NA	NA	NA	NA	NA	0.113287	NA	0	3.66667	3	5	6	5
21	7	7	7	7	7	7	1	a223089	7	7	7	7	7	7	1.03255	0.25	1	5.8	7	7	7	1	7	7	0.176471	7	7	7	7	7	7	7	6	5	7	2.41155	7	7	7	7	7	1.02043	0.142857	1	3.66667	6	5	6	4
26	5.4	6	6	3	6	6	1	a527508	NA	NA	NA	NA	NA	NA	0.449213	NA	0	4.2	6	3	3	3	6	6	1.04545	1	3	3	3	3	5	3	5	5	1	-0.992395	NA	NA	NA	NA	NA	NA	NA	0	3.66667	4	2	2	2
24	3.6	3	5	3	3	4	0	a367568	5	5	5	5	6	6	0.511713	-0.895833	1	4.2	3	3	5	5	5	4	-2.17647	6	2	5	1	3	3	3	6	6	2	-0.506117	6	6	6	6	6	-0.0367128	0.2	1	3.66667	7	6	2	6
21	2.2	3	2	2	2	2	1	a392706	NA	NA	NA	NA	NA	NA	-0.88412	NA	0	6	6	6	6	6	6	7	1.2	2	3	6	6	3	3	6	3	3	2	-0.506117	NA	NA	NA	NA	NA	NA	NA	0	3.66667	6	5	2	3
20	7	7	7	7	7	7	1	a793808	7	7	7	7	7	4	0.603059	0.179487	1	5.4	6	6	5	5	5	5	0.333333	6	5	3	6	6	6	5	6	6	3	0.952718	7	7	5	5	5	-0.0367128	0	1	3.66667	6	2	5	2
20	4.8	6	5	7	3	3	1	a745545	6	6	4	5	4	4	-1.36031	0.47619	1	6	6	6	5	6	7	7	0.923077	3	6	4	2	5	3	2	4	3	4	-0.603372	6	6	6	6	6	-0.122427	0.285714	1	3.66667	6	2	6	6
49	1	1	1	1	1	1	1	a581084	7	7	7	7	7	7	0.766674	0.515873	1	1	1	1	1	1	1	3	-3.26087	4	2	4	5	4	6	6	6	2	2	-0.117094	NA	NA	NA	NA	NA	0.531708	NA	0	3.66667	6	5	4	5
19	6.8	7	7	7	6	7	0	a517107	7	7	7	7	7	7	1.21588	0.0666667	1	6.6	7	7	6	6	7	7	0.333333	5	4	6	6	6	5	6	6	6	3	1.04997	NA	NA	NA	NA	NA	NA	NA	0	3.66667	6	6	5	5
21	6.2	7	6	6	6	6	1	a835390	NA	NA	NA	NA	NA	NA	-1.47936	NA	0	5.8	6	6	5	6	6	6	-0.047619	3	4	6	4	6	6	5	6	6	6	0.952718	6	6	6	6	7	0.176621	0.186667	1	3.66667	7	5	6	6
20	5	5	5	5	5	5	0	a657145	NA	NA	NA	NA	NA	NA	0.449213	NA	0	5	5	5	5	5	5	4	-1.35	6	5	4	4	4	3	4	4	4	3	-0.117094	NA	NA	NA	NA	NA	NA	NA	0	3.66667	4	4	4	4
22	6	6	6	6	6	6	0	a547068	7	7	7	7	7	7	1.20847	0.0740741	1	6.2	7	6	6	6	6	7	0.0588235	5	6	6	6	4	6	2	3	3	2	0.0774174	7	7	7	7	7	0.838287	0.325	1	3.66667	7	4	6	5
25	5	5	5	5	5	5	0	a537120	NA	NA	NA	NA	NA	NA	0.31588	NA	0	3.2	4	3	3	3	3	5	0.8	3	3	7	4	5	5	4	5	5	3	0.174673	3	5	4	5	6	-0.136713	-1.1	1	3.66667	4	5	2	2
23	5.2	6	6	3	6	5	0	a726024	NA	NA	NA	NA	NA	NA	-0.328564	NA	0	3.6	4	3	3	3	5	4	-0.190476	3	5	6	6	5	6	3	5	5	2	0.369184	6	6	7	4	6	0.263287	-0.3	1	3.66667	3	5	3	6
22	6	6	6	6	6	6	0	a429258	NA	NA	NA	NA	NA	NA	-1.13412	NA	0	6	6	6	6	5	7	7	1.2	2	4	2	4	3	4	5	4	3	4	-0.700628	NA	NA	NA	NA	NA	-0.836713	NA	0	3.66667	5	5	4	5
NA	3	3	3	3	3	3	1	a273745	NA	NA	NA	NA	NA	NA	0.282547	NA	0	5.8	6	6	5	6	6	4	-0.952381	3	2	3	6	4	3	2	4	3	2	-0.992395	7	6	6	6	6	-0.0867128	0.45	1	3.66667	5	6	6	6
18	1.2	1	2	1	1	1	1	a402397	NA	NA	NA	NA	NA	NA	0.338102	NA	0	1	1	1	1	1	1	1	-1	2	2	1	1	2	3	1	2	2	1	-2.45123	NA	NA	NA	NA	NA	0.429954	NA	0	3.66667	2	1	1	1
22	4.2	4	4	4	4	5	0	a399483	NA	NA	NA	NA	NA	NA	-0.88412	NA	0	3.4	1	3	4	4	5	6	0.666667	5	7	5	5	6	5	4	7	7	7	1.53625	NA	NA	NA	NA	NA	NA	NA	0	3.66667	6	6	5	6
22	6	6	6	6	6	6	1	a350583	NA	NA	NA	NA	NA	NA	0.282547	NA	0	2	2	2	2	2	2	6	0.105263	5	3	4	6	6	6	5	6	5	3	0.660951	NA	NA	NA	NA	NA	-1.33671	NA	0	3.66667	6	5	6	5
29	6	6	6	6	6	6	1	a892764	4	3	4	4	4	4	-0.435402	-1.44872	1	4.8	4	2	6	6	6	6	1	6	3	3	7	7	6	6	6	6	4	1.14723	2	4	3	2	2	-1.30338	-1.93333	1	3.66667	5	7	5	5
NA	4.6	4	3	6	6	4	1	a245450	NA	NA	NA	NA	NA	NA	0.167963	NA	0	6	6	6	6	6	6	6	0.416667	3	6	6	6	7	6	6	4	7	3	1.14723	7	6	7	6	6	0.563287	0	1	3.66667	6	6	5	5
22	3	3	3	3	3	3	1	a718098	5	5	5	5	5	5	-0.328564	-0.388889	1	3	3	3	3	3	3	6	0.541667	3	4	5	5	3	4	3	5	5	4	-0.117094	NA	NA	NA	NA	NA	0.0204301	NA	0	3.66667	6	6	6	5
21	4.2	2	2	6	5	6	0	a189310	NA	NA	NA	NA	NA	NA	-0.717453	NA	0	3	6	2	2	3	2	6	-0.0416667	2	5	5	6	3	4	3	5	3	3	-0.311605	6	6	6	6	6	-0.189094	0.352381	1	3.66667	6	3	3	2
32	4.4	2	3	6	5	6	0	a785358	5	6	2	6	3	6	-0.488287	-0.5625	1	4.8	5	6	2	6	5	6	0.0833333	3	7	3	4	3	6	5	5	3	3	-0.0198382	6	6	2	7	3	-0.222427	-0.814286	1	3.66667	7	6	6	7
20	6.4	7	6	6	6	7	0	a423178	NA	NA	NA	NA	NA	NA	0.476991	NA	0	6.4	7	7	7	4	7	7	0.214286	5	1	7	5	7	4	6	5	1	3	0.174673	NA	NA	NA	NA	NA	1.16329	NA	0	3.66667	7	7	7	4
24	6.2	7	7	7	3	7	1	a300803	NA	NA	NA	NA	NA	NA	1.07421	NA	0	7	7	7	7	7	7	7	2.70833	3	4	5	3	4	5	5	5	3	3	-0.21435	7	7	7	7	7	1.02995	0.133333	1	3.66667	6	3	3	6
21	1	1	1	1	1	1	1	a900739	NA	NA	NA	NA	NA	NA	1.28255	NA	0	7	7	7	7	7	7	5	-1.45	3	2	5	5	6	6	5	3	5	2	-0.0198382	NA	NA	NA	NA	NA	NA	NA	0	3.66667	6	3	4	3
20	3.4	4	3	1	3	6	1	a355439	NA	NA	NA	NA	NA	NA	0.449213	NA	0	2.6	6	4	1	1	1	5	1.65217	3	1	3	7	3	3	1	1	1	1	-1.77044	NA	NA	NA	NA	NA	0.534716	NA	0	3.66667	1	1	1	1
35	6	6	6	6	6	6	1	a497373	NA	NA	NA	NA	NA	NA	1.28255	NA	0	6	6	6	6	6	6	6	0.272727	6	6	6	6	6	6	6	6	6	6	1.73076	NA	NA	NA	NA	NA	0.163287	NA	0	3.66667	7	6	6	4
26	5	5	5	5	5	5	1	a355325	NA	NA	NA	NA	NA	NA	-1.55079	NA	0	5	5	5	5	5	5	5	-0.277778	5	3	5	5	4	5	4	6	6	3	0.369184	NA	NA	NA	NA	NA	0.0632872	NA	0	3.66667	5	5	4	3
23	2	2	2	2	2	2	1	a439576	NA	NA	NA	NA	NA	NA	-0.300787	NA	0	3.2	2	2	3	5	4	7	1.07692	1	2	1	2	2	6	2	3	3	2	-1.77044	6	6	6	6	6	0.283287	-0.12	1	3.66667	3	6	6	5
21	6	6	6	6	6	6	1	a636600	NA	NA	NA	NA	NA	NA	-0.574596	NA	0	6	6	6	6	6	6	7	1.1	3	2	2	2	3	3	1	3	3	1	-1.8677	NA	NA	NA	NA	NA	0.0775729	NA	0	3.66667	6	2	2	6
23	2.2	2	2	2	3	2	0	a537695	NA	NA	NA	NA	NA	NA	0.61588	NA	0	2.6	2	2	3	3	3	4	1.57895	5	6	5	6	6	4	5	6	5	4	0.952718	NA	NA	NA	NA	NA	0.563287	NA	0	3.66667	7	4	5	6
19	5.6	6	6	4	6	6	1	a419446	7	7	5	6	6	6	1.16796	-0.71875	1	3	3	3	2	3	4	5	-0.736842	5	5	4	6	4	6	6	5	4	3	0.563696	NA	NA	NA	NA	NA	0.254196	NA	0	3.66667	6	5	5	5
19	3.8	4	4	3	4	4	1	a362623	NA	NA	NA	NA	NA	NA	1.04921	NA	0	4	4	3	5	4	4	6	1.10526	5	3	5	5	6	4	5	6	5	3	0.46644	6	6	6	6	6	-0.670046	0.833333	1	3.66667	6	4	3	3
21	3	3	3	2	3	4	0	a159654	NA	NA	NA	NA	NA	NA	0.782547	NA	0	3.8	4	4	4	3	4	6	0.8	2	3	4	3	3	3	3	3	4	2	-1.18691	NA	NA	NA	NA	NA	0.363287	NA	0	3.66667	6	5	5	5
28	1	1	1	1	1	1	0	a159278	NA	NA	NA	NA	NA	NA	1.28255	NA	0	1	1	1	1	1	1	6	1.15	7	2	7	7	3	3	1	2	3	3	-0.408861	NA	NA	NA	NA	NA	-0.0367128	NA	0	3.66667	2	6	6	7
39	6	6	6	6	6	6	0	a851550	NA	NA	NA	NA	NA	NA	-0.641696	NA	0	5.6	6	6	6	4	6	5	-0.238095	6	1	3	2	2	3	3	6	6	1	-0.895139	NA	NA	NA	NA	NA	-0.00337947	NA	0	3.66667	5	5	3	3
20	4	5	3	3	6	3	1	a880578	NA	NA	NA	NA	NA	NA	1.28255	NA	0	5.4	5	7	4	5	6	6	0.695652	5	3	3	5	4	5	5	5	6	3	0.174673	NA	NA	NA	NA	NA	NA	NA	0	3.66667	7	1	5	1
22	4.4	2	2	6	6	6	0	a899893	NA	NA	NA	NA	NA	NA	-0.356342	NA	0	6	6	6	6	6	6	6	-0.05	6	2	6	6	6	3	3	5	6	2	0.271929	NA	NA	NA	NA	NA	0.194056	NA	0	3.66667	6	6	3	3
22	6	6	6	6	6	6	1	a446412	NA	NA	NA	NA	NA	NA	NA	NA	0	6	6	6	6	6	6	6	0.380952	6	2	6	6	6	5	5	5	5	3	0.660951	NA	NA	NA	NA	NA	0.163287	NA	0	3.66667	5	3	3	4
21	5.6	7	3	6	5	7	1	a410061	NA	NA	NA	NA	NA	NA	1.28255	NA	0	4.8	1	5	6	7	5	4	-0.375	4	1	3	5	3	4	3	2	3	2	-1.18691	NA	NA	NA	NA	NA	0.496621	NA	0	3.66667	3	2	3	3
21	7	7	7	7	7	7	1	a324645	NA	NA	NA	NA	NA	NA	0.282547	NA	0	1	1	1	1	1	1	7	0.933333	7	5	3	7	5	4	3	5	3	3	0.271929	7	7	7	7	7	-0.37957	1.54286	1	3.66667	7	7	7	7
24	2.8	3	3	5	2	1	0	a158690	NA	NA	NA	NA	NA	NA	-1.38412	NA	0	5.6	4	7	3	7	7	1	-3.72727	7	2	6	6	6	5	3	5	3	3	0.369184	NA	NA	NA	NA	NA	NA	NA	0	3.66667	7	6	5	7
21	6	6	6	6	6	6	0	a791036	NA	NA	NA	NA	NA	NA	NA	NA	0	6	6	6	6	6	6	6	0.0526316	6	6	6	6	6	5	6	5	6	6	1.53625	NA	NA	NA	NA	NA	0.163287	NA	0	3.66667	6	6	5	5
21	4	6	6	2	3	3	0	a732477	NA	NA	NA	NA	NA	NA	-1.13412	NA	0	3.4	5	2	2	2	6	6	0.6	6	7	2	6	3	3	2	3	2	1	-0.700628	NA	NA	NA	NA	NA	-0.286713	NA	0	3.66667	3	1	1	3
27	3	3	3	3	3	3	1	a348455	NA	NA	NA	NA	NA	NA	NA	NA	0	4	4	4	4	4	4	5	-0.956522	3	1	3	6	4	3	3	2	2	1	-1.38142	NA	NA	NA	NA	NA	1.16329	NA	0	4	7	7	5	7
22	5.2	5	6	5	4	6	0	a870892	NA	NA	NA	NA	NA	NA	NA	NA	0	3.8	3	4	5	4	3	4	-0.208333	4	4	4	5	3	4	3	6	6	4	0.0774174	NA	NA	NA	NA	NA	NA	NA	0	4	3	4	3	4
22	2	2	2	2	2	2	0	a705207	NA	NA	NA	NA	NA	NA	0.449213	NA	0	5.6	6	6	6	6	4	7	3.16667	2	1	1	3	5	2	2	3	2	1	-1.96495	NA	NA	NA	NA	NA	-1.53671	NA	0	4	3	3	4	3
20	3.4	3	5	3	3	3	1	a435129	NA	NA	NA	NA	NA	NA	-0.13412	NA	0	4.4	5	4	5	3	5	3	-0.52	2	3	2	3	3	3	2	6	3	3	-1.18691	NA	NA	NA	NA	NA	-1.23671	NA	0	4	6	6	5	4
32	7	7	7	7	7	7	0	a247183	NA	NA	NA	NA	NA	NA	1.09024	NA	0	7	7	7	7	7	7	7	0.0416667	4	4	5	4	6	6	7	7	7	7	1.439	NA	NA	NA	NA	NA	1.16329	NA	0	4	7	7	7	7
19	2.8	2	3	3	3	3	0	a243005	NA	NA	NA	NA	NA	NA	-0.717453	NA	0	5.4	6	5	5	5	6	5	0.380952	2	5	2	2	5	3	3	5	3	2	-0.992395	NA	NA	NA	NA	NA	-0.0367128	NA	0	4	6	6	6	6
20	7	7	7	7	7	7	0	a158055	7	7	7	7	7	7	0.258737	1.02381	1	7	7	7	7	7	7	7	1.21739	5	2	7	3	7	7	6	3	7	5	0.952718	7	7	7	7	7	1.16329	0	1	4	7	5	6	7
37	6	6	6	6	6	6	1	a942169	5	5	5	5	5	5	-0.123703	-0.59375	1	6	6	6	6	6	6	6	0.3125	5	6	5	5	5	6	6	6	6	6	1.34174	6	6	6	6	6	0.12043	0.0428571	1	4	6	3	6	5
22	4.8	6	3	3	6	6	1	a892692	NA	NA	NA	NA	NA	NA	1.28255	NA	0	5.8	6	6	6	6	5	7	0.52381	2	4	2	7	3	3	2	3	3	1	-1.18691	NA	NA	NA	NA	NA	0.963287	NA	0	4	6	3	4	2
20	5	3	5	5	6	6	1	a221132	NA	NA	NA	NA	NA	NA	-0.48412	NA	0	5.4	5	6	4	6	6	5	-0.0434783	2	5	6	2	5	6	5	3	3	3	-0.21435	NA	NA	NA	NA	NA	-0.136713	NA	0	4	6	5	6	5
24	5	6	6	3	5	5	1	a300803	NA	NA	NA	NA	NA	NA	1.07421	NA	0	7	7	7	7	7	7	7	2.70833	3	4	5	3	4	5	5	5	3	3	-0.21435	7	7	7	7	7	1.02995	0.133333	1	4	6	3	3	6
38	4.2	4	4	3	5	5	1	a391534	NA	NA	NA	NA	NA	NA	0.0825466	NA	0	5.6	4	6	6	6	6	6	-0.1	6	6	3	6	6	6	6	6	6	4	1.24449	6	6	6	6	6	0.0966205	0.0666667	1	4	6	6	4	5
33	3.8	3	4	3	4	5	1	a327025	NA	NA	NA	NA	NA	NA	-0.308362	NA	0	3.6	3	4	4	3	4	4	-0.565217	2	4	5	5	5	5	5	5	5	4	0.271929	NA	NA	NA	NA	NA	-1.63671	NA	0	4	5	3	3	3
22	2.6	2	2	2	2	5	0	a899893	6	6	6	6	6	6	-0.356342	0.638889	1	6	6	6	6	6	6	6	-0.05	6	2	6	6	6	3	3	5	6	2	0.271929	6	6	6	6	6	0.194056	-0.0307692	1	4	6	6	3	3
20	4.2	6	4	2	4	5	1	a255709	NA	NA	NA	NA	NA	NA	-1.15079	NA	0	3.4	3	5	4	3	2	3	-0.944444	5	3	2	3	3	3	5	3	3	2	-0.992395	2	4	6	7	5	-1.43671	0.4	1	4	5	3	3	3
21	6	6	6	6	6	6	0	a791036	NA	NA	NA	NA	NA	NA	NA	NA	0	6	6	6	6	6	6	6	0.0526316	6	6	6	6	6	5	6	5	6	6	1.53625	NA	NA	NA	NA	NA	0.163287	NA	0	4	6	6	5	5
21	4.4	3	6	3	5	5	1	a954845	7	7	7	7	7	7	1.28255	0	1	4	5	2	5	6	2	6	-0.541667	3	3	2	5	6	4	6	4	5	3	-0.117094	NA	NA	NA	NA	NA	1.02995	NA	0	4	7	5	6	5
19	5	5	5	5	5	5	1	a547568	7	7	7	7	7	7	1.25874	0.0238095	1	5	5	5	5	5	5	6	-0.36	4	4	6	3	6	5	5	5	6	4	0.563696	7	7	7	7	7	1.16329	0	1	4	7	5	5	4
49	2	2	2	2	2	2	1	a581084	7	7	7	7	7	7	0.766674	0.515873	1	2.4	2	2	2	2	4	7	0.73913	4	2	4	5	4	6	6	6	2	2	-0.117094	6	6	6	6	6	0.531708	-0.368421	1	4	6	5	4	5
23	5	3	5	6	6	5	0	a563218	7	7	7	7	5	5	-0.717453	1.33333	1	6	6	6	6	6	6	5	-0.833333	3	2	3	6	6	5	6	6	3	3	0.0774174	3	6	6	2	2	-0.386713	-1.65	1	4	6	6	3	6
44	3.2	3	4	3	3	3	0	a980127	4	3	3	3	3	2	-1.98668	-0.730769	1	5.2	6	6	4	5	5	5	0.541667	3	5	5	6	4	5	5	4	4	3	0.174673	5	5	6	5	5	-1.39227	0.755556	1	4	7	5	5	3
21	5	5	5	5	5	5	1	a909735	NA	NA	NA	NA	NA	NA	-1.25079	NA	0	4	4	4	4	4	4	6	-0.333333	5	4	3	7	7	6	4	3	5	1	0.271929	NA	NA	NA	NA	NA	1.06329	NA	0	4	5	5	3	6
21	4.8	5	5	5	4	5	1	a428751	5	4	6	6	2	5	0.30338	-1.35417	1	5.8	6	5	6	6	6	5	-0.913043	7	6	6	7	6	7	6	6	7	6	2.11979	NA	NA	NA	NA	NA	-0.796713	NA	0	4	6	4	6	7
20	4.4	3	6	2	6	5	1	a275516	7	7	7	7	5	5	0.782547	-0.166667	1	2.2	2	2	2	3	2	3	-1.31818	1	3	5	6	3	5	4	2	2	2	-0.895139	NA	NA	NA	NA	NA	-0.303379	NA	0	4	6	6	6	6
20	5.4	3	6	6	6	6	0	a282520	NA	NA	NA	NA	NA	NA	1.28255	NA	0	6	6	6	6	6	6	5	-0.409091	6	6	6	6	6	5	2	6	6	4	1.04997	6	6	6	6	6	0.663287	-0.5	1	4	7	7	7	7
23	4	3	3	6	3	5	0	a666514	6	6	6	5	7	7	0.24088	0.208333	1	4.2	5	4	4	4	4	5	0.2	5	3	3	4	6	5	5	6	2	5	0.174673	6	6	6	6	6	-0.0938557	0.257143	1	4	7	6	4	5
21	3.6	4	4	2	4	4	0	a319279	4	4	4	4	4	4	-0.800787	-0.916667	1	5.2	4	6	6	4	6	6	0.608696	2	7	6	6	7	6	6	7	7	7	1.82802	6	6	6	6	6	-0.0367128	0.2	1	4	7	7	4	6
21	3.8	3	3	3	5	5	1	a365456	7	7	7	7	7	7	1.17421	0.108333	1	4.2	3	3	5	5	5	6	-0.391304	3	4	3	1	3	3	6	3	2	4	-0.992395	7	7	7	7	7	1.16329	0	1	4	7	7	7	7
21	7	7	7	7	7	7	0	a485573	6	6	6	6	6	6	0.226991	0.0555556	1	7	7	7	7	7	7	4	-0.130435	2	3	6	2	3	5	2	2	3	2	-1.18691	NA	NA	NA	NA	NA	-0.836713	NA	0	4	7	6	6	5
20	3.6	3	4	2	4	5	0	a923974	4	3	5	6	7	7	-1.94934	1.56522	1	3.4	2	3	3	5	4	5	1.2	5	5	6	3	4	6	5	6	5	6	0.855463	4	3	2	1	3	-2.21932	-1.01739	1	4	7	7	7	7
22	6	6	6	6	6	6	1	a895754	4	5	2	3	3	3	-0.788882	-1.59524	1	6	6	6	6	6	6	4	-1.14286	3	3	5	5	4	5	5	5	6	4	0.271929	6	6	6	6	6	-0.0767128	0.24	1	4	6	4	4	4
24	6	6	6	6	6	6	1	a400789	7	7	7	7	7	7	1.12465	0.157895	1	5.6	6	6	6	4	6	7	0.916667	6	3	6	6	6	6	3	5	4	3	0.563696	7	7	7	7	7	0.696621	0.466667	1	4	6	5	3	5
21	6.4	7	6	6	6	7	0	a790525	7	7	7	7	7	7	-0.175787	1.45833	1	6.2	6	6	7	6	6	5	-0.409091	3	3	2	3	2	3	2	2	5	3	-1.38142	NA	NA	NA	NA	NA	-0.0367128	NA	0	4	6	6	6	6
20	3	3	3	3	3	3	1	a355439	NA	NA	NA	NA	NA	NA	0.449213	NA	0	2.8	5	2	2	3	2	2	-1.34783	3	1	3	7	3	3	1	1	1	1	-1.77044	5	5	5	5	5	0.534716	-1.37143	1	4	1	1	1	1
19	4.2	6	6	3	3	3	1	a935168	NA	NA	NA	NA	NA	NA	0.921436	NA	0	4.8	6	3	6	5	4	6	0.666667	7	6	3	7	5	4	3	4	5	2	0.369184	NA	NA	NA	NA	NA	0.403287	NA	0	4	5	3	3	2
20	3	2	4	1	4	4	1	a625498	NA	NA	NA	NA	NA	NA	0.893658	NA	0	3.6	6	3	3	3	3	7	1.84615	2	6	2	7	6	6	6	6	6	5	0.952718	NA	NA	NA	NA	NA	0.0632872	NA	0	4	7	6	5	6
24	4.6	5	5	3	4	6	0	a564239	NA	NA	NA	NA	NA	NA	-0.175787	NA	0	4.4	3	6	4	5	4	5	-0.166667	3	6	6	2	6	6	3	7	5	2	0.369184	6	6	7	6	6	0.243287	0.12	1	4	6	5	3	3
22	5	3	5	7	4	6	1	a304037	NA	NA	NA	NA	NA	NA	-1.38412	NA	0	3.2	4	2	6	3	1	3	-1	7	2	5	6	4	6	3	6	3	3	0.271929	NA	NA	NA	NA	NA	NA	NA	0	4	6	4	4	3
23	4	4	4	4	4	4	1	a972177	NA	NA	NA	NA	NA	NA	NA	NA	0	3.8	4	3	5	3	4	4	-0.130435	2	5	4	4	5	4	3	5	7	6	0.271929	NA	NA	NA	NA	NA	NA	NA	0	4	6	6	4	4
22	4.4	5	5	2	5	5	0	a218821	NA	NA	NA	NA	NA	NA	-0.88412	NA	0	4	4	4	4	4	4	4	-0.136364	6	3	6	6	5	6	4	7	7	2	0.952718	NA	NA	NA	NA	NA	-0.236713	NA	0	4	6	5	3	4
21	5	6	6	5	6	2	1	a201142	NA	NA	NA	NA	NA	NA	-0.38412	NA	0	5.6	6	6	6	6	4	2	-2.13043	5	4	6	6	4	6	6	6	5	3	0.855463	NA	NA	NA	NA	NA	-0.111713	NA	0	4	7	2	5	3
21	7	7	7	7	7	7	1	a324645	NA	NA	NA	NA	NA	NA	0.282547	NA	0	4.6	1	1	7	7	7	7	0.933333	7	5	3	7	5	4	3	5	3	3	0.271929	NA	NA	NA	NA	NA	-0.37957	NA	0	4	7	7	7	7
22	5	6	6	4	3	6	0	a547068	NA	NA	NA	NA	NA	NA	1.20847	NA	0	5.8	6	7	5	4	7	7	0.0588235	5	6	6	6	4	6	2	3	3	2	0.0774174	6	7	6	7	7	0.838287	-0.075	1	4	7	4	6	5
23	4.8	5	5	5	4	5	0	a261974	4	3	3	3	3	3	-1.41745	-1.13333	1	3.8	3	3	4	4	5	6	0.181818	4	5	5	6	4	5	3	5	5	2	0.174673	NA	NA	NA	NA	NA	-1.88671	NA	0	4	5	6	4	5
20	6	6	6	6	6	6	1	a116986	NA	NA	NA	NA	NA	NA	0.01588	NA	0	6	6	6	6	6	6	5	-1.22727	2	6	6	5	6	6	7	6	6	6	1.34174	NA	NA	NA	NA	NA	0.163287	NA	0	4	5	5	3	2
21	4.8	4	6	5	5	4	0	a158692	NA	NA	NA	NA	NA	NA	0.282547	NA	0	4.6	2	5	6	5	5	6	-0.111111	6	6	5	6	6	3	4	5	4	3	0.563696	NA	NA	NA	NA	NA	NA	NA	0	4	5	2	3	4
20	3.8	3	3	3	5	5	1	a967425	5	6	6	7	6	6	-0.38412	0.666667	1	4.2	3	3	5	5	5	3	-1.86957	6	3	5	5	7	5	5	6	6	3	0.855463	NA	NA	NA	NA	NA	-1.06171	NA	0	4	5	6	5	3
21	3	3	3	3	3	3	1	a553135	NA	NA	NA	NA	NA	NA	-0.38412	NA	0	3	3	3	3	3	3	5	0.2	3	2	3	5	3	3	3	3	3	1	-1.28416	NA	NA	NA	NA	NA	-0.0367128	NA	0	4	6	2	3	3
21	4.2	6	5	1	4	5	1	a327881	NA	NA	NA	NA	NA	NA	1.28255	NA	0	3.2	3	4	3	4	2	4	-0.928571	2	1	2	2	3	7	4	5	1	1	-1.38142	NA	NA	NA	NA	NA	1.16329	NA	0	4	7	3	5	4
22	2	2	2	2	2	2	1	a114974	5	5	2	4	3	3	-2.50912	0.458333	1	2	2	2	2	2	2	6	1.125	3	2	5	4	5	4	2	2	5	2	-0.797883	NA	NA	NA	NA	NA	-1.83671	NA	0	4	5	6	4	4
22	4.6	3	6	2	6	6	1	a225771	NA	NA	NA	NA	NA	NA	0.504769	NA	0	6	6	6	6	6	6	5	-0.590909	7	3	5	7	7	5	7	7	5	3	1.34174	NA	NA	NA	NA	NA	0.163287	NA	0	4	6	5	2	2
20	3.6	2	3	3	5	5	0	a456273	NA	NA	NA	NA	NA	NA	0.199213	NA	0	4.4	4	4	5	3	6	7	1.33333	2	6	6	5	6	6	6	2	6	3	0.563696	NA	NA	NA	NA	NA	-0.236713	NA	0	4	6	5	3	6
23	6.4	6	6	7	7	6	1	a144972	NA	NA	NA	NA	NA	NA	0.00476886	NA	0	6	5	6	7	6	6	6	-0.541667	2	3	4	1	6	6	4	5	4	2	-0.506117	NA	NA	NA	NA	NA	1.16329	NA	0	4	7	7	3	5
22	4	4	4	4	4	4	1	a360354	NA	NA	NA	NA	NA	NA	NA	NA	0	4	4	4	4	4	4	4	-0.0454545	2	5	5	4	5	6	5	5	6	4	0.46644	NA	NA	NA	NA	NA	NA	NA	0	4	6	5	5	5
22	6	6	6	6	6	6	1	a350583	NA	NA	NA	NA	NA	NA	0.282547	NA	0	6	6	6	6	6	6	6	0.105263	5	3	4	6	6	6	5	6	5	3	0.660951	NA	NA	NA	NA	NA	-1.33671	NA	0	4	6	5	6	5
21	6	6	6	6	6	6	1	a554493	5	5	5	5	5	5	-0.550787	-0.166667	1	6	6	6	6	6	6	7	0.5	4	5	6	5	6	6	6	5	6	5	1.14723	6	6	6	6	7	0.563287	-0.2	1	4	6	6	5	5
39	6	6	6	6	6	6	0	a851550	NA	NA	NA	NA	NA	NA	-0.641696	NA	0	5.2	4	6	6	4	6	4	-1.2381	6	1	3	2	2	3	3	6	6	1	-0.895139	NA	NA	NA	NA	NA	-0.00337947	NA	0	4	5	5	3	3
21	3	3	3	4	2	3	1	a790045	NA	NA	NA	NA	NA	NA	1.28255	NA	0	4.6	4	5	6	5	3	6	0.52	6	4	2	6	6	6	4	4	6	1	0.271929	7	7	7	7	7	1.02043	0.142857	1	4	4	1	2	1
20	4	4	4	4	4	4	0	a657145	NA	NA	NA	NA	NA	NA	0.449213	NA	0	4	4	4	4	4	4	6	0.65	6	5	4	4	4	3	4	4	4	3	-0.117094	NA	NA	NA	NA	NA	NA	NA	0	4	4	4	4	4
20	3.8	5	3	3	5	3	1	a880578	NA	NA	NA	NA	NA	NA	1.28255	NA	0	4.2	1	5	3	6	6	7	1.69565	5	3	3	5	4	5	5	5	6	3	0.174673	NA	NA	NA	NA	NA	NA	NA	0	4	7	1	5	1
NA	2	2	2	2	2	2	1	a273745	NA	NA	NA	NA	NA	NA	0.282547	NA	0	6	6	6	6	6	6	3	-1.95238	3	2	3	6	4	3	2	4	3	2	-0.992395	NA	NA	NA	NA	NA	-0.0867128	NA	0	4	5	6	6	6
21	3.4	4	4	1	4	4	1	a410061	NA	NA	NA	NA	NA	NA	1.28255	NA	0	4.2	4	4	4	4	5	4	-0.375	4	1	3	5	3	4	3	2	3	2	-1.18691	NA	NA	NA	NA	NA	0.496621	NA	0	4	3	2	3	3
19	6.2	6	7	6	6	6	0	a517107	NA	NA	NA	NA	NA	NA	1.21588	NA	0	6.4	6	6	7	7	6	7	0.333333	5	4	6	6	6	5	6	6	6	3	1.04997	NA	NA	NA	NA	NA	NA	NA	0	4	6	6	5	5
22	6	6	6	6	6	6	1	a588358	NA	NA	NA	NA	NA	NA	1.11588	NA	0	6	6	6	6	6	6	5	-0.692308	4	3	3	6	3	5	4	4	3	3	-0.408861	NA	NA	NA	NA	NA	-0.836713	NA	0	4	5	5	3	3
20	6	6	6	6	6	6	1	a120453	NA	NA	NA	NA	NA	NA	0.282547	NA	0	6	6	6	6	6	6	6	0.166667	3	2	3	2	2	5	3	3	5	3	-1.08965	NA	NA	NA	NA	NA	NA	NA	0	4	6	5	5	5
20	4.6	1	3	5	7	7	1	a857856	7	7	7	7	5	5	0.761713	-0.145833	1	4.2	4	6	5	1	5	7	1.16667	5	2	1	7	4	3	1	1	1	1	-1.57593	7	7	7	7	7	0.376621	0.786667	1	4	6	1	1	2
24	2.4	2	3	1	3	3	0	a158690	5	7	1	3	3	7	-1.38412	0	1	3.4	1	7	1	1	7	4	-0.727273	7	2	6	6	6	5	3	5	3	3	0.369184	NA	NA	NA	NA	NA	NA	NA	0	4	7	6	5	7
24	5	3	3	7	7	5	1	a191621	7	7	5	6	5	4	-0.317453	0.266667	1	6	6	6	6	6	6	5	-0.916667	5	2	7	7	7	4	7	5	3	4	0.855463	NA	NA	NA	NA	NA	-0.0992128	NA	0	4	7	5	5	5
22	4	6	2	4	2	6	0	a162742	NA	NA	NA	NA	NA	NA	-0.38412	NA	0	3.2	2	4	3	3	4	6	0.333333	3	6	3	4	5	6	5	3	6	3	0.174673	NA	NA	NA	NA	NA	-1.13671	NA	0	4	3	6	5	5
21	6.2	6	6	6	7	6	0	a593868	NA	NA	NA	NA	NA	NA	-1.55079	NA	0	3.4	2	5	4	3	3	3	-0.608696	4	3	6	4	6	4	6	6	6	4	0.660951	NA	NA	NA	NA	NA	-0.436713	NA	0	4	6	2	3	5
21	5	6	6	4	5	4	1	a699464	1	1	2	2	3	3	-0.117453	-3.6	1	4.2	2	4	5	5	5	6	1	5	1	4	5	2	4	1	1	2	1	-1.57593	NA	NA	NA	NA	NA	1.16329	NA	0	4	6	6	1	3
20	2.2	1	2	3	3	2	1	a450941	NA	NA	NA	NA	NA	NA	0.726991	NA	0	6.4	6	6	7	6	7	7	0.473684	2	1	7	3	3	5	3	2	6	1	-0.895139	NA	NA	NA	NA	NA	-0.0367128	NA	0	4	5	6	5	2
31	3.4	3	3	4	3	4	0	a356324	5	5	5	5	5	6	-0.770484	0.219697	1	4.4	2	5	5	5	5	5	-0.12	7	2	6	7	7	5	5	5	6	6	1.34174	5	5	5	6	4	-1.20193	0.365217	1	4	6	6	5	6
20	4	3	4	4	4	5	1	a793808	7	7	7	7	7	4	0.603059	0.179487	1	3.2	3	3	3	4	3	5	0.333333	6	5	3	6	6	6	5	6	6	3	0.952718	7	7	7	7	7	-0.0367128	1.2	1	4	6	2	5	2
23	3.6	2	2	2	6	6	1	a193268	NA	NA	NA	NA	NA	NA	0.00476886	NA	0	5	4	6	3	6	6	5	0.857143	3	2	5	6	3	7	3	3	6	3	-0.117094	NA	NA	NA	NA	NA	-0.503379	NA	0	4	6	2	2	3
21	2	2	2	2	2	2	0	a677474	NA	NA	NA	NA	NA	NA	-2.42579	NA	0	5	5	5	5	5	5	6	0	6	2	6	6	6	6	6	6	6	3	1.04997	NA	NA	NA	NA	NA	-0.97957	NA	0	4	7	5	2	6
21	1	1	1	1	1	1	1	a584062	7	7	7	7	7	7	0.157547	1.125	1	1	1	1	1	1	1	6	1.47368	6	4	6	6	6	6	6	6	6	6	1.53625	NA	NA	NA	NA	NA	0.229954	NA	0	4	6	7	5	5
40	3.2	3	3	5	3	2	0	a518049	NA	NA	NA	NA	NA	NA	-0.900787	NA	0	3.2	5	3	3	2	3	5	-0.105263	4	3	3	5	6	3	3	6	5	2	-0.21435	NA	NA	NA	NA	NA	-0.311713	NA	0	4	3	5	5	4
21	3.8	2	2	5	5	5	1	a618647	NA	NA	NA	NA	NA	NA	1.17838	NA	0	3.4	2	3	3	3	6	6	0.363636	1	5	2	3	5	7	6	6	5	2	-0.0198382	NA	NA	NA	NA	NA	1.06329	NA	0	4	7	5	5	6
20	6	6	6	6	6	6	1	a461673	NA	NA	NA	NA	NA	NA	NA	NA	0	5.2	6	6	6	4	4	4	-1.28571	3	3	2	3	5	5	3	5	3	3	-0.700628	NA	NA	NA	NA	NA	-0.436713	NA	0	4	5	5	6	5
25	3.2	4	3	3	3	3	0	a922194	7	7	7	7	7	7	1.08558	0.19697	1	6	6	6	6	6	6	7	0.25	2	3	6	6	6	6	2	3	5	2	-0.117094	NA	NA	NA	NA	NA	1.05559	NA	0	4	6	5	6	5
26	2	2	2	2	2	2	0	a529588	NA	NA	NA	NA	NA	NA	-0.717453	NA	0	3	3	3	3	3	3	3	-0.136364	5	2	3	6	5	5	3	4	3	2	-0.408861	NA	NA	NA	NA	NA	-2.83671	NA	0	4	6	5	4	5
NA	6	6	6	6	6	6	0	a957687	NA	NA	NA	NA	NA	NA	-1.6619	NA	0	6	6	6	6	6	6	6	0.55	2	2	2	2	6	6	2	6	6	6	-0.21435	NA	NA	NA	NA	NA	-1.451	NA	0	4	6	6	6	6
20	6.8	7	7	7	7	6	1	a376142	NA	NA	NA	NA	NA	NA	0.81588	NA	0	6	6	6	6	6	6	6	-0.0434783	6	2	7	6	7	7	3	5	6	5	1.14723	NA	NA	NA	NA	NA	0.663287	NA	0	4	5	6	3	6
21	5.4	6	6	3	6	6	1	a555471	5	5	5	5	5	5	-0.0137497	-0.703704	1	5.8	6	5	6	6	6	5	-0.666667	5	3	6	6	7	6	6	3	3	3	0.563696	5	5	5	5	5	-0.0367128	-0.8	1	4	6	5	3	5
NA	4.4	6	3	4	5	4	1	a245450	NA	NA	NA	NA	NA	NA	0.167963	NA	0	4.8	4	5	5	5	5	5	-0.583333	3	6	6	6	7	6	6	4	7	3	1.14723	NA	NA	NA	NA	NA	0.563287	NA	0	4	6	6	5	5
22	4	5	7	2	2	4	0	a611732	NA	NA	NA	NA	NA	NA	NA	NA	0	3.6	4	4	4	2	4	2	-2	2	3	4	2	2	6	3	6	3	4	-0.700628	NA	NA	NA	NA	NA	-2.03671	NA	0	4	7	6	5	6
32	4.4	3	2	3	7	7	0	a785358	5	6	6	5	6	7	-0.488287	0.604167	1	4	3	5	5	2	5	7	1.08333	3	7	3	4	3	6	5	5	3	3	-0.0198382	5	3	6	6	5	-0.222427	-0.614286	1	4	7	6	6	7
51	7	7	7	7	7	7	1	a254266	7	7	7	7	7	7	-0.592453	1.875	1	6	6	6	6	6	6	1	-1.625	2	6	3	7	4	6	4	3	3	3	-0.117094	NA	NA	NA	NA	NA	NA	NA	0	4	6	5	1	2
21	3.8	4	4	4	4	3	1	a792393	NA	NA	NA	NA	NA	NA	0.61588	NA	0	3.8	5	4	3	3	4	4	-0.818182	4	2	4	4	4	4	4	4	1	2	-0.895139	NA	NA	NA	NA	NA	NA	NA	0	4	1	2	2	2
21	5	5	6	3	5	6	0	a999780	5	6	3	3	4	4	-0.850787	-0.7	1	3.2	4	3	3	3	3	5	-0.772727	6	2	7	6	5	6	6	5	6	1	0.758207	6	6	5	7	5	-0.836713	0.8	1	4	6	2	3	2
21	4.8	5	5	6	7	1	0	a959717	NA	NA	NA	NA	NA	NA	-0.717453	NA	0	3.2	3	4	4	3	2	6	0.590909	4	2	7	7	7	6	6	4	6	3	0.952718	NA	NA	NA	NA	NA	-0.636713	NA	0	4	5	5	3	5
35	6	6	6	6	6	6	1	a497373	NA	NA	NA	NA	NA	NA	1.28255	NA	0	6	6	6	6	6	6	5	-0.727273	6	6	6	6	6	6	6	6	6	6	1.73076	NA	NA	NA	NA	NA	0.163287	NA	0	4	7	6	6	4
28	6	6	6	6	6	6	0	a308935	NA	NA	NA	NA	NA	NA	-0.0507867	NA	0	5.4	5	6	5	5	6	6	0.545455	3	5	6	5	6	6	6	6	6	5	1.14723	NA	NA	NA	NA	NA	0.163287	NA	0	4	6	4	3	5
25	5.8	6	6	5	6	6	1	a962336	NA	NA	NA	NA	NA	NA	1.28255	NA	0	5.2	6	6	6	4	4	6	1.125	6	5	6	6	6	6	6	6	6	5	1.53625	NA	NA	NA	NA	NA	0.163287	NA	0	4	5	3	3	3
27	6.2	6	5	7	7	6	0	a654014	7	7	7	6	7	7	0.886713	0.229167	1	5.2	6	4	6	5	5	4	-1.54545	2	3	4	6	4	4	5	5	4	3	-0.21435	7	7	7	7	7	0.854196	0.309091	1	4	5	5	6	6
24	3.6	4	4	4	2	4	1	a878701	NA	NA	NA	NA	NA	NA	0.74088	NA	0	5.8	6	5	6	6	6	6	0.285714	6	1	4	7	3	5	4	3	3	2	-0.408861	6	6	5	2	4	-1.23671	0	1	4	7	6	6	5
24	3.6	3	3	2	5	5	1	a261433	NA	NA	NA	NA	NA	NA	-0.00912002	NA	0	4.6	5	6	3	6	3	4	-1.2381	1	1	6	1	3	3	2	2	2	1	-1.96495	NA	NA	NA	NA	NA	0.0966205	NA	0	4	7	6	3	5
23	4	4	4	4	4	4	1	a716977	NA	NA	NA	NA	NA	NA	-0.88412	NA	0	4	4	4	4	4	4	4	-0.588235	2	3	2	2	2	4	4	5	5	3	-0.992395	NA	NA	NA	NA	NA	0.163287	NA	0	4	5	3	3	3
21	2	3	1	3	1	2	1	a243666	NA	NA	NA	NA	NA	NA	-0.63412	NA	0	5.6	7	6	4	5	6	7	1.04167	3	3	6	6	4	4	3	4	5	4	-0.0198382	NA	NA	NA	NA	NA	-0.436713	NA	0	4	7	5	2	4
20	6	6	6	7	5	6	1	a911942	7	7	7	6	7	7	0.399213	0.716667	1	5.2	5	6	5	4	6	6	-0.25	5	6	6	7	4	6	5	5	5	3	0.952718	6	6	7	7	6	0.62043	-0.0571429	1	4	7	5	5	6
21	4	6	5	1	4	4	1	a657981	7	7	7	7	7	7	0.0325466	1.25	1	2.2	2	2	2	2	3	6	0.166667	3	2	6	6	6	6	3	5	6	2	0.271929	6	6	7	6	5	-0.470046	0.633333	1	4	4	2	2	2
21	4.2	4	5	4	4	4	0	a243250	NA	NA	NA	NA	NA	NA	0.61588	NA	0	4.4	4	4	5	5	4	7	1.48	6	4	4	4	4	5	4	3	5	5	0.174673	NA	NA	NA	NA	NA	0.506144	NA	0	4	7	4	7	3
21	6	6	6	6	6	6	1	a636600	NA	NA	NA	NA	NA	NA	-0.574596	NA	0	6	6	6	6	6	6	7	1.1	3	2	2	2	3	3	1	3	3	1	-1.8677	NA	NA	NA	NA	NA	0.0775729	NA	0	4	6	2	2	6
18	1	1	1	1	1	1	1	a402397	NA	NA	NA	NA	NA	NA	0.338102	NA	0	1	1	1	1	1	1	1	-1	2	2	1	1	2	3	1	2	2	1	-2.45123	NA	NA	NA	NA	NA	0.429954	NA	0	4	2	1	1	1
25	5	5	5	5	5	5	0	a749112	NA	NA	NA	NA	NA	NA	-0.0507867	NA	0	3	3	3	3	3	3	5	0.631579	2	3	5	3	5	5	5	3	3	2	-0.603372	6	6	6	6	6	-0.616713	0.78	1	4	6	3	4	3
19	4.4	2	6	2	6	6	1	a419446	NA	NA	NA	NA	NA	NA	1.16796	NA	0	5.6	6	6	6	6	4	5	-0.736842	5	5	4	6	4	6	6	5	4	3	0.563696	6	6	6	4	5	0.254196	-0.690909	1	4	6	5	5	5
21	5.4	5	6	6	5	5	1	a399907	7	6	7	7	7	6	0.297698	0.651515	1	2.8	1	3	3	3	4	7	0.681818	6	4	6	7	4	6	5	4	6	3	0.855463	7	7	7	7	7	0.39056	0.772727	1	4	6	6	6	6
22	6	6	6	6	6	6	0	a636026	NA	NA	NA	NA	NA	NA	0.143658	NA	0	3.8	3	4	4	4	4	4	-1.42857	3	6	3	2	3	4	2	4	4	1	-0.992395	NA	NA	NA	NA	NA	0.243287	NA	0	4	6	4	2	3
18	4.8	5	6	1	6	6	1	a746173	NA	NA	NA	NA	NA	NA	1.28255	NA	0	6.4	6	7	6	7	6	7	0.384615	4	4	6	6	6	5	3	4	5	2	0.271929	NA	NA	NA	NA	NA	1.16329	NA	0	4	6	6	7	6
21	1.6	2	2	1	2	1	1	a197188	NA	NA	NA	NA	NA	NA	0.36588	NA	0	3.6	4	4	4	4	2	4	-1.5	2	2	1	5	5	3	5	3	3	1	-1.18691	NA	NA	NA	NA	NA	0.513287	NA	0	4	5	3	3	2
24	3	3	3	3	3	3	0	a367568	NA	NA	NA	NA	NA	NA	0.511713	NA	0	2.6	3	3	3	2	2	6	-0.176471	6	2	5	1	3	3	3	6	6	2	-0.506117	NA	NA	NA	NA	NA	-0.0367128	NA	0	4	7	6	2	6
24	2	2	2	2	2	2	0	a685728	6	6	6	6	6	6	0.282547	0	1	6	6	6	6	6	6	6	0.5	2	4	6	6	4	4	2	4	3	3	-0.408861	NA	NA	NA	NA	NA	1.16329	NA	0	4	6	6	6	6
24	1.8	2	1	2	1	3	0	a504877	NA	NA	NA	NA	NA	NA	0.421436	NA	0	6.2	6	7	6	6	6	7	1.06667	5	7	6	5	4	3	4	3	7	5	0.660951	NA	NA	NA	NA	NA	0.496621	NA	0	4	5	6	5	4
20	4	4	4	4	4	4	0	a834817	3	4	4	5	5	5	-0.650787	-0.733333	1	4	4	4	4	4	4	3	-1.95238	4	3	3	3	4	6	3	4	5	5	-0.21435	NA	NA	NA	NA	NA	0.563287	NA	0	4	7	6	6	6
26	4.2	5	5	3	5	3	1	a527508	6	6	6	6	7	7	0.449213	0.166667	1	3.4	3	3	3	3	5	4	-0.954545	1	3	3	3	3	5	3	5	5	1	-0.992395	NA	NA	NA	NA	NA	NA	NA	0	4	4	2	2	2
22	3.2	4	3	3	3	3	1	a115874	NA	NA	NA	NA	NA	NA	0.949213	NA	0	5.2	5	5	5	5	6	6	0.956522	3	2	6	4	6	6	3	2	2	2	-0.603372	NA	NA	NA	NA	NA	NA	NA	0	4	6	4	6	5
22	2	2	2	2	2	2	1	a827556	NA	NA	NA	NA	NA	NA	NA	NA	0	1.2	1	1	1	2	1	7	0.0625	2	2	2	2	4	4	2	2	3	2	-1.67318	NA	NA	NA	NA	NA	NA	NA	0	4	3	2	2	2
21	4	4	4	4	4	4	0	a127895	NA	NA	NA	NA	NA	NA	-1.55079	NA	0	4	4	4	4	4	4	4	-0.529412	3	3	3	4	3	3	4	3	4	3	-0.895139	NA	NA	NA	NA	NA	0.163287	NA	0	4	5	5	5	5
21	3	2	3	2	3	5	0	a427042	NA	NA	NA	NA	NA	NA	-0.50912	NA	0	3.8	1	2	6	6	4	6	0.882353	4	2	3	3	4	5	3	4	4	3	-0.700628	NA	NA	NA	NA	NA	-0.436713	NA	0	4	7	6	6	5
21	6	6	6	6	6	6	0	a390428	NA	NA	NA	NA	NA	NA	-0.479358	NA	0	6	6	6	6	6	6	4	-1.63158	6	7	7	7	5	6	5	5	6	5	1.63351	NA	NA	NA	NA	NA	0.163287	NA	0	4	6	6	4	5
22	3	3	3	3	3	3	1	a718098	6	6	6	6	5	6	-0.328564	0.444444	1	3	3	3	3	3	3	6	0.541667	3	4	5	5	3	4	3	5	5	4	-0.117094	NA	NA	NA	NA	NA	0.0204301	NA	0	4	6	6	6	5
21	4	6	6	2	3	3	1	a446883	NA	NA	NA	NA	NA	NA	-0.63412	NA	0	5.6	6	6	5	5	6	5	-1.04348	2	2	3	6	2	2	5	2	2	1	-1.47867	NA	NA	NA	NA	NA	-0.792268	NA	0	4	6	5	3	4
20	6	6	6	6	6	6	1	a489929	NA	NA	NA	NA	NA	NA	-2.21745	NA	0	4.8	5	4	4	5	6	6	-0.190476	7	7	7	7	4	5	5	4	6	3	1.24449	NA	NA	NA	NA	NA	-1.03671	NA	0	4	6	3	6	3
21	5	3	7	3	6	6	1	a995814	7	7	7	7	7	7	1.14921	0.133333	1	5.6	4	6	6	6	6	7	0.695652	7	2	3	5	5	6	2	3	3	1	-0.506117	NA	NA	NA	NA	NA	0.163287	NA	0	4	1	3	5	3
22	5.4	5	6	6	5	5	0	a429258	5	4	5	5	6	5	-1.13412	0.416667	1	5.6	6	5	6	6	5	6	0.2	2	4	2	4	3	4	5	4	3	4	-0.700628	NA	NA	NA	NA	NA	-0.836713	NA	0	4	5	5	4	5
20	7	7	7	7	7	7	1	a626264	NA	NA	NA	NA	NA	NA	-1.09841	NA	0	7	7	7	7	7	7	6	-0.130435	3	1	5	7	7	3	3	5	3	1	-0.408861	7	7	7	7	7	0.538287	0.625	1	4	5	3	4	5
21	4.2	5	4	3	3	6	1	a189650	NA	NA	NA	NA	NA	NA	0.925404	NA	0	5.8	7	7	7	5	3	5	0.466667	1	4	2	3	2	3	1	1	4	1	-1.96495	NA	NA	NA	NA	NA	0.523287	NA	0	4	7	7	7	7
19	2.2	2	3	2	2	2	1	a994514	NA	NA	NA	NA	NA	NA	-0.525146	NA	0	5	5	5	5	5	5	5	-0.347826	2	3	3	4	2	3	4	3	3	2	-1.28416	NA	NA	NA	NA	NA	NA	NA	0	4	5	5	3	5
28	6	6	6	6	6	6	0	a159278	NA	NA	NA	NA	NA	NA	1.28255	NA	0	6	6	6	6	6	6	3	-1.85	7	2	7	7	3	3	1	2	3	3	-0.408861	NA	NA	NA	NA	NA	-0.0367128	NA	0	4	2	6	6	7
23	6	6	6	6	6	6	0	a434867	NA	NA	NA	NA	NA	NA	-0.38412	NA	0	5.4	5	6	5	6	5	3	-0.625	3	3	3	2	6	5	3	5	6	3	-0.311605	NA	NA	NA	NA	NA	0.363287	NA	0	4	5	4	6	4
22	6	6	6	6	6	6	0	a842800	6	6	6	6	6	6	-1.32856	1.61111	1	5.8	6	6	6	5	6	5	-0.47619	3	4	6	7	4	5	5	3	4	3	0.174673	2	3	5	2	2	-1.47671	-1.56	1	4	7	6	7	6
26	4	3	5	3	4	5	0	a957966	NA	NA	NA	NA	NA	NA	1.18731	NA	0	6	6	6	6	6	6	3	-1	5	5	3	5	6	5	3	4	5	1	-0.0198382	7	7	7	7	7	1.0542	0.109091	1	4	2	3	2	3
20	6	6	6	6	6	6	1	a887418	NA	NA	NA	NA	NA	NA	0.949213	NA	0	6	6	6	6	6	6	7	0.590909	3	7	6	5	7	7	6	7	7	5	1.73076	NA	NA	NA	NA	NA	NA	NA	0	4	6	3	3	4
22	3.6	3	5	3	4	3	0	a281004	NA	NA	NA	NA	NA	NA	NA	NA	0	3	3	3	2	3	4	2	-0.333333	2	3	1	1	5	2	2	6	3	1	-1.57593	NA	NA	NA	NA	NA	NA	NA	0	4	1	5	2	3
21	4.2	4	4	4	4	5	0	a159654	NA	NA	NA	NA	NA	NA	0.782547	NA	0	5	5	5	4	5	6	4	-1.2	2	3	4	3	3	3	3	3	4	2	-1.18691	NA	NA	NA	NA	NA	0.363287	NA	0	4	6	5	5	5
NA	1	1	1	1	1	1	1	a788991	NA	NA	NA	NA	NA	NA	0.449213	NA	0	1.6	1	1	2	1	3	1	-3.61111	2	1	4	6	5	3	2	5	2	3	-0.895139	NA	NA	NA	NA	NA	0.663287	NA	0	4	7	6	4	6
23	4.4	4	4	3	4	7	0	a863769	NA	NA	NA	NA	NA	NA	NA	NA	0	4	4	4	4	4	4	4	0	4	3	4	4	1	4	4	4	5	3	-0.603372	NA	NA	NA	NA	NA	NA	NA	0	4	4	4	4	4
21	7	7	7	7	7	7	1	a900739	NA	NA	NA	NA	NA	NA	1.28255	NA	0	6.6	7	7	7	6	6	7	0.55	3	2	5	5	6	6	5	3	5	2	-0.0198382	NA	NA	NA	NA	NA	NA	NA	0	4	6	3	4	3
19	6.8	6	7	7	7	7	1	a411113	NA	NA	NA	NA	NA	NA	-0.0507867	NA	0	7	7	7	7	7	7	6	1.34783	2	2	2	1	1	2	1	2	2	2	-2.45123	NA	NA	NA	NA	NA	-0.122427	NA	0	4	2	3	3	2
23	6.2	7	7	3	7	7	0	a726024	6	6	5	5	5	5	-0.328564	-0.0555556	1	4.4	3	5	4	6	4	6	1.80952	3	5	6	6	5	6	3	5	5	2	0.369184	7	7	7	6	6	0.263287	0.5	1	4	3	5	3	6
21	2.6	1	3	1	4	4	0	a881543	4	3	1	4	1	1	-0.439676	-2.94444	1	3.8	1	6	3	4	5	5	-1.57143	1	2	6	2	4	4	3	4	3	3	-0.992395	NA	NA	NA	NA	NA	-0.236713	NA	0	4	7	5	7	6
20	4	4	4	4	4	4	0	a393771	NA	NA	NA	NA	NA	NA	0.511713	NA	0	6.2	6	7	7	5	6	7	0.761905	3	3	3	2	4	5	3	3	3	3	-0.992395	NA	NA	NA	NA	NA	0.89056	NA	0	4	6	5	5	6
29	6	6	6	6	6	6	1	a892764	7	7	7	7	7	7	-0.435402	1.71795	1	6	6	6	6	6	6	5	0	6	3	3	7	7	6	6	6	6	4	1.14723	7	6	5	3	3	-1.30338	0.266667	1	4	5	7	5	5
23	3.6	1	2	2	6	7	1	a439576	6	6	6	4	6	6	-0.300787	0.25	1	2.6	1	3	2	2	5	7	1.07692	1	2	1	2	2	6	2	3	3	2	-1.77044	NA	NA	NA	NA	NA	0.283287	NA	0	4	3	6	6	5
23	2.2	2	3	2	2	2	0	a394193	NA	NA	NA	NA	NA	NA	0.143658	NA	0	2.2	2	4	1	2	2	5	-0.909091	5	2	3	6	6	6	5	6	3	4	0.369184	NA	NA	NA	NA	NA	0.113287	NA	0	4	3	5	6	5
[truncated: 1,606 more rows]
[truncated: 6 more columns]

## Sheet: Variables
Variable Name	Description
age	Participant Age
attn	ESM - Mindful Attention DV
attn1	ESM - Mindful Attention Item 1
attn2	ESM - Mindful Attention Item 2
attn3	ESM - Mindful Attention Item 3
attn4	ESM - Mindful Attention Item 4
attn5	ESM - Mindful Attention Item 5
gender	Participant Gender (Male=0, Female=1)
ID	Participant ID
leadertrust1	ESM - Leader Trustworthiness Item 1
leadertrust2	ESM - Leader Trustworthiness Item 2
leadertrust3	ESM - Leader Trustworthiness Item 3
leadertrust4	ESM - Leader Trustworthiness Item 4
leadertrust5	ESM - Leader Trustworthiness Item 5
leadertrust6	ESM - Leader Trustworthiness Item 6
leadertrust_gen	ESM - Leader Trustworthiness Generalized Pathway IV (Grand-Mean Centered)
leadertrust_part	ESM - Leader Trustworthiness Particularized Pathway IV (Person-Mean Centered)
leaderyn	ESM - Participant interaction with leader in this report (0=No, 1=Yes)
meta	ESM - Mindful Metacognition DV
meta1	ESM - Mindful Metacognition Item 1
meta2	ESM - Mindful Metacognition Item 2
meta3	ESM - Mindful Metacognition Item 3
meta4	ESM - Mindful Metacognition Item 4
meta5	ESM - Mindful Metacognition Item 5
satis	ESM - Satisfaction with Interactions (Raw)
satisc	ESM - Satisfaction with Interactions (Person-Mean Centered)
tattn1	TRAIT - Mindful Attention Item 1
tattn2	TRAIT - Mindful Attention Item 2
tattn3	TRAIT - Mindful Attention Item 3
tattn4	TRAIT - Mindful Attention Item 4
tattn5	TRAIT - Mindful Attention Item 5
tattn6	TRAIT - Mindful Attention Item 6
tattn7	TRAIT - Mindful Attention Item 7
tattn8	TRAIT - Mindful Attention Item 8
tattn9	TRAIT - Mindful Attention Item 9
tattn10	TRAIT - Mindful Attention Item 10
tattnc	TRAIT - Mindful Attention DV (Grand-Mean Centered)
teamtrust1	ESM - Teammate Trustworthiness Item 1
teamtrust2	ESM - Teammate Trustworthiness Item 2
teamtrust3	ESM - Teammate Trustworthiness Item 3
teamtrust4	ESM - Teammate Trustworthiness Item 4
teamtrust5	ESM - Teammate Trustworthiness Item 5
teamtrust_gen	ESM - Teammate Trustworthiness Generalized Pathway IV (Grand-Mean Centered)
teamtrust_part	ESM - Teammate Trustworthiness Particularized Pathway IV (Person-Mean Centered)
teamtyn	ESM - Participant interaction with teammate in this report (0=No, 1=Yes)
time	Time (Number of current survey [from 1 to 24] divided by 3 for rescaling)
tmeta1	TRAIT - Mindful Metacognition Item 1
tmeta2	TRAIT - Mindful Metacognition Item 2
tmeta3	TRAIT - Mindful Metacognition Item 3
tmeta4	TRAIT - Mindful Metacognition Item 4
tmeta5	TRAIT - Mindful Metacognition Item 5
tmeta6	TRAIT - Mindful Metacognition Item 6
tmeta7	TRAIT - Mindful Metacognition Item 7
tmeta8	TRAIT - Mindful Metacognition Item 8
tmeta9	TRAIT - Mindful Metacognition Item 9
tmetac	TRAIT - Mindful Metacognition DV (Grand-Mean Centered)
